# Supplementary material for: Brain expansion promoted by polycomb-mediated anterior enhancement of a neural stem cell proliferation program
Source: PLoS Biol. 2019 Feb 26;17(2):e3000163. doi: 10.1371/journal.pbio.3000163 (PMC6407790; doi:10.1371/journal.pbio.3000163)
Supplement: S1 Table — Previous studies, using ChIP-seq and Dam-ID-seq, have revealed binding of EFs to Hox genes and of Ubx to EF genes [22, 37–39] (www.modencode.org). ChIP-seq, Chromatin immunoprecipitation-sequencing; Dam-ID-seq, DNA adenine methyltransferase identification-sequencing; EF, Early Factor; Hox, Homeobox; Ubx, Ultrabithorax. (XLSX) [file pbio.3000163.s006.xlsx]

## Sheet: Blad1
Table S1, Related to Figure 3. Previously published genome-wide DNA occupancy of Early Factors and Hox factors
			Target gene
Method	Reference	Protein	wor	esg	sna	D	SoxN	ase	hb	Kr	pdm2	nub	Antp	Ubx	abd-A	Abd-B
ChIP-seq	ModEncode (www.modencode.org)	D
	On gene body, or within 10kb of gene	Kr
	embryos	Sna
		Hb
Dam-ID	Southall and Brand, 2009 (embryos)	Ase
		Sna
DamID	Aleksic et al., 2012 (embryos)	D
ChIP-seq	Shlyueva et al. 2016 (embryos)	Ubx-V5
ChIP-seq	Choo et al. 2011 (embryos)	Ubx
