# Supplementary material for: Brain expansion promoted by polycomb-mediated anterior enhancement of a neural stem cell proliferation program
Source: PLoS Biol. 2019 Feb 26;17(2):e3000163. doi: 10.1371/journal.pbio.3000163 (PMC6407790; doi:10.1371/journal.pbio.3000163)
Supplement: S1 Data — (XLSX) [file pbio.3000163.s007.xlsx]

## Sheet: Fig 1 and S1
																																																	SoxN Level
Wor Level	St11																																																SoxN Level
Brain		label	Area	Mean	IntDen	RawIntDen	Histogram mean	% IntDen	T2-3		label	Area	Mean	IntDen	RawIntDen	Histogram mean	% IntDen	AV IntDen	A5		label	Area	Mean	IntDen	RawIntDen	Histogram mean	% IntDen		A8-10		label+AF923	Area	Mean	IntDen	RawIntDen	Histogram mean	% IntDen
E 1	1	1Brain Lobe StL11 Gsb-LacZ wor,Rat,Rdx, Dpn Gp Ftch, Ph3,m,Amca,lacZ Rbt Cy5.czi:0061-0248-0436:c:1/4; z:16/45 - 1Brain Lobe StL11 Gsb-LacZ wor,Rat,Rdx, Dpn	28.533	7394.54	210986	10492849	939.83	2.16515	E 1	1	1T1-3 StL11 Gsb-LacZ wor,Rat,Rdx, Dpn Gp Ftch, Ph3,m,Amca,lacZ Rbt Cy5.czi:0062-0282-0504:c:1/4; z:16/26 - 1T1-3 StL11 Gsb-LacZ wor,Rat,Rdx, Dpn Gp Ft	64.767	1991.84	129005	6415724	1278.8	1.32386		E 1	1	A4+5 StL11 Gsb-LacZ wor,Rat,Rdx, Dpn Gp Ftch, Ph3,m,Amca,lacZ Rbt Cy5.czi:0049-0725-0422:c:1/4; z:13/30 - A4+5 StL11 Gsb-LacZ wor,Rat,Rdx, Dpn Gp Ftc	100.015	3075.6	307607	15298013	822.573	3.15668		E 1	1	A8-10 StL11 Gsb-LacZ wor,Rat,Rdx, Dpn Gp Ftch, Ph3,m,Amca,lacZ Rbt Cy5.czi:0077-0730-0382:c:1/4; z:20/28 - A8-10 StL11 Gsb-LacZ wor,Rat,Rdx, Dpn Gp Ft	17.775	3179.22	56511	2810427	748.199	0.579919					Area	Mean	IntDen	% IntDen	SD IntDen	SD ratio IntDen		Brain
	2	1Brain Lobe StL11 Gsb-LacZ wor,Rat,Rdx, Dpn Gp Ftch, Ph3,m,Amca,lacZ Rbt Cy5.czi:0037-0228-0443:c:1/4; z:10/45 - 1Brain Lobe StL11 Gsb-LacZ wor,Rat,Rdx, Dpn	24.551	6369.4	156378	7777037	939.83	1.60476		2	1T1-3 StL11 Gsb-LacZ wor,Rat,Rdx, Dpn Gp Ftch, Ph3,m,Amca,lacZ Rbt Cy5.czi:0062-0328-0460:c:1/4; z:16/26 - 1T1-3 StL11 Gsb-LacZ wor,Rat,Rdx, Dpn Gp Ft	39.089	2518.1	98430.5	4895185	1278.8	1.0101			2	A4+5 StL11 Gsb-LacZ wor,Rat,Rdx, Dpn Gp Ftch, Ph3,m,Amca,lacZ Rbt Cy5.czi:0049-0675-0460:c:1/4; z:13/30 - A4+5 StL11 Gsb-LacZ wor,Rat,Rdx, Dpn Gp Ftc	39.109	3042.55	118992	5917752	822.573	1.2211			2	A8-10 StL11 Gsb-LacZ wor,Rat,Rdx, Dpn Gp Ftch, Ph3,m,Amca,lacZ Rbt Cy5.czi:0073-0673-0301:c:1/4; z:19/28 - A8-10 StL11 Gsb-LacZ wor,Rat,Rdx, Dpn Gp Ft	27.125	3918.78	106298	5286439	748.199	1.09083				Brain	32.205	2806.7	91388.5	1.1264	85725.8	1.03445		E1
	3	1Brain Lobe StL11 Gsb-LacZ wor,Rat,Rdx, Dpn Gp Ftch, Ph3,m,Amca,lacZ Rbt Cy5.czi:0089-0190-0429:c:1/4; z:23/45 - 1Brain Lobe StL11 Gsb-LacZ wor,Rat,Rdx, Dpn	26.864	895.476	24055.9	1196356	939.83	0.246863		3	1T1-3 StL11 Gsb-LacZ wor,Rat,Rdx, Dpn Gp Ftch, Ph3,m,Amca,lacZ Rbt Cy5.czi:0078-0366-0438:c:1/4; z:20/26 - 1T1-3 StL11 Gsb-LacZ wor,Rat,Rdx, Dpn Gp Ft	39.029	2631.44	102702	5107617	1278.8	1.05393			3	A4+5 StL11 Gsb-LacZ wor,Rat,Rdx, Dpn Gp Ftch, Ph3,m,Amca,lacZ Rbt Cy5.czi:0061-0725-0330:c:1/4; z:16/30 - A4+5 StL11 Gsb-LacZ wor,Rat,Rdx, Dpn Gp Ftc	18.64	5005.7	93305.1	4640285	822.573	0.957502			3	A8-10 StL11 Gsb-LacZ wor,Rat,Rdx, Dpn Gp Ftch, Ph3,m,Amca,lacZ Rbt Cy5.czi:0073-0745-0294:c:1/4; z:19/28 - A8-10 StL11 Gsb-LacZ wor,Rat,Rdx, Dpn Gp Ft	12.567	3365.75	42298.3	2103595	748.199	0.434067				T2-3	28.7406	2861.31	81952.9	1.00129	62235.7	0.697058
	4	1Brain Lobe StL11 Gsb-LacZ wor,Rat,Rdx, Dpn Gp Ftch, Ph3,m,Amca,lacZ Rbt Cy5.czi:0085-0231-0481:c:1/4; z:22/45 - 1Brain Lobe StL11 Gsb-LacZ wor,Rat,Rdx, Dpn	34.786	7582.91	263781	13118441	939.83	2.70693		4	1T1-3 StL11 Gsb-LacZ wor,Rat,Rdx, Dpn Gp Ftch, Ph3,m,Amca,lacZ Rbt Cy5.czi:0078-0271-0440:c:1/4; z:20/26 - 1T1-3 StL11 Gsb-LacZ wor,Rat,Rdx, Dpn Gp Ft	29.035	2293.24	66585	3311432	1278.8	0.683299			4	A4+5 StL11 Gsb-LacZ wor,Rat,Rdx, Dpn Gp Ftch, Ph3,m,Amca,lacZ Rbt Cy5.czi:0061-0686-0394:c:1/4; z:16/30 - A4+5 StL11 Gsb-LacZ wor,Rat,Rdx, Dpn Gp Ftc	23.828	3797.76	90491.1	4500342	822.573	0.928626			4	A8-10 StL11 Gsb-LacZ wor,Rat,Rdx, Dpn Gp Ftch, Ph3,m,Amca,lacZ Rbt Cy5.czi:0081-0719-0266:c:1/4; z:21/28 - A8-10 StL11 Gsb-LacZ wor,Rat,Rdx, Dpn Gp Ft	24.169	1466.79	35451.2	1763075	748.199	0.363803				TA5	28.3032	2495.96	71737.1	0.923529	51259.7	0.761601
	5	1Brain Lobe StL11 Gsb-LacZ wor,Rat,Rdx, Dpn Gp Ftch, Ph3,m,Amca,lacZ Rbt Cy5.czi:0081-0159-0485:c:1/4; z:21/45 - 1Brain Lobe StL11 Gsb-LacZ wor,Rat,Rdx, Dpn	31.267	1307.92	40895.2	2033817	939.83	0.419669		5	1T1-3 StL11 Gsb-LacZ wor,Rat,Rdx, Dpn Gp Ftch, Ph3,m,Amca,lacZ Rbt Cy5.czi:0078-0245-0478:c:1/4; z:20/26 - 1T1-3 StL11 Gsb-LacZ wor,Rat,Rdx, Dpn Gp Ft	26.361	3161.68	83345.3	4144963	1278.8	0.855295			5	A4+5 StL11 Gsb-LacZ wor,Rat,Rdx, Dpn Gp Ftch, Ph3,m,Amca,lacZ Rbt Cy5.czi:0045-0708-0350:c:1/4; z:12/30 - A4+5 StL11 Gsb-LacZ wor,Rat,Rdx, Dpn Gp Ftc	24.833	3281.68	81493.6	4052871	822.573	0.836292			5	A8-10 StL11 Gsb-LacZ wor,Rat,Rdx, Dpn Gp Ftch, Ph3,m,Amca,lacZ Rbt Cy5.czi:0085-0694-0513:c:1/4; z:22/28 - A8-10 StL11 Gsb-LacZ wor,Rat,Rdx, Dpn Gp Ft	18.137	508.157	9216.49	458358	748.199	0.0945801				A8-10	24.9001	1998.67	49422	0.599952	38965.6	0.431093
	6	1Brain Lobe StL11 Gsb-LacZ wor,Rat,Rdx, Dpn Gp Ftch, Ph3,m,Amca,lacZ Rbt Cy5.czi:0061-0160-0444:c:1/4; z:16/45 - 1Brain Lobe StL11 Gsb-LacZ wor,Rat,Rdx, Dpn	30.202	4886.35	147576	7339303	939.83	1.51443		6	1T1-3 StL11 Gsb-LacZ wor,Rat,Rdx, Dpn Gp Ftch, Ph3,m,Amca,lacZ Rbt Cy5.czi:0078-0340-0508:c:1/4; z:20/26 - 1T1-3 StL11 Gsb-LacZ wor,Rat,Rdx, Dpn Gp Ft	19.142	2553.83	48886.5	2431242	1278.8	0.501676			6	A4+5 StL11 Gsb-LacZ wor,Rat,Rdx, Dpn Gp Ftch, Ph3,m,Amca,lacZ Rbt Cy5.czi:0069-0681-0289:c:1/4; z:18/30 - A4+5 StL11 Gsb-LacZ wor,Rat,Rdx, Dpn Gp Ftc	22.138	4141.86	91694.4	4560185	822.573	0.940974			6	A8-10 StL11 Gsb-LacZ wor,Rat,Rdx, Dpn Gp Ftch, Ph3,m,Amca,lacZ Rbt Cy5.czi:0085-0691-0545:c:1/4; z:22/28 - A8-10 StL11 Gsb-LacZ wor,Rat,Rdx, Dpn Gp Ft	17.353	556.224	9652.08	480021	748.199	0.0990502
	7	1Brain Lobe StL11 Gsb-LacZ wor,Rat,Rdx, Dpn Gp Ftch, Ph3,m,Amca,lacZ Rbt Cy5.czi:0045-0134-0496:c:1/4; z:12/45 - 1Brain Lobe StL11 Gsb-LacZ wor,Rat,Rdx, Dpn	26.301	6179.58	162528	8082891	939.83	1.66787		7	1T1-3 StL11 Gsb-LacZ wor,Rat,Rdx, Dpn Gp Ftch, Ph3,m,Amca,lacZ Rbt Cy5.czi:0078-0211-0516:c:1/4; z:20/26 - 1T1-3 StL11 Gsb-LacZ wor,Rat,Rdx, Dpn Gp Ft	38.687	2266.6	87688	4360937	1278.8	0.89986			7	A4+5 StL11 Gsb-LacZ wor,Rat,Rdx, Dpn Gp Ftch, Ph3,m,Amca,lacZ Rbt Cy5.czi:0069-0635-0282:c:1/4; z:18/30 - A4+5 StL11 Gsb-LacZ wor,Rat,Rdx, Dpn Gp Ftc	24.189	4090.28	98941.8	4920612	822.573	1.01535			7	A8-10 StL11 Gsb-LacZ wor,Rat,Rdx, Dpn Gp Ftch, Ph3,m,Amca,lacZ Rbt Cy5.czi:0069-0740-0486:c:1/4; z:18/28 - A8-10 StL11 Gsb-LacZ wor,Rat,Rdx, Dpn Gp Ft	20.389	468.242	9547.03	474797	748.199	0.0979723
	8	1Brain Lobe StL11 Gsb-LacZ wor,Rat,Rdx, Dpn Gp Ftch, Ph3,m,Amca,lacZ Rbt Cy5.czi:0049-0183-0485:c:1/4; z:13/45 - 1Brain Lobe StL11 Gsb-LacZ wor,Rat,Rdx, Dpn	21.033	5321.82	111932	5566629	939.83	1.14865		8	1T1-3 StL11 Gsb-LacZ wor,Rat,Rdx, Dpn Gp Ftch, Ph3,m,Amca,lacZ Rbt Cy5.czi:0070-0218-0373:c:1/4; z:18/26 - 1T1-3 StL11 Gsb-LacZ wor,Rat,Rdx, Dpn Gp Ft	63.922	2630.7	168160	8362997	1278.8	1.72567			8	A4+5 StL11 Gsb-LacZ wor,Rat,Rdx, Dpn Gp Ftch, Ph3,m,Amca,lacZ Rbt Cy5.czi:0069-0586-0266:c:1/4; z:18/30 - A4+5 StL11 Gsb-LacZ wor,Rat,Rdx, Dpn Gp Ftc	30.724	3015.04	92635.4	4606984	822.573	0.950631			8	A8-10 StL11 Gsb-LacZ wor,Rat,Rdx, Dpn Gp Ftch, Ph3,m,Amca,lacZ Rbt Cy5.czi:0069-0752-0514:c:1/4; z:18/28 - A8-10 StL11 Gsb-LacZ wor,Rat,Rdx, Dpn Gp Ft	17.494	396.838	6942.13	345249	748.199	0.0712406
	9	1Brain Lobe StL11 Gsb-LacZ wor,Rat,Rdx, Dpn Gp Ftch, Ph3,m,Amca,lacZ Rbt Cy5.czi:0033-0166-0453:c:1/4; z:9/45 - 1Brain Lobe StL11 Gsb-LacZ wor,Rat,Rdx, Dpn	21.817	4786.39	104424	5193237	939.83	1.0716		9	1T1-3 StL11 Gsb-LacZ wor,Rat,Rdx, Dpn Gp Ftch, Ph3,m,Amca,lacZ Rbt Cy5.czi:0074-0323-0383:c:1/4; z:19/26 - 1T1-3 StL11 Gsb-LacZ wor,Rat,Rdx, Dpn Gp Ft	45.986	2264.46	104134	5178821	1278.8	1.06863			9	A4+5 StL11 Gsb-LacZ wor,Rat,Rdx, Dpn Gp Ftch, Ph3,m,Amca,lacZ Rbt Cy5.czi:0069-0656-0245:c:1/4; z:18/30 - A4+5 StL11 Gsb-LacZ wor,Rat,Rdx, Dpn Gp Ftc	21.897	4943.12	108241	5383061	822.573	1.11077			9	A8-10 StL11 Gsb-LacZ wor,Rat,Rdx, Dpn Gp Ftch, Ph3,m,Amca,lacZ Rbt Cy5.czi:0077-0744-0546:c:1/4; z:20/28 - A8-10 StL11 Gsb-LacZ wor,Rat,Rdx, Dpn Gp Ft	15	447.143	6707.28	333569	748.199	0.0688305
	10	1Brain Lobe StL11 Gsb-LacZ wor,Rat,Rdx, Dpn Gp Ftch, Ph3,m,Amca,lacZ Rbt Cy5.czi:0037-0126-0542:c:1/4; z:10/45 - 1Brain Lobe StL11 Gsb-LacZ wor,Rat,Rdx, Dpn	17.494	8104.31	141774	7050751	939.83	1.45489		10	1T1-3 StL11 Gsb-LacZ wor,Rat,Rdx, Dpn Gp Ftch, Ph3,m,Amca,lacZ Rbt Cy5.czi:0074-0364-0576:c:1/4; z:19/26 - 1T1-3 StL11 Gsb-LacZ wor,Rat,Rdx, Dpn Gp Ft	43.634	2444.47	106661	5304503	1278.8	1.09456			10	A4+5 StL11 Gsb-LacZ wor,Rat,Rdx, Dpn Gp Ftch, Ph3,m,Amca,lacZ Rbt Cy5.czi:0069-0667-0197:c:1/4; z:18/30 - A4+5 StL11 Gsb-LacZ wor,Rat,Rdx, Dpn Gp Ftc	30.704	3723.65	114332	5686012	822.573	1.17328			10	A8-10 StL11 Gsb-LacZ wor,Rat,Rdx, Dpn Gp Ftch, Ph3,m,Amca,lacZ Rbt Cy5.czi:0065-0596-0274:c:1/4; z:17/28 - A8-10 StL11 Gsb-LacZ wor,Rat,Rdx, Dpn Gp Ft	64.988	2003.57	130208	6475540	748.199	1.3362
	11	1Brain Lobe StL11 Gsb-LacZ wor,Rat,Rdx, Dpn Gp Ftch, Ph3,m,Amca,lacZ Rbt Cy5.czi:0029-0096-0505:c:1/4; z:8/45 - 1Brain Lobe StL11 Gsb-LacZ wor,Rat,Rdx, Dpn	53.185	3143.31	167176	8314053	939.83	1.71557		11	1T1-3 StL11 Gsb-LacZ wor,Rat,Rdx, Dpn Gp Ftch, Ph3,m,Amca,lacZ Rbt Cy5.czi:0074-0371-0381:c:1/4; z:19/26 - 1T1-3 StL11 Gsb-LacZ wor,Rat,Rdx, Dpn Gp Ft	32.936	2729.96	89914.8	4471681	1278.8	0.922712			11	A4+5 StL11 Gsb-LacZ wor,Rat,Rdx, Dpn Gp Ftch, Ph3,m,Amca,lacZ Rbt Cy5.czi:0049-0643-0365:c:1/4; z:13/30 - A4+5 StL11 Gsb-LacZ wor,Rat,Rdx, Dpn Gp Ftc	64.626	3005.5	194233	9659675	822.573	1.99323			11	A8-10 StL11 Gsb-LacZ wor,Rat,Rdx, Dpn Gp Ftch, Ph3,m,Amca,lacZ Rbt Cy5.czi:0065-0569-0385:c:1/4; z:17/28 - A8-10 StL11 Gsb-LacZ wor,Rat,Rdx, Dpn Gp Ft	19.404	3244.81	62961.7	3131239	748.199	0.646117
	12	1Brain Lobe StL11 Gsb-LacZ wor,Rat,Rdx, Dpn Gp Ftch, Ph3,m,Amca,lacZ Rbt Cy5.czi:0053-0158-0546:c:1/4; z:14/45 - 1Brain Lobe StL11 Gsb-LacZ wor,Rat,Rdx, Dpn	19.444	8426.15	163838	8148083	939.83	1.68132		12	1T1-3 StL11 Gsb-LacZ wor,Rat,Rdx, Dpn Gp Ftch, Ph3,m,Amca,lacZ Rbt Cy5.czi:0066-0340-0340:c:1/4; z:17/26 - 1T1-3 StL11 Gsb-LacZ wor,Rat,Rdx, Dpn Gp Ft	21.415	3074.26	65834.2	3274092	1278.8	0.675594			12	A4+5 StL11 Gsb-LacZ wor,Rat,Rdx, Dpn Gp Ftch, Ph3,m,Amca,lacZ Rbt Cy5.czi:0053-0758-0289:c:1/4; z:14/30 - A4+5 StL11 Gsb-LacZ wor,Rat,Rdx, Dpn Gp Ftc	25.999	4455.78	115847	5761327	822.573	1.18882			12	A8-10 StL11 Gsb-LacZ wor,Rat,Rdx, Dpn Gp Ftch, Ph3,m,Amca,lacZ Rbt Cy5.czi:0065-0581-0443:c:1/4; z:17/28 - A8-10 StL11 Gsb-LacZ wor,Rat,Rdx, Dpn Gp Ft	18.057	2760.38	49843.2	2478822	748.199	0.511494
	13	1Brain Lobe StL11 Gsb-LacZ wor,Rat,Rdx, Dpn Gp Ftch, Ph3,m,Amca,lacZ Rbt Cy5.czi:0021-0156-0563:c:1/4; z:6/45 - 1Brain Lobe StL11 Gsb-LacZ wor,Rat,Rdx, Dpn	8.244	4028.89	33214.7	1651845	939.83	0.340851		13	1T1-3 StL11 Gsb-LacZ wor,Rat,Rdx, Dpn Gp Ftch, Ph3,m,Amca,lacZ Rbt Cy5.czi:0058-0379-0307:c:1/4; z:15/26 - 1T1-3 StL11 Gsb-LacZ wor,Rat,Rdx, Dpn Gp Ft	39.753	2682.51	106637	5303332	1278.8	1.09432			13	A4+5 StL11 Gsb-LacZ wor,Rat,Rdx, Dpn Gp Ftch, Ph3,m,Amca,lacZ Rbt Cy5.czi:0061-0793-0230:c:1/4; z:16/30 - A4+5 StL11 Gsb-LacZ wor,Rat,Rdx, Dpn Gp Ftc	32.655	4552.97	148676	7394017	822.573	1.52572			13	A8-10 StL11 Gsb-LacZ wor,Rat,Rdx, Dpn Gp Ftch, Ph3,m,Amca,lacZ Rbt Cy5.czi:0053-0570-0353:c:1/4; z:14/28 - A8-10 StL11 Gsb-LacZ wor,Rat,Rdx, Dpn Gp Ft	67.722	2326.15	157532	7834464	748.199	1.61661
	14	1Brain Lobe StL11 Gsb-LacZ wor,Rat,Rdx, Dpn Gp Ftch, Ph3,m,Amca,lacZ Rbt Cy5.czi:0033-0165-0605:c:1/4; z:9/45 - 1Brain Lobe StL11 Gsb-LacZ wor,Rat,Rdx, Dpn	28.151	7563.97	212931	10589561	939.83	2.18511		14	1T1-3 StL11 Gsb-LacZ wor,Rat,Rdx, Dpn Gp Ftch, Ph3,m,Amca,lacZ Rbt Cy5.czi:0058-0264-0265:c:1/4; z:15/26 - 1T1-3 StL11 Gsb-LacZ wor,Rat,Rdx, Dpn Gp Ft	36.857	3010.48	110958	5518206	1278.8	1.13866			14	A4+5 StL11 Gsb-LacZ wor,Rat,Rdx, Dpn Gp Ftch, Ph3,m,Amca,lacZ Rbt Cy5.czi:0065-0825-0227:c:1/4; z:17/30 - A4+5 StL11 Gsb-LacZ wor,Rat,Rdx, Dpn Gp Ftc	18.901	5018.94	94863.9	4717808	822.573	0.973499			14	A8-10 StL11 Gsb-LacZ wor,Rat,Rdx, Dpn Gp Ftch, Ph3,m,Amca,lacZ Rbt Cy5.czi:0053-0519-0395:c:1/4; z:14/28 - A8-10 StL11 Gsb-LacZ wor,Rat,Rdx, Dpn Gp Ft	25.456	3649.97	92914.5	4620863	748.199	0.953495
	15	1Brain Lobe StL11 Gsb-LacZ wor,Rat,Rdx, Dpn Gp Ftch, Ph3,m,Amca,lacZ Rbt Cy5.czi:0081-0225-0552:c:1/4; z:21/45 - 1Brain Lobe StL11 Gsb-LacZ wor,Rat,Rdx, Dpn	96.074	5703.2	547931	27249910	939.83	5.6229		15	1T1-3 StL11 Gsb-LacZ wor,Rat,Rdx, Dpn Gp Ftch, Ph3,m,Amca,lacZ Rbt Cy5.czi:0058-0210-0268:c:1/4; z:15/26 - 1T1-3 StL11 Gsb-LacZ wor,Rat,Rdx, Dpn Gp Ft	25.175	2420.09	60925.2	3029959	1278.8	0.625219			15	A4+5 StL11 Gsb-LacZ wor,Rat,Rdx, Dpn Gp Ftch, Ph3,m,Amca,lacZ Rbt Cy5.czi:0081-0812-0152:c:1/4; z:21/30 - A4+5 StL11 Gsb-LacZ wor,Rat,Rdx, Dpn Gp Ftc	15.121	4178.56	63183.6	3142275	822.573	0.648395			15	A8-10 StL11 Gsb-LacZ wor,Rat,Rdx, Dpn Gp Ftch, Ph3,m,Amca,lacZ Rbt Cy5.czi:0057-0552-0242:c:1/4; z:15/28 - A8-10 StL11 Gsb-LacZ wor,Rat,Rdx, Dpn Gp Ft	39.511	3089.62	122075	6071099	748.199	1.25274
	16	1Brain Lobe StL11 Gsb-LacZ wor,Rat,Rdx, Dpn Gp Ftch, Ph3,m,Amca,lacZ Rbt Cy5.czi:0101-0238-0612:c:1/4; z:26/45 - 1Brain Lobe StL11 Gsb-LacZ wor,Rat,Rdx, Dpn	36.676	6571.68	241025	11986738	939.83	2.47341		16	1T1-3 StL11 Gsb-LacZ wor,Rat,Rdx, Dpn Gp Ftch, Ph3,m,Amca,lacZ Rbt Cy5.czi:0058-0279-0315:c:1/4; z:15/26 - 1T1-3 StL11 Gsb-LacZ wor,Rat,Rdx, Dpn Gp Ft	24.25	3147.94	76337	3796421	1278.8	0.783375			16	A4+5 StL11 Gsb-LacZ wor,Rat,Rdx, Dpn Gp Ftch, Ph3,m,Amca,lacZ Rbt Cy5.czi:0081-0640-0211:c:1/4; z:21/30 - A4+5 StL11 Gsb-LacZ wor,Rat,Rdx, Dpn Gp Ftc	25.637	4038.06	103525	5148530	822.573	1.06238			16	A8-10 StL11 Gsb-LacZ wor,Rat,Rdx, Dpn Gp Ftch, Ph3,m,Amca,lacZ Rbt Cy5.czi:0065-0527-0437:c:1/4; z:17/28 - A8-10 StL11 Gsb-LacZ wor,Rat,Rdx, Dpn Gp Ft	53.486	2195.29	117418	5839463	748.199	1.20495
	17	1Brain Lobe StL11 Gsb-LacZ wor,Rat,Rdx, Dpn Gp Ftch, Ph3,m,Amca,lacZ Rbt Cy5.czi:0077-0150-0606:c:1/4; z:20/45 - 1Brain Lobe StL11 Gsb-LacZ wor,Rat,Rdx, Dpn	41.12	1704.64	70095	3485991	939.83	0.719319		17	1T1-3 StL11 Gsb-LacZ wor,Rat,Rdx, Dpn Gp Ftch, Ph3,m,Amca,lacZ Rbt Cy5.czi:0062-0221-0313:c:1/4; z:16/26 - 1T1-3 StL11 Gsb-LacZ wor,Rat,Rdx, Dpn Gp Ft	31.046	3246.11	100779	5011986	1278.8	1.0342			17	A4+5 StL11 Gsb-LacZ wor,Rat,Rdx, Dpn Gp Ftch, Ph3,m,Amca,lacZ Rbt Cy5.czi:0085-0610-0207:c:1/4; z:22/30 - A4+5 StL11 Gsb-LacZ wor,Rat,Rdx, Dpn Gp Ftc	16.709	3691.48	61682.5	3067621	822.573	0.63299			17	A8-10 StL11 Gsb-LacZ wor,Rat,Rdx, Dpn Gp Ftch, Ph3,m,Amca,lacZ Rbt Cy5.czi:0065-0530-0290:c:1/4; z:17/28 - A8-10 StL11 Gsb-LacZ wor,Rat,Rdx, Dpn Gp Ft	32.393	2718.38	88057.6	4379316	748.199	0.903652
	18	1Brain Lobe StL11 Gsb-LacZ wor,Rat,Rdx, Dpn Gp Ftch, Ph3,m,Amca,lacZ Rbt Cy5.czi:0109-0184-0663:c:1/4; z:28/45 - 1Brain Lobe StL11 Gsb-LacZ wor,Rat,Rdx, Dpn	35.309	1512.12	53391.3	2655277	939.83	0.547905		18	1T1-3 StL11 Gsb-LacZ wor,Rat,Rdx, Dpn Gp Ftch, Ph3,m,Amca,lacZ Rbt Cy5.czi:0038-0192-0278:c:1/4; z:10/26 - 1T1-3 StL11 Gsb-LacZ wor,Rat,Rdx, Dpn Gp Ft	28.03	1349.35	37822.2	1880989	1278.8	0.388134			18	A4+5 StL11 Gsb-LacZ wor,Rat,Rdx, Dpn Gp Ftch, Ph3,m,Amca,lacZ Rbt Cy5.czi:0053-0581-0211:c:1/4; z:14/30 - A4+5 StL11 Gsb-LacZ wor,Rat,Rdx, Dpn Gp Ftc	13.432	862.778	11588.7	576336	822.573	0.118924			18	A8-10 StL11 Gsb-LacZ wor,Rat,Rdx, Dpn Gp Ftch, Ph3,m,Amca,lacZ Rbt Cy5.czi:0073-0668-0195:c:1/4; z:19/28 - A8-10 StL11 Gsb-LacZ wor,Rat,Rdx, Dpn Gp Ft	24.25	472.437	11456.5	569759	748.199	0.117567
	19	1Brain Lobe StL11 Gsb-LacZ wor,Rat,Rdx, Dpn Gp Ftch, Ph3,m,Amca,lacZ Rbt Cy5.czi:0109-0203-0564:c:1/4; z:28/45 - 1Brain Lobe StL11 Gsb-LacZ wor,Rat,Rdx, Dpn	47.695	1693.82	80787.2	4017741	939.83	0.829043		19	1T1-3 StL11 Gsb-LacZ wor,Rat,Rdx, Dpn Gp Ftch, Ph3,m,Amca,lacZ Rbt Cy5.czi:0070-0184-0434:c:1/4; z:18/26 - 1T1-3 StL11 Gsb-LacZ wor,Rat,Rdx, Dpn Gp Ft	112.18	3028.42	339729	16895541	1278.8	3.48632			19	A4+5 StL11 Gsb-LacZ wor,Rat,Rdx, Dpn Gp Ftch, Ph3,m,Amca,lacZ Rbt Cy5.czi:0069-0867-0301:c:1/4; z:18/30 - A4+5 StL11 Gsb-LacZ wor,Rat,Rdx, Dpn Gp Ftc	27.728	4009.88	111187	5529621	822.573	1.14101			19	A8-10 StL11 Gsb-LacZ wor,Rat,Rdx, Dpn Gp Ftch, Ph3,m,Amca,lacZ Rbt Cy5.czi:0061-0473-0366:c:1/4; z:16/28 - A8-10 StL11 Gsb-LacZ wor,Rat,Rdx, Dpn Gp Ft	62.394	2358.18	147136	7317425	748.199	1.50992
	20	1Brain Lobe StL11 Gsb-LacZ wor,Rat,Rdx, Dpn Gp Ftch, Ph3,m,Amca,lacZ Rbt Cy5.czi:0125-0257-0655:c:1/4; z:32/45 - 1Brain Lobe StL11 Gsb-LacZ wor,Rat,Rdx, Dpn	30.684	1346.21	41307.3	2054311	939.83	0.423898		20	1T1-3 StL11 Gsb-LacZ wor,Rat,Rdx, Dpn Gp Ftch, Ph3,m,Amca,lacZ Rbt Cy5.czi:0054-0151-0312:c:1/4; z:14/26 - 1T1-3 StL11 Gsb-LacZ wor,Rat,Rdx, Dpn Gp Ft	40.336	2721.33	109767	5458984	1278.8	1.12644			20	A4+5 StL11 Gsb-LacZ wor,Rat,Rdx, Dpn Gp Ftch, Ph3,m,Amca,lacZ Rbt Cy5.czi:0069-0913-0369:c:1/4; z:18/30 - A4+5 StL11 Gsb-LacZ wor,Rat,Rdx, Dpn Gp Ftc	20.831	4356	90742	4512818	822.573	0.9312			20	A8-10 StL11 Gsb-LacZ wor,Rat,Rdx, Dpn Gp Ftch, Ph3,m,Amca,lacZ Rbt Cy5.czi:0069-0482-0457:c:1/4; z:18/28 - A8-10 StL11 Gsb-LacZ wor,Rat,Rdx, Dpn Gp Ft	59.458	2024.25	120358	5985701	748.199	1.23512
	21	1Brain Lobe StL11 Gsb-LacZ wor,Rat,Rdx, Dpn Gp Ftch, Ph3,m,Amca,lacZ Rbt Cy5.czi:0113-0196-0689:c:1/4; z:29/45 - 1Brain Lobe StL11 Gsb-LacZ wor,Rat,Rdx, Dpn	29.277	1527.3	44714.2	2223745	939.83	0.45886		21	1T1-3 StL11 Gsb-LacZ wor,Rat,Rdx, Dpn Gp Ftch, Ph3,m,Amca,lacZ Rbt Cy5.czi:0070-0525-0452:c:1/4; z:18/26 - 1T1-3 StL11 Gsb-LacZ wor,Rat,Rdx, Dpn Gp Ft	50.49	2636.68	133126	6620695	1278.8	1.36615			21	A4+5 StL11 Gsb-LacZ wor,Rat,Rdx, Dpn Gp Ftch, Ph3,m,Amca,lacZ Rbt Cy5.czi:0041-0887-0345:c:1/4; z:11/30 - A4+5 StL11 Gsb-LacZ wor,Rat,Rdx, Dpn Gp Ftc	61.047	2123.37	129625	6446540	822.573	1.33021			21	A8-10 StL11 Gsb-LacZ wor,Rat,Rdx, Dpn Gp Ftch, Ph3,m,Amca,lacZ Rbt Cy5.czi:0045-0441-0402:c:1/4; z:12/28 - A8-10 StL11 Gsb-LacZ wor,Rat,Rdx, Dpn Gp Ft	23.767	2934.86	69753.3	3469000	748.199	0.715813
	22	1Brain Lobe StL11 Gsb-LacZ wor,Rat,Rdx, Dpn Gp Ftch, Ph3,m,Amca,lacZ Rbt Cy5.czi:0093-0168-0658:c:1/4; z:24/45 - 1Brain Lobe StL11 Gsb-LacZ wor,Rat,Rdx, Dpn	28.151	1593.58	44860.4	2231014	939.83	0.46036		22	1T1-3 StL11 Gsb-LacZ wor,Rat,Rdx, Dpn Gp Ftch, Ph3,m,Amca,lacZ Rbt Cy5.czi:0070-0556-0402:c:1/4; z:18/26 - 1T1-3 StL11 Gsb-LacZ wor,Rat,Rdx, Dpn Gp Ft	55.195	2865.29	158151	7865232	1278.8	1.62296			22	A4+5 StL11 Gsb-LacZ wor,Rat,Rdx, Dpn Gp Ftch, Ph3,m,Amca,lacZ Rbt Cy5.czi:0069-0849-0468:c:1/4; z:18/30 - A4+5 StL11 Gsb-LacZ wor,Rat,Rdx, Dpn Gp Ftc	27.869	668.036	18617.6	925898	822.573	0.191055			22	A8-10 StL11 Gsb-LacZ wor,Rat,Rdx, Dpn Gp Ftch, Ph3,m,Amca,lacZ Rbt Cy5.czi:0061-0417-0360:c:1/4; z:16/28 - A8-10 StL11 Gsb-LacZ wor,Rat,Rdx, Dpn Gp Ft	27.809	2957.01	82231	4089547	748.199	0.84386
	23	1Brain Lobe StL11 Gsb-LacZ wor,Rat,Rdx, Dpn Gp Ftch, Ph3,m,Amca,lacZ Rbt Cy5.czi:0097-0238-0731:c:1/4; z:25/45 - 1Brain Lobe StL11 Gsb-LacZ wor,Rat,Rdx, Dpn	39.552	8582.51	339453	16881802	939.83	3.48348		23	1T1-3 StL11 Gsb-LacZ wor,Rat,Rdx, Dpn Gp Ftch, Ph3,m,Amca,lacZ Rbt Cy5.czi:0070-0479-0468:c:1/4; z:18/26 - 1T1-3 StL11 Gsb-LacZ wor,Rat,Rdx, Dpn Gp Ft	36.013	2904.96	104616	5202782	1278.8	1.07357			23	A4+5 StL11 Gsb-LacZ wor,Rat,Rdx, Dpn Gp Ftch, Ph3,m,Amca,lacZ Rbt Cy5.czi:0057-0781-0443:c:1/4; z:15/30 - A4+5 StL11 Gsb-LacZ wor,Rat,Rdx, Dpn Gp Ftc	43.292	1846.05	79918.7	3974550	822.573	0.820131			23	A8-10 StL11 Gsb-LacZ wor,Rat,Rdx, Dpn Gp Ftch, Ph3,m,Amca,lacZ Rbt Cy5.czi:0061-0444-0419:c:1/4; z:16/28 - A8-10 StL11 Gsb-LacZ wor,Rat,Rdx, Dpn Gp Ft	25.798	3080.16	79462.2	3951848	748.199	0.815446
	24	1Brain Lobe StL11 Gsb-LacZ wor,Rat,Rdx, Dpn Gp Ftch, Ph3,m,Amca,lacZ Rbt Cy5.czi:0069-0214-0665:c:1/4; z:18/45 - 1Brain Lobe StL11 Gsb-LacZ wor,Rat,Rdx, Dpn	30.302	6421.56	194587	9677293	939.83	1.99687		24	1T1-3 StL11 Gsb-LacZ wor,Rat,Rdx, Dpn Gp Ftch, Ph3,m,Amca,lacZ Rbt Cy5.czi:0070-0605-0490:c:1/4; z:18/26 - 1T1-3 StL11 Gsb-LacZ wor,Rat,Rdx, Dpn Gp Ft	42.105	3091.11	130152	6472786	1278.8	1.33563			24	A4+5 StL11 Gsb-LacZ wor,Rat,Rdx, Dpn Gp Ftch, Ph3,m,Amca,lacZ Rbt Cy5.czi:0057-0865-0423:c:1/4; z:15/30 - A4+5 StL11 Gsb-LacZ wor,Rat,Rdx, Dpn Gp Ftc	28.633	814.496	23321.7	1159842	822.573	0.239328			24	A8-10 StL11 Gsb-LacZ wor,Rat,Rdx, Dpn Gp Ftch, Ph3,m,Amca,lacZ Rbt Cy5.czi:0057-0424-0307:c:1/4; z:15/28 - A8-10 StL11 Gsb-LacZ wor,Rat,Rdx, Dpn Gp Ft	25.456	2501.04	63667.1	3166320	748.199	0.653356
	25	1Brain Lobe StL11 Gsb-LacZ wor,Rat,Rdx, Dpn Gp Ftch, Ph3,m,Amca,lacZ Rbt Cy5.czi:0057-0158-0684:c:1/4; z:15/45 - 1Brain Lobe StL11 Gsb-LacZ wor,Rat,Rdx, Dpn	32.072	6952.96	222993	11089971	939.83	2.28837		25	1T1-3 StL11 Gsb-LacZ wor,Rat,Rdx, Dpn Gp Ftch, Ph3,m,Amca,lacZ Rbt Cy5.czi:0074-0626-0425:c:1/4; z:19/26 - 1T1-3 StL11 Gsb-LacZ wor,Rat,Rdx, Dpn Gp Ft	41.422	2699.85	111832	5561695	1278.8	1.14763			25	A4+5 StL11 Gsb-LacZ wor,Rat,Rdx, Dpn Gp Ftch, Ph3,m,Amca,lacZ Rbt Cy5.czi:0045-0815-0423:c:1/4; z:12/30 - A4+5 StL11 Gsb-LacZ wor,Rat,Rdx, Dpn Gp Ftc	33.017	831.518	27454	1365352	822.573	0.281734			25	A8-10 StL11 Gsb-LacZ wor,Rat,Rdx, Dpn Gp Ftch, Ph3,m,Amca,lacZ Rbt Cy5.czi:0057-0424-0253:c:1/4; z:15/28 - A8-10 StL11 Gsb-LacZ wor,Rat,Rdx, Dpn Gp Ft	42.467	2943.47	125001	6216616	748.199	1.28277
	26	1Brain Lobe StL11 Gsb-LacZ wor,Rat,Rdx, Dpn Gp Ftch, Ph3,m,Amca,lacZ Rbt Cy5.czi:0057-0169-0639:c:1/4; z:15/45 - 1Brain Lobe StL11 Gsb-LacZ wor,Rat,Rdx, Dpn	14.679	5036.69	73931.4	3676786	939.83	0.758688		26	1T1-3 StL11 Gsb-LacZ wor,Rat,Rdx, Dpn Gp Ftch, Ph3,m,Amca,lacZ Rbt Cy5.czi:0058-0512-0377:c:1/4; z:15/26 - 1T1-3 StL11 Gsb-LacZ wor,Rat,Rdx, Dpn Gp Ft	40.637	3357.74	136450	6785983	1278.8	1.40026			26	A4+5 StL11 Gsb-LacZ wor,Rat,Rdx, Dpn Gp Ftch, Ph3,m,Amca,lacZ Rbt Cy5.czi:0045-0821-0495:c:1/4; z:12/30 - A4+5 StL11 Gsb-LacZ wor,Rat,Rdx, Dpn Gp Ftc	27.668	698.855	19336	961625	822.573	0.198427			26	A8-10 StL11 Gsb-LacZ wor,Rat,Rdx, Dpn Gp Ftch, Ph3,m,Amca,lacZ Rbt Cy5.czi:0057-0494-0212:c:1/4; z:15/28 - A8-10 StL11 Gsb-LacZ wor,Rat,Rdx, Dpn Gp Ft	37.963	3453.49	131106	6520195	748.199	1.34541
	27	1Brain Lobe StL11 Gsb-LacZ wor,Rat,Rdx, Dpn Gp Ftch, Ph3,m,Amca,lacZ Rbt Cy5.czi:0061-0129-0621:c:1/4; z:16/45 - 1Brain Lobe StL11 Gsb-LacZ wor,Rat,Rdx, Dpn	39.994	1595.45	63808.5	3173350	939.83	0.654807		27	1T1-3 StL11 Gsb-LacZ wor,Rat,Rdx, Dpn Gp Ftch, Ph3,m,Amca,lacZ Rbt Cy5.czi:0058-0524-0308:c:1/4; z:15/26 - 1T1-3 StL11 Gsb-LacZ wor,Rat,Rdx, Dpn Gp Ft	51.234	2647.99	135667	6747066	1278.8	1.39223			27	A4+5 StL11 Gsb-LacZ wor,Rat,Rdx, Dpn Gp Ftch, Ph3,m,Amca,lacZ Rbt Cy5.czi:0049-0843-0547:c:1/4; z:13/30 - A4+5 StL11 Gsb-LacZ wor,Rat,Rdx, Dpn Gp Ftc	96.557	2174.28	209942	10440909	822.573	2.15444			27	A8-10 StL11 Gsb-LacZ wor,Rat,Rdx, Dpn Gp Ftch, Ph3,m,Amca,lacZ Rbt Cy5.czi:0069-0481-0263:c:1/4; z:18/28 - A8-10 StL11 Gsb-LacZ wor,Rat,Rdx, Dpn Gp Ft	58.131	2120.09	123243	6129188	748.199	1.26473
	28	1Brain Lobe StL11 Gsb-LacZ wor,Rat,Rdx, Dpn Gp Ftch, Ph3,m,Amca,lacZ Rbt Cy5.czi:0049-0120-0582:c:1/4; z:13/45 - 1Brain Lobe StL11 Gsb-LacZ wor,Rat,Rdx, Dpn	23.747	1487.38	35321	1756600	939.83	0.362467		28	1T1-3 StL11 Gsb-LacZ wor,Rat,Rdx, Dpn Gp Ftch, Ph3,m,Amca,lacZ Rbt Cy5.czi:0078-0505-0344:c:1/4; z:20/26 - 1T1-3 StL11 Gsb-LacZ wor,Rat,Rdx, Dpn Gp Ft	23.265	2736.03	63652.4	3165587	1278.8	0.653205			28	A4+5 StL11 Gsb-LacZ wor,Rat,Rdx, Dpn Gp Ftch, Ph3,m,Amca,lacZ Rbt Cy5.czi:0049-0779-0597:c:1/4; z:13/30 - A4+5 StL11 Gsb-LacZ wor,Rat,Rdx, Dpn Gp Ftc	45.001	3050.36	137269	6826716	822.573	1.40866			28	A8-10 StL11 Gsb-LacZ wor,Rat,Rdx, Dpn Gp Ftch, Ph3,m,Amca,lacZ Rbt Cy5.czi:0081-0476-0333:c:1/4; z:21/28 - A8-10 StL11 Gsb-LacZ wor,Rat,Rdx, Dpn Gp Ft	23.566	1720.59	40547.7	2016533	748.199	0.416103
	29	1Brain Lobe StL11 Gsb-LacZ wor,Rat,Rdx, Dpn Gp Ftch, Ph3,m,Amca,lacZ Rbt Cy5.czi:0061-0099-0553:c:1/4; z:16/45 - 1Brain Lobe StL11 Gsb-LacZ wor,Rat,Rdx, Dpn	22.601	1534.94	34691.2	1725275	939.83	0.356003		29	1T1-3 StL11 Gsb-LacZ wor,Rat,Rdx, Dpn Gp Ftch, Ph3,m,Amca,lacZ Rbt Cy5.czi:0070-0418-0483:c:1/4; z:18/26 - 1T1-3 StL11 Gsb-LacZ wor,Rat,Rdx, Dpn Gp Ft	100.98	2329.03	235187	11696392	1278.8	2.4135			29	A4+5 StL11 Gsb-LacZ wor,Rat,Rdx, Dpn Gp Ftch, Ph3,m,Amca,lacZ Rbt Cy5.czi:0057-0876-0597:c:1/4; z:15/30 - A4+5 StL11 Gsb-LacZ wor,Rat,Rdx, Dpn Gp Ftc	39.29	3126.4	122837	6108979	822.573	1.26056			29	A8-10 StL11 Gsb-LacZ wor,Rat,Rdx, Dpn Gp Ftch, Ph3,m,Amca,lacZ Rbt Cy5.czi:0045-0551-0196:c:1/4; z:12/28 - A8-10 StL11 Gsb-LacZ wor,Rat,Rdx, Dpn Gp Ft	22.038	2225.97	49055.8	2439665	748.199	0.503414
	30	1Brain Lobe StL11 Gsb-LacZ wor,Rat,Rdx, Dpn Gp Ftch, Ph3,m,Amca,lacZ Rbt Cy5.czi:0061-0082-0590:c:1/4; z:16/45 - 1Brain Lobe StL11 Gsb-LacZ wor,Rat,Rdx, Dpn	22.561	1469.63	33156.1	1648931	939.83	0.34025		30	1T1-3 StL11 Gsb-LacZ wor,Rat,Rdx, Dpn Gp Ftch, Ph3,m,Amca,lacZ Rbt Cy5.czi:0070-0459-0294:c:1/4; z:18/26 - 1T1-3 StL11 Gsb-LacZ wor,Rat,Rdx, Dpn Gp Ft	28.191	1873.46	52814.6	2626596	1278.8	0.541986			30	A4+5 StL11 Gsb-LacZ wor,Rat,Rdx, Dpn Gp Ftch, Ph3,m,Amca,lacZ Rbt Cy5.czi:0057-0859-0676:c:1/4; z:15/30 - A4+5 StL11 Gsb-LacZ wor,Rat,Rdx, Dpn Gp Ftc	21.958	2909.24	63879.7	3176889	822.573	0.655537			30	A8-10 StL11 Gsb-LacZ wor,Rat,Rdx, Dpn Gp Ftch, Ph3,m,Amca,lacZ Rbt Cy5.czi:0045-0581-0219:c:1/4; z:12/28 - A8-10 StL11 Gsb-LacZ wor,Rat,Rdx, Dpn Gp Ft	11.381	1596.05	18164.5	903366	748.199	0.186406
	31	1Brain Lobe StL11 Gsb-LacZ wor,Rat,Rdx, Dpn Gp Ftch, Ph3,m,Amca,lacZ Rbt Cy5.czi:0057-0230-0620:c:1/4; z:15/45 - 1Brain Lobe StL11 Gsb-LacZ wor,Rat,Rdx, Dpn	32.474	2707.04	87907.8	4371869	939.83	0.902116		31	1T1-3 StL11 Gsb-LacZ wor,Rat,Rdx, Dpn Gp Ftch, Ph3,m,Amca,lacZ Rbt Cy5.czi:0070-0643-0285:c:1/4; z:18/26 - 1T1-3 StL11 Gsb-LacZ wor,Rat,Rdx, Dpn Gp Ft	30.584	2920.94	89333	4442746	1278.8	0.916741			31	A4+5 StL11 Gsb-LacZ wor,Rat,Rdx, Dpn Gp Ftch, Ph3,m,Amca,lacZ Rbt Cy5.czi:0061-0847-0748:c:1/4; z:16/30 - A4+5 StL11 Gsb-LacZ wor,Rat,Rdx, Dpn Gp Ftc	43.292	3668.6	158820	7898495	822.573	1.62982			31	A8-10 StL11 Gsb-LacZ wor,Rat,Rdx, Dpn Gp Ftch, Ph3,m,Amca,lacZ Rbt Cy5.czi:0045-0493-0164:c:1/4; z:12/28 - A8-10 StL11 Gsb-LacZ wor,Rat,Rdx, Dpn Gp Ft	13.15	2691.94	35400.1	1760531	748.199	0.363278
	32	1Brain Lobe StL11 Gsb-LacZ wor,Rat,Rdx, Dpn Gp Ftch, Ph3,m,Amca,lacZ Rbt Cy5.czi:0085-0119-0631:c:1/4; z:22/45 - 1Brain Lobe StL11 Gsb-LacZ wor,Rat,Rdx, Dpn	26.12	1321.67	34521.7	1716846	939.83	0.354264		32	1T1-3 StL11 Gsb-LacZ wor,Rat,Rdx, Dpn Gp Ftch, Ph3,m,Amca,lacZ Rbt Cy5.czi:0062-0579-0290:c:1/4; z:16/26 - 1T1-3 StL11 Gsb-LacZ wor,Rat,Rdx, Dpn Gp Ft	28.935	3045.64	88125.2	4382678	1278.8	0.904346			32	A4+5 StL11 Gsb-LacZ wor,Rat,Rdx, Dpn Gp Ftch, Ph3,m,Amca,lacZ Rbt Cy5.czi:0061-0775-0546:c:1/4; z:16/30 - A4+5 StL11 Gsb-LacZ wor,Rat,Rdx, Dpn Gp Ftc	48.258	1541.22	74376.5	3698924	822.573	0.763257			32	A8-10 StL11 Gsb-LacZ wor,Rat,Rdx, Dpn Gp Ftch, Ph3,m,Amca,lacZ Rbt Cy5.czi:0045-0533-0158:c:1/4; z:12/28 - A8-10 StL11 Gsb-LacZ wor,Rat,Rdx, Dpn Gp Ft	25.074	1012.06	25376.7	1262044	748.199	0.260417
	33	1Brain Lobe StL11 Gsb-LacZ wor,Rat,Rdx, Dpn Gp Ftch, Ph3,m,Amca,lacZ Rbt Cy5.czi:0033-0056-0551:c:1/4; z:9/45 - 1Brain Lobe StL11 Gsb-LacZ wor,Rat,Rdx, Dpn	21.797	5971.67	130163	6473295	939.83	1.33574		33	1T1-3 StL11 Gsb-LacZ wor,Rat,Rdx, Dpn Gp Ftch, Ph3,m,Amca,lacZ Rbt Cy5.czi:0062-0600-0236:c:1/4; z:16/26 - 1T1-3 StL11 Gsb-LacZ wor,Rat,Rdx, Dpn Gp Ft	22.521	2571.95	57921.6	2880579	1278.8	0.594395			33	A4+5 StL11 Gsb-LacZ wor,Rat,Rdx, Dpn Gp Ftch, Ph3,m,Amca,lacZ Rbt Cy5.czi:0061-0723-0602:c:1/4; z:16/30 - A4+5 StL11 Gsb-LacZ wor,Rat,Rdx, Dpn Gp Ftc	45.564	3434.74	156500	7783126	822.573	1.60601			33	A8-10 StL11 Gsb-LacZ wor,Rat,Rdx, Dpn Gp Ftch, Ph3,m,Amca,lacZ Rbt Cy5.czi:0057-0571-0162:c:1/4; z:15/28 - A8-10 StL11 Gsb-LacZ wor,Rat,Rdx, Dpn Gp Ft	11.642	2740.18	31902	1586562	748.199	0.32738
	34	1Brain Lobe StL11 Gsb-LacZ wor,Rat,Rdx, Dpn Gp Ftch, Ph3,m,Amca,lacZ Rbt Cy5.czi:0069-0153-0521:c:1/4; z:18/45 - 1Brain Lobe StL11 Gsb-LacZ wor,Rat,Rdx, Dpn	32.916	2000	65832.2	3273996	939.83	0.675575		34	1T1-3 StL11 Gsb-LacZ wor,Rat,Rdx, Dpn Gp Ftch, Ph3,m,Amca,lacZ Rbt Cy5.czi:0046-0548-0250:c:1/4; z:12/26 - 1T1-3 StL11 Gsb-LacZ wor,Rat,Rdx, Dpn Gp Ft	24.511	716.221	17555.4	873074	1278.8	0.180155			34	A4+5 StL11 Gsb-LacZ wor,Rat,Rdx, Dpn Gp Ftch, Ph3,m,Amca,lacZ Rbt Cy5.czi:0061-0721-0675:c:1/4; z:16/30 - A4+5 StL11 Gsb-LacZ wor,Rat,Rdx, Dpn Gp Ftc	26.421	3484.32	92060.5	4578391	822.573	0.944731			34	A8-10 StL11 Gsb-LacZ wor,Rat,Rdx, Dpn Gp Ftch, Ph3,m,Amca,lacZ Rbt Cy5.czi:0061-0698-0755:c:1/4; z:16/28 - A8-10 StL11 Gsb-LacZ wor,Rat,Rdx, Dpn Gp Ft	51.254	1654.17	84783.4	4216485	748.199	0.870053
	35	1Brain Lobe StL11 Gsb-LacZ wor,Rat,Rdx, Dpn Gp Ftch, Ph3,m,Amca,lacZ Rbt Cy5.czi:0130-0328-0419:c:1/4; z:33/45 - 1Brain Lobe StL11 Gsb-LacZ wor,Rat,Rdx, Dpn	27.407	6210.54	170210	8464964	939.83	1.74671		35	1T1-3 StL11 Gsb-LacZ wor,Rat,Rdx, Dpn Gp Ftch, Ph3,m,Amca,lacZ Rbt Cy5.czi:0046-0591-0451:c:1/4; z:12/26 - 1T1-3 StL11 Gsb-LacZ wor,Rat,Rdx, Dpn Gp Ft	41.904	2314.89	97003.5	4824220	1278.8	0.995456			35	A4+5 StL11 Gsb-LacZ wor,Rat,Rdx, Dpn Gp Ftch, Ph3,m,Amca,lacZ Rbt Cy5.czi:0061-0735-0725:c:1/4; z:16/30 - A4+5 StL11 Gsb-LacZ wor,Rat,Rdx, Dpn Gp Ftc	23.043	3885.32	89530.8	4452581	822.573	0.91877			35	A8-10 StL11 Gsb-LacZ wor,Rat,Rdx, Dpn Gp Ftch, Ph3,m,Amca,lacZ Rbt Cy5.czi:0069-0653-0707:c:1/4; z:18/28 - A8-10 StL11 Gsb-LacZ wor,Rat,Rdx, Dpn Gp Ft	35.651	3212.85	114541	5696383	748.199	1.17542
	36	1Brain Lobe StL11 Gsb-LacZ wor,Rat,Rdx, Dpn Gp Ftch, Ph3,m,Amca,lacZ Rbt Cy5.czi:0126-0452-0325:c:1/4; z:32/45 - 1Brain Lobe StL11 Gsb-LacZ wor,Rat,Rdx, Dpn	37.018	7142.27	264393	13148919	939.83	2.71322		36	1T1-3 StL11 Gsb-LacZ wor,Rat,Rdx, Dpn Gp Ftch, Ph3,m,Amca,lacZ Rbt Cy5.czi:0034-0495-0479:c:1/4; z:9/26 - 1T1-3 StL11 Gsb-LacZ wor,Rat,Rdx, Dpn Gp Ftc	19.987	1848.86	36953.1	1837768	1278.8	0.379215			36	A4+5 StL11 Gsb-LacZ wor,Rat,Rdx, Dpn Gp Ftch, Ph3,m,Amca,lacZ Rbt Cy5.czi:0065-0902-0530:c:1/4; z:17/30 - A4+5 StL11 Gsb-LacZ wor,Rat,Rdx, Dpn Gp Ftc	34.103	3380.2	115273	5732822	822.573	1.18294			36	A8-10 StL11 Gsb-LacZ wor,Rat,Rdx, Dpn Gp Ftch, Ph3,m,Amca,lacZ Rbt Cy5.czi:0049-0607-0764:c:1/4; z:13/28 - A8-10 StL11 Gsb-LacZ wor,Rat,Rdx, Dpn Gp Ft	87.569	2306.58	201984	10045167	748.199	2.07278
	37	1Brain Lobe StL11 Gsb-LacZ wor,Rat,Rdx, Dpn Gp Ftch, Ph3,m,Amca,lacZ Rbt Cy5.czi:0122-0453-0435:c:1/4; z:31/45 - 1Brain Lobe StL11 Gsb-LacZ wor,Rat,Rdx, Dpn	41.542	6003.11	249383	12402430	939.83	2.55919		37	1T1-3 StL11 Gsb-LacZ wor,Rat,Rdx, Dpn Gp Ftch, Ph3,m,Amca,lacZ Rbt Cy5.czi:0034-0545-0553:c:1/4; z:9/26 - 1T1-3 StL11 Gsb-LacZ wor,Rat,Rdx, Dpn Gp Ftc	18.982	1563.44	29676.5	1475886	1278.8	0.304543			37	A4+5 StL11 Gsb-LacZ wor,Rat,Rdx, Dpn Gp Ftch, Ph3,m,Amca,lacZ Rbt Cy5.czi:0049-0808-0694:c:1/4; z:13/30 - A4+5 StL11 Gsb-LacZ wor,Rat,Rdx, Dpn Gp Ftc	30.926	3212.41	99345.5	4940691	822.573	1.01949			37	A8-10 StL11 Gsb-LacZ wor,Rat,Rdx, Dpn Gp Ftch, Ph3,m,Amca,lacZ Rbt Cy5.czi:0073-0589-0750:c:1/4; z:19/28 - A8-10 StL11 Gsb-LacZ wor,Rat,Rdx, Dpn Gp Ft	30.765	2936.31	90334.5	4492550	748.199	0.927018
	38	1Brain Lobe StL11 Gsb-LacZ wor,Rat,Rdx, Dpn Gp Ftch, Ph3,m,Amca,lacZ Rbt Cy5.czi:0118-0364-0359:c:1/4; z:30/45 - 1Brain Lobe StL11 Gsb-LacZ wor,Rat,Rdx, Dpn	47.394	3975.3	188404	9369771	939.83	1.93341		38	1T1-3 StL11 Gsb-LacZ wor,Rat,Rdx, Dpn Gp Ftch, Ph3,m,Amca,lacZ Rbt Cy5.czi:0070-0759-0366:c:1/4; z:18/26 - 1T1-3 StL11 Gsb-LacZ wor,Rat,Rdx, Dpn Gp Ft	55.256	2556.84	141280	7026197	1278.8	1.44982			38	A4+5 StL11 Gsb-LacZ wor,Rat,Rdx, Dpn Gp Ftch, Ph3,m,Amca,lacZ Rbt Cy5.czi:0049-0678-0730:c:1/4; z:13/30 - A4+5 StL11 Gsb-LacZ wor,Rat,Rdx, Dpn Gp Ftc	24.632	2608.93	64262.7	3195941	822.573	0.659468			38	A8-10 StL11 Gsb-LacZ wor,Rat,Rdx, Dpn Gp Ftch, Ph3,m,Amca,lacZ Rbt Cy5.czi:0085-0553-0627:c:1/4; z:22/28 - A8-10 StL11 Gsb-LacZ wor,Rat,Rdx, Dpn Gp Ft	14.799	3381.43	50042.4	2488731	748.199	0.513539
	39	1Brain Lobe StL11 Gsb-LacZ wor,Rat,Rdx, Dpn Gp Ftch, Ph3,m,Amca,lacZ Rbt Cy5.czi:0114-0406-0415:c:1/4; z:29/45 - 1Brain Lobe StL11 Gsb-LacZ wor,Rat,Rdx, Dpn	31.428	5538	174049	8655887	939.83	1.7861		39	1T1-3 StL11 Gsb-LacZ wor,Rat,Rdx, Dpn Gp Ftch, Ph3,m,Amca,lacZ Rbt Cy5.czi:0070-0806-0400:c:1/4; z:18/26 - 1T1-3 StL11 Gsb-LacZ wor,Rat,Rdx, Dpn Gp Ft	28.151	3168.46	89194.1	4435839	1278.8	0.915316			39	A4+5 StL11 Gsb-LacZ wor,Rat,Rdx, Dpn Gp Ftch, Ph3,m,Amca,lacZ Rbt Cy5.czi:0073-0678-0797:c:1/4; z:19/30 - A4+5 StL11 Gsb-LacZ wor,Rat,Rdx, Dpn Gp Ftc	22.259	3543.02	78864.5	3922121	822.573	0.809312			39	A8-10 StL11 Gsb-LacZ wor,Rat,Rdx, Dpn Gp Ftch, Ph3,m,Amca,lacZ Rbt Cy5.czi:0085-0530-0602:c:1/4; z:22/28 - A8-10 StL11 Gsb-LacZ wor,Rat,Rdx, Dpn Gp Ft	22.219	2406.68	53473.8	2659379	748.199	0.548751
	40	1Brain Lobe StL11 Gsb-LacZ wor,Rat,Rdx, Dpn Gp Ftch, Ph3,m,Amca,lacZ Rbt Cy5.czi:0134-0433-0272:c:1/4; z:34/45 - 1Brain Lobe StL11 Gsb-LacZ wor,Rat,Rdx, Dpn	82.904	4060.3	336614	16740632	939.83	3.45436		40	1T1-3 StL11 Gsb-LacZ wor,Rat,Rdx, Dpn Gp Ftch, Ph3,m,Amca,lacZ Rbt Cy5.czi:0070-0647-0372:c:1/4; z:18/26 - 1T1-3 StL11 Gsb-LacZ wor,Rat,Rdx, Dpn Gp Ft	49.063	2034.47	99816.3	4964106	1278.8	1.02432			40	A4+5 StL11 Gsb-LacZ wor,Rat,Rdx, Dpn Gp Ftch, Ph3,m,Amca,lacZ Rbt Cy5.czi:0077-0623-0745:c:1/4; z:20/30 - A4+5 StL11 Gsb-LacZ wor,Rat,Rdx, Dpn Gp Ftc	39.974	3051.56	121983	6066502	822.573	1.2518			40	A8-10 StL11 Gsb-LacZ wor,Rat,Rdx, Dpn Gp Ftch, Ph3,m,Amca,lacZ Rbt Cy5.czi:0045-0532-0648:c:1/4; z:12/28 - A8-10 StL11 Gsb-LacZ wor,Rat,Rdx, Dpn Gp Ft	48.017	2496.35	119867	5961274	748.199	1.23008
	41	1Brain Lobe StL11 Gsb-LacZ wor,Rat,Rdx, Dpn Gp Ftch, Ph3,m,Amca,lacZ Rbt Cy5.czi:0114-0361-0195:c:1/4; z:29/45 - 1Brain Lobe StL11 Gsb-LacZ wor,Rat,Rdx, Dpn	44.86	4400.02	197385	9816437	939.83	2.02558		41	1T1-3 StL11 Gsb-LacZ wor,Rat,Rdx, Dpn Gp Ftch, Ph3,m,Amca,lacZ Rbt Cy5.czi:0070-0658-0465:c:1/4; z:18/26 - 1T1-3 StL11 Gsb-LacZ wor,Rat,Rdx, Dpn Gp Ft	38.627	2302.95	88955.4	4423965	1278.8	0.912866			41	A4+5 StL11 Gsb-LacZ wor,Rat,Rdx, Dpn Gp Ftch, Ph3,m,Amca,lacZ Rbt Cy5.czi:0085-0658-0639:c:1/4; z:22/30 - A4+5 StL11 Gsb-LacZ wor,Rat,Rdx, Dpn Gp Ftc	24.35	3351.62	81613.1	4058814	822.573	0.837518			41	A8-10 StL11 Gsb-LacZ wor,Rat,Rdx, Dpn Gp Ftch, Ph3,m,Amca,lacZ Rbt Cy5.czi:0045-0484-0643:c:1/4; z:12/28 - A8-10 StL11 Gsb-LacZ wor,Rat,Rdx, Dpn Gp Ft	39.21	2252.78	88331.3	4392929	748.199	0.906461
	42	1Brain Lobe StL11 Gsb-LacZ wor,Rat,Rdx, Dpn Gp Ftch, Ph3,m,Amca,lacZ Rbt Cy5.czi:0086-0397-0470:c:1/4; z:22/45 - 1Brain Lobe StL11 Gsb-LacZ wor,Rat,Rdx, Dpn	23.727	1098.57	26065.7	1296308	939.83	0.267487		42	1T1-3 StL11 Gsb-LacZ wor,Rat,Rdx, Dpn Gp Ftch, Ph3,m,Amca,lacZ Rbt Cy5.czi:0074-0714-0332:c:1/4; z:19/26 - 1T1-3 StL11 Gsb-LacZ wor,Rat,Rdx, Dpn Gp Ft	31.388	2887.16	90622	4506852	1278.8	0.929969			42	A4+5 StL11 Gsb-LacZ wor,Rat,Rdx, Dpn Gp Ftch, Ph3,m,Amca,lacZ Rbt Cy5.czi:0077-0643-0873:c:1/4; z:20/30 - A4+5 StL11 Gsb-LacZ wor,Rat,Rdx, Dpn Gp Ftc	39.873	3668.98	146295	7275582	822.573	1.50128			42	A8-10 StL11 Gsb-LacZ wor,Rat,Rdx, Dpn Gp Ftch, Ph3,m,Amca,lacZ Rbt Cy5.czi:0045-0464-0598:c:1/4; z:12/28 - A8-10 StL11 Gsb-LacZ wor,Rat,Rdx, Dpn Gp Ft	24.773	3740.06	92650.9	4607752	748.199	0.950789
	43	1Brain Lobe StL11 Gsb-LacZ wor,Rat,Rdx, Dpn Gp Ftch, Ph3,m,Amca,lacZ Rbt Cy5.czi:0078-0435-0492:c:1/4; z:20/45 - 1Brain Lobe StL11 Gsb-LacZ wor,Rat,Rdx, Dpn	16.066	868.159	13947.8	693659	939.83	0.143133		43	1T1-3 StL11 Gsb-LacZ wor,Rat,Rdx, Dpn Gp Ftch, Ph3,m,Amca,lacZ Rbt Cy5.czi:0074-0874-0431:c:1/4; z:19/26 - 1T1-3 StL11 Gsb-LacZ wor,Rat,Rdx, Dpn Gp Ft	19.122	3391.32	64849.9	3225142	1278.8	0.665494			43	A4+5 StL11 Gsb-LacZ wor,Rat,Rdx, Dpn Gp Ftch, Ph3,m,Amca,lacZ Rbt Cy5.czi:0077-0584-0861:c:1/4; z:20/30 - A4+5 StL11 Gsb-LacZ wor,Rat,Rdx, Dpn Gp Ftc	24.632	3733.68	91967.3	4573754	822.573	0.943774			43	A8-10 StL11 Gsb-LacZ wor,Rat,Rdx, Dpn Gp Ftch, Ph3,m,Amca,lacZ Rbt Cy5.czi:0065-0523-0656:c:1/4; z:17/28 - A8-10 StL11 Gsb-LacZ wor,Rat,Rdx, Dpn Gp Ft	59.86	2295.6	137416	6834013	748.199	1.41017
	44	1Brain Lobe StL11 Gsb-LacZ wor,Rat,Rdx, Dpn Gp Ftch, Ph3,m,Amca,lacZ Rbt Cy5.czi:0126-0333-0472:c:1/4; z:32/45 - 1Brain Lobe StL11 Gsb-LacZ wor,Rat,Rdx, Dpn	10.215	4500.31	45969.2	2286159	939.83	0.471739		44	1T1-3 StL11 Gsb-LacZ wor,Rat,Rdx, Dpn Gp Ftch, Ph3,m,Amca,lacZ Rbt Cy5.czi:0074-0800-0310:c:1/4; z:19/26 - 1T1-3 StL11 Gsb-LacZ wor,Rat,Rdx, Dpn Gp Ft	26.542	2873.71	76274.2	3793300	1278.8	0.782731			44	A4+5 StL11 Gsb-LacZ wor,Rat,Rdx, Dpn Gp Ftch, Ph3,m,Amca,lacZ Rbt Cy5.czi:0077-0602-0919:c:1/4; z:20/30 - A4+5 StL11 Gsb-LacZ wor,Rat,Rdx, Dpn Gp Ftc	39.632	2951.88	116989	5818149	822.573	1.20055			44	A8-10 StL11 Gsb-LacZ wor,Rat,Rdx, Dpn Gp Ftch, Ph3,m,Amca,lacZ Rbt Cy5.czi:0061-0512-0594:c:1/4; z:16/28 - A8-10 StL11 Gsb-LacZ wor,Rat,Rdx, Dpn Gp Ft	34.022	3143.84	106960	5319383	748.199	1.09763
	45	1Brain Lobe StL11 Gsb-LacZ wor,Rat,Rdx, Dpn Gp Ftch, Ph3,m,Amca,lacZ Rbt Cy5.czi:0122-0426-0173:c:1/4; z:31/45 - 1Brain Lobe StL11 Gsb-LacZ wor,Rat,Rdx, Dpn	51.898	4329.49	224691	11174420	939.83	2.30579		45	1T1-3 StL11 Gsb-LacZ wor,Rat,Rdx, Dpn Gp Ftch, Ph3,m,Amca,lacZ Rbt Cy5.czi:0066-0653-0230:c:1/4; z:17/26 - 1T1-3 StL11 Gsb-LacZ wor,Rat,Rdx, Dpn Gp Ft	47.655	3059.87	145818	7251890	1278.8	1.4964			45	A4+5 StL11 Gsb-LacZ wor,Rat,Rdx, Dpn Gp Ftch, Ph3,m,Amca,lacZ Rbt Cy5.czi:0077-0678-0852:c:1/4; z:20/30 - A4+5 StL11 Gsb-LacZ wor,Rat,Rdx, Dpn Gp Ftc	18.077	2364.97	42751	2126108	822.573	0.438713			45	A8-10 StL11 Gsb-LacZ wor,Rat,Rdx, Dpn Gp Ftch, Ph3,m,Amca,lacZ Rbt Cy5.czi:0061-0578-0592:c:1/4; z:16/28 - A8-10 StL11 Gsb-LacZ wor,Rat,Rdx, Dpn Gp Ft	9.913	3603.33	35720	1776440	748.199	0.366561
	46	1Brain Lobe StL11 Gsb-LacZ wor,Rat,Rdx, Dpn Gp Ftch, Ph3,m,Amca,lacZ Rbt Cy5.czi:0122-0409-0303:c:1/4; z:31/45 - 1Brain Lobe StL11 Gsb-LacZ wor,Rat,Rdx, Dpn	28.07	3172.41	89050.3	4428686	939.83	0.91384		46	1T1-3 StL11 Gsb-LacZ wor,Rat,Rdx, Dpn Gp Ftch, Ph3,m,Amca,lacZ Rbt Cy5.czi:0066-0706-0248:c:1/4; z:17/26 - 1T1-3 StL11 Gsb-LacZ wor,Rat,Rdx, Dpn Gp Ft	80.893	2607.35	210916	10489360	1278.8	2.16443			46	A4+5 StL11 Gsb-LacZ wor,Rat,Rdx, Dpn Gp Ftch, Ph3,m,Amca,lacZ Rbt Cy5.czi:0077-0709-0917:c:1/4; z:20/30 - A4+5 StL11 Gsb-LacZ wor,Rat,Rdx, Dpn Gp Ftc	14.337	647.778	9287.02	461866	822.573	0.095304			46	A8-10 StL11 Gsb-LacZ wor,Rat,Rdx, Dpn Gp Ftch, Ph3,m,Amca,lacZ Rbt Cy5.czi:0041-0558-0791:c:1/4; z:11/28 - A8-10 StL11 Gsb-LacZ wor,Rat,Rdx, Dpn Gp Ft	30.664	4301.71	131908	6560101	748.199	1.35365
	47	1Brain Lobe StL11 Gsb-LacZ wor,Rat,Rdx, Dpn Gp Ftch, Ph3,m,Amca,lacZ Rbt Cy5.czi:0090-0418-0149:c:1/4; z:23/45 - 1Brain Lobe StL11 Gsb-LacZ wor,Rat,Rdx, Dpn	108.863	2846.11	309835	15408830	939.83	3.17954		47	1T1-3 StL11 Gsb-LacZ wor,Rat,Rdx, Dpn Gp Ftch, Ph3,m,Amca,lacZ Rbt Cy5.czi:0066-0704-0297:c:1/4; z:17/26 - 1T1-3 StL11 Gsb-LacZ wor,Rat,Rdx, Dpn Gp Ft	23.908	3182.61	76089.7	3784126	1278.8	0.780838			47	A4+5 StL11 Gsb-LacZ wor,Rat,Rdx, Dpn Gp Ftch, Ph3,m,Amca,lacZ Rbt Cy5.czi:0089-0699-0744:c:1/4; z:23/30 - A4+5 StL11 Gsb-LacZ wor,Rat,Rdx, Dpn Gp Ftc	9.169	2683.15	24602	1223517	822.573	0.252467			47	A8-10 StL11 Gsb-LacZ wor,Rat,Rdx, Dpn Gp Ftch, Ph3,m,Amca,lacZ Rbt Cy5.czi:0033-0517-0821:c:1/4; z:9/28 - A8-10 StL11 Gsb-LacZ wor,Rat,Rdx, Dpn Gp Ftc	15.764	2658.74	41913.3	2084450	748.199	0.430117
	48	1Brain Lobe StL11 Gsb-LacZ wor,Rat,Rdx, Dpn Gp Ftch, Ph3,m,Amca,lacZ Rbt Cy5.czi:0090-0534-0158:c:1/4; z:23/45 - 1Brain Lobe StL11 Gsb-LacZ wor,Rat,Rdx, Dpn	42.447	6050.58	256830	12772783	939.83	2.63561		48	1T1-3 StL11 Gsb-LacZ wor,Rat,Rdx, Dpn Gp Ftch, Ph3,m,Amca,lacZ Rbt Cy5.czi:0066-0757-0249:c:1/4; z:17/26 - 1T1-3 StL11 Gsb-LacZ wor,Rat,Rdx, Dpn Gp Ft	25.396	1787.81	45403.1	2258005	1278.8	0.465929			48	A4+5 StL11 Gsb-LacZ wor,Rat,Rdx, Dpn Gp Ftch, Ph3,m,Amca,lacZ Rbt Cy5.czi:0069-0610-0636:c:1/4; z:18/30 - A4+5 StL11 Gsb-LacZ wor,Rat,Rdx, Dpn Gp Ftc	11.683	2178.75	25453.3	1265853	822.573	0.261203			48	A8-10 StL11 Gsb-LacZ wor,Rat,Rdx, Dpn Gp Ftch, Ph3,m,Amca,lacZ Rbt Cy5.czi:0013-0534-0813:c:1/4; z:4/28 - A8-10 StL11 Gsb-LacZ wor,Rat,Rdx, Dpn Gp Ftc	13.834	3227.65	44651.4	2220621	748.199	0.458215
	49	1Brain Lobe StL11 Gsb-LacZ wor,Rat,Rdx, Dpn Gp Ftch, Ph3,m,Amca,lacZ Rbt Cy5.czi:0098-0501-0196:c:1/4; z:25/45 - 1Brain Lobe StL11 Gsb-LacZ wor,Rat,Rdx, Dpn	38.546	4373.88	168597	8384728	939.83	1.73015		49	1T1-3 StL11 Gsb-LacZ wor,Rat,Rdx, Dpn Gp Ftch, Ph3,m,Amca,lacZ Rbt Cy5.czi:0086-0817-0452:c:1/4; z:22/26 - 1T1-3 StL11 Gsb-LacZ wor,Rat,Rdx, Dpn Gp Ft	18.921	2184.14	41326.7	2055274	1278.8	0.424097			49	A4+5 StL11 Gsb-LacZ wor,Rat,Rdx, Dpn Gp Ftch, Ph3,m,Amca,lacZ Rbt Cy5.czi:0069-0503-0900:c:1/4; z:18/30 - A4+5 StL11 Gsb-LacZ wor,Rat,Rdx, Dpn Gp Ftc	37.943	2517.01	95503.2	4749604	822.573	0.98006			49	A8-10 StL11 Gsb-LacZ wor,Rat,Rdx, Dpn Gp Ftch, Ph3,m,Amca,lacZ Rbt Cy5.czi:0077-0516-0708:c:1/4; z:20/28 - A8-10 StL11 Gsb-LacZ wor,Rat,Rdx, Dpn Gp Ft	39.049	1982.61	77418.7	3850220	748.199	0.794476
	50	1Brain Lobe StL11 Gsb-LacZ wor,Rat,Rdx, Dpn Gp Ftch, Ph3,m,Amca,lacZ Rbt Cy5.czi:0090-0470-0241:c:1/4; z:23/45 - 1Brain Lobe StL11 Gsb-LacZ wor,Rat,Rdx, Dpn	42.005	4393.66	184555	9178353	939.83	1.89391		50	1T1-3 StL11 Gsb-LacZ wor,Rat,Rdx, Dpn Gp Ftch, Ph3,m,Amca,lacZ Rbt Cy5.czi:0062-0704-0439:c:1/4; z:16/26 - 1T1-3 StL11 Gsb-LacZ wor,Rat,Rdx, Dpn Gp Ft	13.09	2975.14	38944.8	1936817	1278.8	0.399654			50	A4+5 StL11 Gsb-LacZ wor,Rat,Rdx, Dpn Gp Ftch, Ph3,m,Amca,lacZ Rbt Cy5.czi:0085-0618-0588:c:1/4; z:22/30 - A4+5 StL11 Gsb-LacZ wor,Rat,Rdx, Dpn Gp Ftc	29.659	477.997	14176.8	705046	822.573	0.145483			50	A8-10 StL11 Gsb-LacZ wor,Rat,Rdx, Dpn Gp Ftch, Ph3,m,Amca,lacZ Rbt Cy5.czi:0061-0599-0860:c:1/4; z:16/28 - A8-10 StL11 Gsb-LacZ wor,Rat,Rdx, Dpn Gp Ft	23.124	739.169	17092.4	850044	748.199	0.175403
	51	1Brain Lobe StL11 Gsb-LacZ wor,Rat,Rdx, Dpn Gp Ftch, Ph3,m,Amca,lacZ Rbt Cy5.czi:0114-0485-0124:c:1/4; z:29/45 - 1Brain Lobe StL11 Gsb-LacZ wor,Rat,Rdx, Dpn	48.741	6324	308237	15329367	939.83	3.16315		51	1T1-3 StL11 Gsb-LacZ wor,Rat,Rdx, Dpn Gp Ftch, Ph3,m,Amca,lacZ Rbt Cy5.czi:0082-0929-0376:c:1/4; z:21/26 - 1T1-3 StL11 Gsb-LacZ wor,Rat,Rdx, Dpn Gp Ft	25.114	3786.79	95103	4729700	1278.8	0.975953			51	A4+5 StL11 Gsb-LacZ wor,Rat,Rdx, Dpn Gp Ftch, Ph3,m,Amca,lacZ Rbt Cy5.czi:0085-0559-0687:c:1/4; z:22/30 - A4+5 StL11 Gsb-LacZ wor,Rat,Rdx, Dpn Gp Ftc	42.95	1418.86	60939.9	3030689	822.573	0.625369			51	A8-10 StL11 Gsb-LacZ wor,Rat,Rdx, Dpn Gp Ftch, Ph3,m,Amca,lacZ Rbt Cy5.czi:0049-0518-0758:c:1/4; z:13/28 - A8-10 StL11 Gsb-LacZ wor,Rat,Rdx, Dpn Gp Ft	33.117	2499.86	82788.6	4117276	748.199	0.849582
	52	1Brain Lobe StL11 Gsb-LacZ wor,Rat,Rdx, Dpn Gp Ftch, Ph3,m,Amca,lacZ Rbt Cy5.czi:0126-0507-0284:c:1/4; z:32/45 - 1Brain Lobe StL11 Gsb-LacZ wor,Rat,Rdx, Dpn	36.978	7180.56	265522	13205053	939.83	2.7248		52	1T1-3 StL11 Gsb-LacZ wor,Rat,Rdx, Dpn Gp Ftch, Ph3,m,Amca,lacZ Rbt Cy5.czi:0062-0917-0328:c:1/4; z:16/26 - 1T1-3 StL11 Gsb-LacZ wor,Rat,Rdx, Dpn Gp Ft	30.724	3299.5	101375	5041630	1278.8	1.04032			52	A4+5 StL11 Gsb-LacZ wor,Rat,Rdx, Dpn Gp Ftch, Ph3,m,Amca,lacZ Rbt Cy5.czi:0109-0517-0649:c:1/4; z:28/30 - A4+5 StL11 Gsb-LacZ wor,Rat,Rdx, Dpn Gp Ftc	53.828	1500.33	80759.8	4016379	822.573	0.828762			52	A8-10 StL11 Gsb-LacZ wor,Rat,Rdx, Dpn Gp Ftch, Ph3,m,Amca,lacZ Rbt Cy5.czi:0069-0564-0683:c:1/4; z:18/28 - A8-10 StL11 Gsb-LacZ wor,Rat,Rdx, Dpn Gp Ft	26.321	1786.51	47022.5	2338541	748.199	0.482548
	53	1Brain Lobe StL11 Gsb-LacZ wor,Rat,Rdx, Dpn Gp Ftch, Ph3,m,Amca,lacZ Rbt Cy5.czi:0106-0508-0272:c:1/4; z:27/45 - 1Brain Lobe StL11 Gsb-LacZ wor,Rat,Rdx, Dpn	14.377	5370.48	77211.1	3839896	939.83	0.792346		53	1T1-3 StL11 Gsb-LacZ wor,Rat,Rdx, Dpn Gp Ftch, Ph3,m,Amca,lacZ Rbt Cy5.czi:0082-0924-0295:c:1/4; z:21/26 - 1T1-3 StL11 Gsb-LacZ wor,Rat,Rdx, Dpn Gp Ft	19.344	3262.11	63100.6	3138147	1278.8	0.647543			53	A4+5 StL11 Gsb-LacZ wor,Rat,Rdx, Dpn Gp Ftch, Ph3,m,Amca,lacZ Rbt Cy5.czi:0077-0558-0949:c:1/4; z:20/30 - A4+5 StL11 Gsb-LacZ wor,Rat,Rdx, Dpn Gp Ftc	20.731	3556.02	73719.7	3666256	822.573	0.756516			53	A8-10 StL11 Gsb-LacZ wor,Rat,Rdx, Dpn Gp Ftch, Ph3,m,Amca,lacZ Rbt Cy5.czi:0069-0573-0630:c:1/4; z:18/28 - A8-10 StL11 Gsb-LacZ wor,Rat,Rdx, Dpn Gp Ft	8.767	2392.74	20977	1043237	748.199	0.215267
	54	1Brain Lobe StL11 Gsb-LacZ wor,Rat,Rdx, Dpn Gp Ftch, Ph3,m,Amca,lacZ Rbt Cy5.czi:0118-0503-0341:c:1/4; z:30/45 - 1Brain Lobe StL11 Gsb-LacZ wor,Rat,Rdx, Dpn	36.415	6882.03	250608	12463357	939.83	2.57176		54	1T1-3 StL11 Gsb-LacZ wor,Rat,Rdx, Dpn Gp Ftch, Ph3,m,Amca,lacZ Rbt Cy5.czi:0086-0406-0512:c:1/4; z:22/26 - 1T1-3 StL11 Gsb-LacZ wor,Rat,Rdx, Dpn Gp Ft	26.622	2731.52	72719.8	3616529	1278.8	0.746255			54	A4+5 StL11 Gsb-LacZ wor,Rat,Rdx, Dpn Gp Ftch, Ph3,m,Amca,lacZ Rbt Cy5.czi:0065-0575-0720:c:1/4; z:17/30 - A4+5 StL11 Gsb-LacZ wor,Rat,Rdx, Dpn Gp Ftc	13.372	1868.19	24980.7	1242350	822.573	0.256353			54	A8-10 StL11 Gsb-LacZ wor,Rat,Rdx, Dpn Gp Ftch, Ph3,m,Amca,lacZ Rbt Cy5.czi:0069-0602-0594:c:1/4; z:18/28 - A8-10 StL11 Gsb-LacZ wor,Rat,Rdx, Dpn Gp Ft	11.24	2225.64	25016.5	1244132	748.199	0.256721
	55	1Brain Lobe StL11 Gsb-LacZ wor,Rat,Rdx, Dpn Gp Ftch, Ph3,m,Amca,lacZ Rbt Cy5.czi:0134-0487-0378:c:1/4; z:34/45 - 1Brain Lobe StL11 Gsb-LacZ wor,Rat,Rdx, Dpn	20.449	8625.58	176388	8772218	939.83	1.81011		55	1T1-3 StL11 Gsb-LacZ wor,Rat,Rdx, Dpn Gp Ftch, Ph3,m,Amca,lacZ Rbt Cy5.czi:0038-0189-0488:c:1/4; z:10/26 - 1T1-3 StL11 Gsb-LacZ wor,Rat,Rdx, Dpn Gp Ft	18.298	2472.43	45240.3	2249910	1278.8	0.464259	97446.3		55	A4+5 StL11 Gsb-LacZ wor,Rat,Rdx, Dpn Gp Ftch, Ph3,m,Amca,lacZ Rbt Cy5.czi:0045-0718-0714:c:1/4; z:12/30 - A4+5 StL11 Gsb-LacZ wor,Rat,Rdx, Dpn Gp Ftc	10.396	2378.15	24722.4	1229505	822.573	0.253703			55	A8-10 StL11 Gsb-LacZ wor,Rat,Rdx, Dpn Gp Ftch, Ph3,m,Amca,lacZ Rbt Cy5.czi:0037-0419-0599:c:1/4; z:10/28 - A8-10 StL11 Gsb-LacZ wor,Rat,Rdx, Dpn Gp Ft	20.188	3136.28	63315.4	3148825	748.199	0.649746
	56	1Brain Lobe StL11 Gsb-LacZ wor,Rat,Rdx, Dpn Gp Ftch, Ph3,m,Amca,lacZ Rbt Cy5.czi:0114-0519-0403:c:1/4; z:29/45 - 1Brain Lobe StL11 Gsb-LacZ wor,Rat,Rdx, Dpn	37.32	6133.61	228905	11383986	939.83	2.34904	E 2	1	2T1-3 StL11 Gsb-LacZ wor,Rat,Rdx, Dpn Gp Ftch, Ph3,m,Amca,lacZ Rbt Cy5.czi:0077-0503-0250:c:1/4; z:20/27 - 2T1-3 StL11 Gsb-LacZ wor,Rat,Rdx, Dpn Gp Ft	74.177	2684.68	199141	9903782	1260.41	2.20565			56	A4+5 StL11 Gsb-LacZ wor,Rat,Rdx, Dpn Gp Ftch, Ph3,m,Amca,lacZ Rbt Cy5.czi:0069-0780-0689:c:1/4; z:18/30 - A4+5 StL11 Gsb-LacZ wor,Rat,Rdx, Dpn Gp Ftc	18.318	867.844	15897.2	790606	822.573	0.163138			56	A8-10 StL11 Gsb-LacZ wor,Rat,Rdx, Dpn Gp Ftch, Ph3,m,Amca,lacZ Rbt Cy5.czi:0029-0437-0641:c:1/4; z:8/28 - A8-10 StL11 Gsb-LacZ wor,Rat,Rdx, Dpn Gp Ftc	9.511	3570.14	33955.3	1688678	748.199	0.348451
	57	1Brain Lobe StL11 Gsb-LacZ wor,Rat,Rdx, Dpn Gp Ftch, Ph3,m,Amca,lacZ Rbt Cy5.czi:0142-0545-0335:c:1/4; z:36/45 - 1Brain Lobe StL11 Gsb-LacZ wor,Rat,Rdx, Dpn	33.077	12344.9	408332	20307311	939.83	4.19032		2	2T1-3 StL11 Gsb-LacZ wor,Rat,Rdx, Dpn Gp Ftch, Ph3,m,Amca,lacZ Rbt Cy5.czi:0065-0467-0199:c:1/4; z:17/27 - 2T1-3 StL11 Gsb-LacZ wor,Rat,Rdx, Dpn Gp Ft	82.3	2678.14	220413	10961646	1260.41	2.44125		E 2	1	2 A4+5 StL11 Gsb-LacZ wor,Rat,Rdx, Dpn Gp Ftch, Ph3,m,Amca,lacZ Rbt Cy5.czi:0061-0569-0468:c:1/4; z:16/24 - 2 A4+5 StL11 Gsb-LacZ wor,Rat,Rdx, Dpn Gp F	29.277	2792.21	81746.7	4065459	811.414	0.90541			57	A8-10 StL11 Gsb-LacZ wor,Rat,Rdx, Dpn Gp Ftch, Ph3,m,Amca,lacZ Rbt Cy5.czi:0041-0426-0755:c:1/4; z:11/28 - A8-10 StL11 Gsb-LacZ wor,Rat,Rdx, Dpn Gp Ft	78.138	2298.04	179564	8930169	748.199	1.8427
	58	1Brain Lobe StL11 Gsb-LacZ wor,Rat,Rdx, Dpn Gp Ftch, Ph3,m,Amca,lacZ Rbt Cy5.czi:0142-0645-0399:c:1/4; z:36/45 - 1Brain Lobe StL11 Gsb-LacZ wor,Rat,Rdx, Dpn	35.289	7017.94	247655	12316481	939.83	2.54145		3	2T1-3 StL11 Gsb-LacZ wor,Rat,Rdx, Dpn Gp Ftch, Ph3,m,Amca,lacZ Rbt Cy5.czi:0065-0424-0211:c:1/4; z:17/27 - 2T1-3 StL11 Gsb-LacZ wor,Rat,Rdx, Dpn Gp Ft	23.063	4003.51	92334.7	4592028	1260.41	1.02268			2	2 A4+5 StL11 Gsb-LacZ wor,Rat,Rdx, Dpn Gp Ftch, Ph3,m,Amca,lacZ Rbt Cy5.czi:0069-0737-0490:c:1/4; z:18/24 - 2 A4+5 StL11 Gsb-LacZ wor,Rat,Rdx, Dpn Gp F	30.704	3802.76	116761	5806811	811.414	1.29322			58	A8-10 StL11 Gsb-LacZ wor,Rat,Rdx, Dpn Gp Ftch, Ph3,m,Amca,lacZ Rbt Cy5.czi:0061-0404-0697:c:1/4; z:16/28 - A8-10 StL11 Gsb-LacZ wor,Rat,Rdx, Dpn Gp Ft	23.486	2982.27	70040.6	3483290	748.199	0.718761				Ttest	T2-3	A5	A8-10
	59	1Brain Lobe StL11 Gsb-LacZ wor,Rat,Rdx, Dpn Gp Ftch, Ph3,m,Amca,lacZ Rbt Cy5.czi:0142-0569-0399:c:1/4; z:36/45 - 1Brain Lobe StL11 Gsb-LacZ wor,Rat,Rdx, Dpn	36.656	8395.43	307744	15304873	939.83	3.15809		4	2T1-3 StL11 Gsb-LacZ wor,Rat,Rdx, Dpn Gp Ftch, Ph3,m,Amca,lacZ Rbt Cy5.czi:0061-0446-0255:c:1/4; z:16/27 - 2T1-3 StL11 Gsb-LacZ wor,Rat,Rdx, Dpn Gp Ft	31.227	2688.96	83968.4	4175949	1260.41	0.930017			3	2 A4+5 StL11 Gsb-LacZ wor,Rat,Rdx, Dpn Gp Ftch, Ph3,m,Amca,lacZ Rbt Cy5.czi:0073-0704-0456:c:1/4; z:19/24 - 2 A4+5 StL11 Gsb-LacZ wor,Rat,Rdx, Dpn Gp F	24.089	2236.52	53875.3	2679347	811.414	0.596712			59	A8-10 StL11 Gsb-LacZ wor,Rat,Rdx, Dpn Gp Ftch, Ph3,m,Amca,lacZ Rbt Cy5.czi:0061-0403-0630:c:1/4; z:16/28 - A8-10 StL11 Gsb-LacZ wor,Rat,Rdx, Dpn Gp Ft	13.15	4369.46	57460.1	2857628	748.199	0.589659				Brain	7.41084e-06	0.00275642	1.53415e-24
	60	1Brain Lobe StL11 Gsb-LacZ wor,Rat,Rdx, Dpn Gp Ftch, Ph3,m,Amca,lacZ Rbt Cy5.czi:0106-0711-0351:c:1/4; z:27/45 - 1Brain Lobe StL11 Gsb-LacZ wor,Rat,Rdx, Dpn	40.235	8455.29	340202	16919042	939.83	3.49117		5	2T1-3 StL11 Gsb-LacZ wor,Rat,Rdx, Dpn Gp Ftch, Ph3,m,Amca,lacZ Rbt Cy5.czi:0061-0401-0246:c:1/4; z:16/27 - 2T1-3 StL11 Gsb-LacZ wor,Rat,Rdx, Dpn Gp Ft	27.206	2862.25	77869.3	3872628	1260.41	0.862465			4	2 A4+5 StL11 Gsb-LacZ wor,Rat,Rdx, Dpn Gp Ftch, Ph3,m,Amca,lacZ Rbt Cy5.czi:0073-0672-0404:c:1/4; z:19/24 - 2 A4+5 StL11 Gsb-LacZ wor,Rat,Rdx, Dpn Gp F	56.301	2718.32	153045	7611287	811.414	1.69509			60	A8-10 StL11 Gsb-LacZ wor,Rat,Rdx, Dpn Gp Ftch, Ph3,m,Amca,lacZ Rbt Cy5.czi:0073-0361-0722:c:1/4; z:19/28 - A8-10 StL11 Gsb-LacZ wor,Rat,Rdx, Dpn Gp Ft	11.381	3490.7	39727.4	1975737	748.199	0.407685				T2-3		0.20783	8.66056e-21
	61	1Brain Lobe StL11 Gsb-LacZ wor,Rat,Rdx, Dpn Gp Ftch, Ph3,m,Amca,lacZ Rbt Cy5.czi:0130-0701-0343:c:1/4; z:33/45 - 1Brain Lobe StL11 Gsb-LacZ wor,Rat,Rdx, Dpn	25.315	12008.5	304001	15118695	939.83	3.11968		6	2T1-3 StL11 Gsb-LacZ wor,Rat,Rdx, Dpn Gp Ftch, Ph3,m,Amca,lacZ Rbt Cy5.czi:0065-0570-0293:c:1/4; z:17/27 - 2T1-3 StL11 Gsb-LacZ wor,Rat,Rdx, Dpn Gp Ft	28.271	2790.08	78879.2	3922852	1260.41	0.873651			5	2 A4+5 StL11 Gsb-LacZ wor,Rat,Rdx, Dpn Gp Ftch, Ph3,m,Amca,lacZ Rbt Cy5.czi:0061-0605-0368:c:1/4; z:16/24 - 2 A4+5 StL11 Gsb-LacZ wor,Rat,Rdx, Dpn Gp F	32.936	2779.25	91538.1	4552409	811.414	1.01386			61	A8-10 StL11 Gsb-LacZ wor,Rat,Rdx, Dpn Gp Ftch, Ph3,m,Amca,lacZ Rbt Cy5.czi:0073-0359-0682:c:1/4; z:19/28 - A8-10 StL11 Gsb-LacZ wor,Rat,Rdx, Dpn Gp Ft	15.402	3253.99	50119.3	2492555	748.199	0.514328				A5			1.20882e-08
	62	1Brain Lobe StL11 Gsb-LacZ wor,Rat,Rdx, Dpn Gp Ftch, Ph3,m,Amca,lacZ Rbt Cy5.czi:0110-0608-0374:c:1/4; z:28/45 - 1Brain Lobe StL11 Gsb-LacZ wor,Rat,Rdx, Dpn	22.541	7346.07	165585	8234947	939.83	1.69924		7	2T1-3 StL11 Gsb-LacZ wor,Rat,Rdx, Dpn Gp Ftch, Ph3,m,Amca,lacZ Rbt Cy5.czi:0057-0651-0316:c:1/4; z:15/27 - 2T1-3 StL11 Gsb-LacZ wor,Rat,Rdx, Dpn Gp Ft	25.919	4089.11	105985	5270866	1260.41	1.17386			6	2 A4+5 StL11 Gsb-LacZ wor,Rat,Rdx, Dpn Gp Ftch, Ph3,m,Amca,lacZ Rbt Cy5.czi:0061-0546-0407:c:1/4; z:16/24 - 2 A4+5 StL11 Gsb-LacZ wor,Rat,Rdx, Dpn Gp F	27.527	2865.94	78891.7	3923475	811.414	0.873789			62	A8-10 StL11 Gsb-LacZ wor,Rat,Rdx, Dpn Gp Ftch, Ph3,m,Amca,lacZ Rbt Cy5.czi:0073-0296-0738:c:1/4; z:19/28 - A8-10 StL11 Gsb-LacZ wor,Rat,Rdx, Dpn Gp Ft	35.47	3229.91	114564	5697562	748.199	1.17567
	63	1Brain Lobe StL11 Gsb-LacZ wor,Rat,Rdx, Dpn Gp Ftch, Ph3,m,Amca,lacZ Rbt Cy5.czi:0110-0574-0346:c:1/4; z:28/45 - 1Brain Lobe StL11 Gsb-LacZ wor,Rat,Rdx, Dpn	16.046	10152.6	162908	8101797	939.83	1.67177		8	2T1-3 StL11 Gsb-LacZ wor,Rat,Rdx, Dpn Gp Ftch, Ph3,m,Amca,lacZ Rbt Cy5.czi:0057-0568-0258:c:1/4; z:15/27 - 2T1-3 StL11 Gsb-LacZ wor,Rat,Rdx, Dpn Gp Ft	13.693	3400.45	46563.3	2315707	1260.41	0.515727			7	2 A4+5 StL11 Gsb-LacZ wor,Rat,Rdx, Dpn Gp Ftch, Ph3,m,Amca,lacZ Rbt Cy5.czi:0057-0515-0431:c:1/4; z:15/24 - 2 A4+5 StL11 Gsb-LacZ wor,Rat,Rdx, Dpn Gp F	31.348	2733.68	85694.8	4261810	811.414	0.949139			63	A8-10 StL11 Gsb-LacZ wor,Rat,Rdx, Dpn Gp Ftch, Ph3,m,Amca,lacZ Rbt Cy5.czi:0053-0335-0786:c:1/4; z:14/28 - A8-10 StL11 Gsb-LacZ wor,Rat,Rdx, Dpn Gp Ft	70.035	2126.82	148951	7407709	748.199	1.52855
	64	1Brain Lobe StL11 Gsb-LacZ wor,Rat,Rdx, Dpn Gp Ftch, Ph3,m,Amca,lacZ Rbt Cy5.czi:0106-0556-0296:c:1/4; z:27/45 - 1Brain Lobe StL11 Gsb-LacZ wor,Rat,Rdx, Dpn	41.381	7144.7	295658	14703786	939.83	3.03406		9	2T1-3 StL11 Gsb-LacZ wor,Rat,Rdx, Dpn Gp Ftch, Ph3,m,Amca,lacZ Rbt Cy5.czi:0081-0513-0308:c:1/4; z:21/27 - 2T1-3 StL11 Gsb-LacZ wor,Rat,Rdx, Dpn Gp Ft	20.409	2917.06	59534.9	2960816	1260.41	0.659398			8	2 A4+5 StL11 Gsb-LacZ wor,Rat,Rdx, Dpn Gp Ftch, Ph3,m,Amca,lacZ Rbt Cy5.czi:0057-0541-0341:c:1/4; z:15/24 - 2 A4+5 StL11 Gsb-LacZ wor,Rat,Rdx, Dpn Gp F	23.184	3040.47	70490.5	3505664	811.414	0.78074			64	A8-10 StL11 Gsb-LacZ wor,Rat,Rdx, Dpn Gp Ftch, Ph3,m,Amca,lacZ Rbt Cy5.czi:0053-0272-0843:c:1/4; z:14/28 - A8-10 StL11 Gsb-LacZ wor,Rat,Rdx, Dpn Gp Ft	77.756	2283	177518	8828373	748.199	1.8217
	65	1Brain Lobe StL11 Gsb-LacZ wor,Rat,Rdx, Dpn Gp Ftch, Ph3,m,Amca,lacZ Rbt Cy5.czi:0102-0635-0216:c:1/4; z:26/45 - 1Brain Lobe StL11 Gsb-LacZ wor,Rat,Rdx, Dpn	31.509	5900.08	185903	9245428	939.83	1.90775		10	2T1-3 StL11 Gsb-LacZ wor,Rat,Rdx, Dpn Gp Ftch, Ph3,m,Amca,lacZ Rbt Cy5.czi:0081-0436-0293:c:1/4; z:21/27 - 2T1-3 StL11 Gsb-LacZ wor,Rat,Rdx, Dpn Gp Ft	11.542	4764.06	54985.7	2734573	1260.41	0.609011			9	2 A4+5 StL11 Gsb-LacZ wor,Rat,Rdx, Dpn Gp Ftch, Ph3,m,Amca,lacZ Rbt Cy5.czi:0061-0528-0478:c:1/4; z:16/24 - 2 A4+5 StL11 Gsb-LacZ wor,Rat,Rdx, Dpn Gp F	30.946	2702.6	83633.5	4159296	811.414	0.926309			65	A8-10 StL11 Gsb-LacZ wor,Rat,Rdx, Dpn Gp Ftch, Ph3,m,Amca,lacZ Rbt Cy5.czi:0053-0395-0781:c:1/4; z:14/28 - A8-10 StL11 Gsb-LacZ wor,Rat,Rdx, Dpn Gp Ft	26.361	2073.66	54664	2718571	748.199	0.560965
	66	1Brain Lobe StL11 Gsb-LacZ wor,Rat,Rdx, Dpn Gp Ftch, Ph3,m,Amca,lacZ Rbt Cy5.czi:0114-0680-0168:c:1/4; z:29/45 - 1Brain Lobe StL11 Gsb-LacZ wor,Rat,Rdx, Dpn	34.464	6652.1	229261	11401694	939.83	2.35269		11	2T1-3 StL11 Gsb-LacZ wor,Rat,Rdx, Dpn Gp Ftch, Ph3,m,Amca,lacZ Rbt Cy5.czi:0065-0620-0358:c:1/4; z:17/27 - 2T1-3 StL11 Gsb-LacZ wor,Rat,Rdx, Dpn Gp Ft	21.857	3595.02	78576.3	3907790	1260.41	0.870296			10	2 A4+5 StL11 Gsb-LacZ wor,Rat,Rdx, Dpn Gp Ftch, Ph3,m,Amca,lacZ Rbt Cy5.czi:0073-0665-0354:c:1/4; z:19/24 - 2 A4+5 StL11 Gsb-LacZ wor,Rat,Rdx, Dpn Gp F	23.928	2687.95	64317.5	3198664	811.414	0.712368			66	A8-10 StL11 Gsb-LacZ wor,Rat,Rdx, Dpn Gp Ftch, Ph3,m,Amca,lacZ Rbt Cy5.czi:0081-0284-0626:c:1/4; z:21/28 - A8-10 StL11 Gsb-LacZ wor,Rat,Rdx, Dpn Gp Ft	39.27	3035.2	119193	5927739	748.199	1.22316
	67	1Brain Lobe StL11 Gsb-LacZ wor,Rat,Rdx, Dpn Gp Ftch, Ph3,m,Amca,lacZ Rbt Cy5.czi:0122-0625-0233:c:1/4; z:31/45 - 1Brain Lobe StL11 Gsb-LacZ wor,Rat,Rdx, Dpn	103.534	5028.49	520620	25891677	939.83	5.34263		12	2T1-3 StL11 Gsb-LacZ wor,Rat,Rdx, Dpn Gp Ftch, Ph3,m,Amca,lacZ Rbt Cy5.czi:0065-0463-0355:c:1/4; z:17/27 - 2T1-3 StL11 Gsb-LacZ wor,Rat,Rdx, Dpn Gp Ft	27.909	3907.37	109052	5423427	1260.41	1.20784			11	2 A4+5 StL11 Gsb-LacZ wor,Rat,Rdx, Dpn Gp Ftch, Ph3,m,Amca,lacZ Rbt Cy5.czi:0069-0722-0399:c:1/4; z:18/24 - 2 A4+5 StL11 Gsb-LacZ wor,Rat,Rdx, Dpn Gp F	24.551	4088.36	100375	4991885	811.414	1.11173			67	A8-10 StL11 Gsb-LacZ wor,Rat,Rdx, Dpn Gp Ftch, Ph3,m,Amca,lacZ Rbt Cy5.czi:0097-0326-0675:c:1/4; z:25/28 - A8-10 StL11 Gsb-LacZ wor,Rat,Rdx, Dpn Gp Ft	94.626	1897.33	179538	8928838	748.199	1.84243
	68	1Brain Lobe StL11 Gsb-LacZ wor,Rat,Rdx, Dpn Gp Ftch, Ph3,m,Amca,lacZ Rbt Cy5.czi:0098-0687-0112:c:1/4; z:25/45 - 1Brain Lobe StL11 Gsb-LacZ wor,Rat,Rdx, Dpn	32.454	6714.5	217910	10837198	939.83	2.23621		13	2T1-3 StL11 Gsb-LacZ wor,Rat,Rdx, Dpn Gp Ftch, Ph3,m,Amca,lacZ Rbt Cy5.czi:0053-0459-0401:c:1/4; z:14/27 - 2T1-3 StL11 Gsb-LacZ wor,Rat,Rdx, Dpn Gp Ft	20.711	3776.32	78210.8	3889609	1260.41	0.866247			12	2 A4+5 StL11 Gsb-LacZ wor,Rat,Rdx, Dpn Gp Ftch, Ph3,m,Amca,lacZ Rbt Cy5.czi:0065-0653-0312:c:1/4; z:17/24 - 2 A4+5 StL11 Gsb-LacZ wor,Rat,Rdx, Dpn Gp F	25.135	3351.61	84241.1	4189512	811.414	0.933038			68	A8-10 StL11 Gsb-LacZ wor,Rat,Rdx, Dpn Gp Ftch, Ph3,m,Amca,lacZ Rbt Cy5.czi:0089-0327-0608:c:1/4; z:23/28 - A8-10 StL11 Gsb-LacZ wor,Rat,Rdx, Dpn Gp Ft	24.954	1334.06	33289.4	1655564	748.199	0.341618
	69	1Brain Lobe StL11 Gsb-LacZ wor,Rat,Rdx, Dpn Gp Ftch, Ph3,m,Amca,lacZ Rbt Cy5.czi:0114-0668-0064:c:1/4; z:29/45 - 1Brain Lobe StL11 Gsb-LacZ wor,Rat,Rdx, Dpn	32.796	5734.16	188055	9352421	939.83	1.92983		14	2T1-3 StL11 Gsb-LacZ wor,Rat,Rdx, Dpn Gp Ftch, Ph3,m,Amca,lacZ Rbt Cy5.czi:0053-0414-0342:c:1/4; z:14/27 - 2T1-3 StL11 Gsb-LacZ wor,Rat,Rdx, Dpn Gp Ft	22.42	4369.59	97966.1	4872092	1260.41	1.08505			13	2 A4+5 StL11 Gsb-LacZ wor,Rat,Rdx, Dpn Gp Ftch, Ph3,m,Amca,lacZ Rbt Cy5.czi:0077-0714-0496:c:1/4; z:20/24 - 2 A4+5 StL11 Gsb-LacZ wor,Rat,Rdx, Dpn Gp F	14.699	1578.17	23197	1153643	811.414	0.256926			69	A8-10 StL11 Gsb-LacZ wor,Rat,Rdx, Dpn Gp Ftch, Ph3,m,Amca,lacZ Rbt Cy5.czi:0089-0373-0642:c:1/4; z:23/28 - A8-10 StL11 Gsb-LacZ wor,Rat,Rdx, Dpn Gp Ft	36.958	1650.42	60995.8	3033467	748.199	0.625942
	70	1Brain Lobe StL11 Gsb-LacZ wor,Rat,Rdx, Dpn Gp Ftch, Ph3,m,Amca,lacZ Rbt Cy5.czi:0126-0556-0056:c:1/4; z:32/45 - 1Brain Lobe StL11 Gsb-LacZ wor,Rat,Rdx, Dpn	59.7	538.897	32171.9	1599984	939.83	0.33015		15	2T1-3 StL11 Gsb-LacZ wor,Rat,Rdx, Dpn Gp Ftch, Ph3,m,Amca,lacZ Rbt Cy5.czi:0049-0404-0383:c:1/4; z:13/27 - 2T1-3 StL11 Gsb-LacZ wor,Rat,Rdx, Dpn Gp Ft	49.626	2821.98	140042	6964646	1260.41	1.55108			14	2 A4+5 StL11 Gsb-LacZ wor,Rat,Rdx, Dpn Gp Ftch, Ph3,m,Amca,lacZ Rbt Cy5.czi:0069-0810-0480:c:1/4; z:18/24 - 2 A4+5 StL11 Gsb-LacZ wor,Rat,Rdx, Dpn Gp F	35.57	3811.37	135572	6742318	811.414	1.50157			70	A8-10 StL11 Gsb-LacZ wor,Rat,Rdx, Dpn Gp Ftch, Ph3,m,Amca,lacZ Rbt Cy5.czi:0069-0258-0712:c:1/4; z:18/28 - A8-10 StL11 Gsb-LacZ wor,Rat,Rdx, Dpn Gp Ft	22.058	2233.93	49276.1	2450618	748.199	0.505674
	71	1Brain Lobe StL11 Gsb-LacZ wor,Rat,Rdx, Dpn Gp Ftch, Ph3,m,Amca,lacZ Rbt Cy5.czi:0134-0571-0135:c:1/4; z:34/45 - 1Brain Lobe StL11 Gsb-LacZ wor,Rat,Rdx, Dpn	57.689	1055.73	60903.9	3028900	939.83	0.625		16	2T1-3 StL11 Gsb-LacZ wor,Rat,Rdx, Dpn Gp Ftch, Ph3,m,Amca,lacZ Rbt Cy5.czi:0037-0380-0378:c:1/4; z:10/27 - 2T1-3 StL11 Gsb-LacZ wor,Rat,Rdx, Dpn Gp Ft	18.961	2431.9	46112.4	2293280	1260.41	0.510732			15	2 A4+5 StL11 Gsb-LacZ wor,Rat,Rdx, Dpn Gp Ftch, Ph3,m,Amca,lacZ Rbt Cy5.czi:0069-0758-0438:c:1/4; z:18/24 - 2 A4+5 StL11 Gsb-LacZ wor,Rat,Rdx, Dpn Gp F	68.989	3278.67	226193	11249118	811.414	2.50527			71	A8-10 StL11 Gsb-LacZ wor,Rat,Rdx, Dpn Gp Ftch, Ph3,m,Amca,lacZ Rbt Cy5.czi:0069-0219-0720:c:1/4; z:18/28 - A8-10 StL11 Gsb-LacZ wor,Rat,Rdx, Dpn Gp Ft	20.55	2575.33	52922.9	2631985	748.199	0.543098
	72	1Brain Lobe StL11 Gsb-LacZ wor,Rat,Rdx, Dpn Gp Ftch, Ph3,m,Amca,lacZ Rbt Cy5.czi:0154-0653-0226:c:1/4; z:39/45 - 1Brain Lobe StL11 Gsb-LacZ wor,Rat,Rdx, Dpn	42.849	1497.27	64156.8	3190674	939.83	0.658381		17	2T1-3 StL11 Gsb-LacZ wor,Rat,Rdx, Dpn Gp Ftch, Ph3,m,Amca,lacZ Rbt Cy5.czi:0049-0435-0419:c:1/4; z:13/27 - 2T1-3 StL11 Gsb-LacZ wor,Rat,Rdx, Dpn Gp Ft	10.657	2371.66	25274.8	1256978	1260.41	0.279939			16	2 A4+5 StL11 Gsb-LacZ wor,Rat,Rdx, Dpn Gp Ftch, Ph3,m,Amca,lacZ Rbt Cy5.czi:0069-0861-0477:c:1/4; z:18/24 - 2 A4+5 StL11 Gsb-LacZ wor,Rat,Rdx, Dpn Gp F	24.974	3040.7	75937.4	3776552	811.414	0.841069			72	A8-10 StL11 Gsb-LacZ wor,Rat,Rdx, Dpn Gp Ftch, Ph3,m,Amca,lacZ Rbt Cy5.czi:0073-0218-0639:c:1/4; z:19/28 - A8-10 StL11 Gsb-LacZ wor,Rat,Rdx, Dpn Gp Ft	93.239	1880.47	175333	8719750	748.199	1.79928
	73	1Brain Lobe StL11 Gsb-LacZ wor,Rat,Rdx, Dpn Gp Ftch, Ph3,m,Amca,lacZ Rbt Cy5.czi:0142-0663-0189:c:1/4; z:36/45 - 1Brain Lobe StL11 Gsb-LacZ wor,Rat,Rdx, Dpn	27.527	1539.49	42378	2107558	939.83	0.434885		18	2T1-3 StL11 Gsb-LacZ wor,Rat,Rdx, Dpn Gp Ftch, Ph3,m,Amca,lacZ Rbt Cy5.czi:0037-0453-0187:c:1/4; z:10/27 - 2T1-3 StL11 Gsb-LacZ wor,Rat,Rdx, Dpn Gp Ft	9.41	842.959	7932.55	394505	1260.41	0.0878594			17	2 A4+5 StL11 Gsb-LacZ wor,Rat,Rdx, Dpn Gp Ftch, Ph3,m,Amca,lacZ Rbt Cy5.czi:0065-0864-0398:c:1/4; z:17/24 - 2 A4+5 StL11 Gsb-LacZ wor,Rat,Rdx, Dpn Gp F	20.228	2191.23	44324.7	2204374	811.414	0.490932			73	A8-10 StL11 Gsb-LacZ wor,Rat,Rdx, Dpn Gp Ftch, Ph3,m,Amca,lacZ Rbt Cy5.czi:0073-0178-0696:c:1/4; z:19/28 - A8-10 StL11 Gsb-LacZ wor,Rat,Rdx, Dpn Gp Ft	91.369	2080.45	190089	9453573	748.199	1.9507
	74	1Brain Lobe StL11 Gsb-LacZ wor,Rat,Rdx, Dpn Gp Ftch, Ph3,m,Amca,lacZ Rbt Cy5.czi:0130-0693-0224:c:1/4; z:33/45 - 1Brain Lobe StL11 Gsb-LacZ wor,Rat,Rdx, Dpn	79.606	3229.88	257118	12787102	939.83	2.63856		19	2T1-3 StL11 Gsb-LacZ wor,Rat,Rdx, Dpn Gp Ftch, Ph3,m,Amca,lacZ Rbt Cy5.czi:0081-0474-0306:c:1/4; z:21/27 - 2T1-3 StL11 Gsb-LacZ wor,Rat,Rdx, Dpn Gp Ft	39.894	3431.28	136886	6807669	1260.41	1.51612			18	2 A4+5 StL11 Gsb-LacZ wor,Rat,Rdx, Dpn Gp Ftch, Ph3,m,Amca,lacZ Rbt Cy5.czi:0065-0826-0392:c:1/4; z:17/24 - 2 A4+5 StL11 Gsb-LacZ wor,Rat,Rdx, Dpn Gp F	18.177	2131.96	38753.2	1927292	811.414	0.429223			74	A8-10 StL11 Gsb-LacZ wor,Rat,Rdx, Dpn Gp Ftch, Ph3,m,Amca,lacZ Rbt Cy5.czi:0073-0148-0760:c:1/4; z:19/28 - A8-10 StL11 Gsb-LacZ wor,Rat,Rdx, Dpn Gp Ft	52.059	3008.84	156636	7789886	748.199	1.60741
	75	1Brain Lobe StL11 Gsb-LacZ wor,Rat,Rdx, Dpn Gp Ftch, Ph3,m,Amca,lacZ Rbt Cy5.czi:0150-0701-0197:c:1/4; z:38/45 - 1Brain Lobe StL11 Gsb-LacZ wor,Rat,Rdx, Dpn	41.844	1419.65	59403.7	2954290	939.83	0.609605		20	2T1-3 StL11 Gsb-LacZ wor,Rat,Rdx, Dpn Gp Ftch, Ph3,m,Amca,lacZ Rbt Cy5.czi:0081-0457-0263:c:1/4; z:21/27 - 2T1-3 StL11 Gsb-LacZ wor,Rat,Rdx, Dpn Gp Ft	19.746	2461.06	48595.3	2416762	1260.41	0.538232			19	2 A4+5 StL11 Gsb-LacZ wor,Rat,Rdx, Dpn Gp Ftch, Ph3,m,Amca,lacZ Rbt Cy5.czi:0061-0821-0340:c:1/4; z:16/24 - 2 A4+5 StL11 Gsb-LacZ wor,Rat,Rdx, Dpn Gp F	19.364	2963.8	57390	2854142	811.414	0.63564			75	A8-10 StL11 Gsb-LacZ wor,Rat,Rdx, Dpn Gp Ftch, Ph3,m,Amca,lacZ Rbt Cy5.czi:0069-0338-0843:c:1/4; z:18/28 - A8-10 StL11 Gsb-LacZ wor,Rat,Rdx, Dpn Gp Ft	75.042	1842.37	138254	6875707	748.199	1.41877
	76	1Brain Lobe StL11 Gsb-LacZ wor,Rat,Rdx, Dpn Gp Ftch, Ph3,m,Amca,lacZ Rbt Cy5.czi:0098-0635-0152:c:1/4; z:25/45 - 1Brain Lobe StL11 Gsb-LacZ wor,Rat,Rdx, Dpn	64.204	3698.9	237483	11810591	939.83	2.43706		21	2T1-3 StL11 Gsb-LacZ wor,Rat,Rdx, Dpn Gp Ftch, Ph3,m,Amca,lacZ Rbt Cy5.czi:0077-0515-0416:c:1/4; z:20/27 - 2T1-3 StL11 Gsb-LacZ wor,Rat,Rdx, Dpn Gp Ft	31.85	3907.22	124447	6189036	1260.41	1.37835			20	2 A4+5 StL11 Gsb-LacZ wor,Rat,Rdx, Dpn Gp Ftch, Ph3,m,Amca,lacZ Rbt Cy5.czi:0065-0910-0446:c:1/4; z:17/24 - 2 A4+5 StL11 Gsb-LacZ wor,Rat,Rdx, Dpn Gp F	23.486	4146.73	97388.7	4843377	811.414	1.07866			76	A8-10 StL11 Gsb-LacZ wor,Rat,Rdx, Dpn Gp Ftch, Ph3,m,Amca,lacZ Rbt Cy5.czi:0093-0163-0662:c:1/4; z:24/28 - A8-10 StL11 Gsb-LacZ wor,Rat,Rdx, Dpn Gp Ft	31.106	3418.39	106334	5288252	748.199	1.09121
	77	1Brain Lobe StL11 Gsb-LacZ wor,Rat,Rdx, Dpn Gp Ftch, Ph3,m,Amca,lacZ Rbt Cy5.czi:0154-0633-0121:c:1/4; z:39/45 - 1Brain Lobe StL11 Gsb-LacZ wor,Rat,Rdx, Dpn	35.932	891.936	32049.3	1593889	939.83	0.328892		22	2T1-3 StL11 Gsb-LacZ wor,Rat,Rdx, Dpn Gp Ftch, Ph3,m,Amca,lacZ Rbt Cy5.czi:0093-0485-0415:c:1/4; z:24/27 - 2T1-3 StL11 Gsb-LacZ wor,Rat,Rdx, Dpn Gp Ft	9.531	1185.66	11300.5	562003	1260.41	0.125163			21	2 A4+5 StL11 Gsb-LacZ wor,Rat,Rdx, Dpn Gp Ftch, Ph3,m,Amca,lacZ Rbt Cy5.czi:0065-0906-0396:c:1/4; z:17/24 - 2 A4+5 StL11 Gsb-LacZ wor,Rat,Rdx, Dpn Gp F	30.302	3059.96	92723.4	4611358	811.414	1.02699			77	A8-10 StL11 Gsb-LacZ wor,Rat,Rdx, Dpn Gp Ftch, Ph3,m,Amca,lacZ Rbt Cy5.czi:0081-0215-0582:c:1/4; z:21/28 - A8-10 StL11 Gsb-LacZ wor,Rat,Rdx, Dpn Gp Ft	19.404	383.665	7444.58	370237	748.199	0.0763968
	78	1Brain Lobe StL11 Gsb-LacZ wor,Rat,Rdx, Dpn Gp Ftch, Ph3,m,Amca,lacZ Rbt Cy5.czi:0138-0667-0128:c:1/4; z:35/45 - 1Brain Lobe StL11 Gsb-LacZ wor,Rat,Rdx, Dpn	32.836	1243.76	40839.6	2031053	939.83	0.419099		23	2T1-3 StL11 Gsb-LacZ wor,Rat,Rdx, Dpn Gp Ftch, Ph3,m,Amca,lacZ Rbt Cy5.czi:0081-0606-0396:c:1/4; z:21/27 - 2T1-3 StL11 Gsb-LacZ wor,Rat,Rdx, Dpn Gp Ft	77.615	3353.34	260271	12943881	1260.41	2.88271			22	2 A4+5 StL11 Gsb-LacZ wor,Rat,Rdx, Dpn Gp Ftch, Ph3,m,Amca,lacZ Rbt Cy5.czi:0065-0884-0342:c:1/4; z:17/24 - 2 A4+5 StL11 Gsb-LacZ wor,Rat,Rdx, Dpn Gp F	22.601	3721.01	84098.5	4182420	811.414	0.931459			78	A8-10 StL11 Gsb-LacZ wor,Rat,Rdx, Dpn Gp Ftch, Ph3,m,Amca,lacZ Rbt Cy5.czi:0081-0181-0550:c:1/4; z:21/28 - A8-10 StL11 Gsb-LacZ wor,Rat,Rdx, Dpn Gp Ft	19.203	406.356	7803.16	388070	748.199	0.0800765
	79	1Brain Lobe StL11 Gsb-LacZ wor,Rat,Rdx, Dpn Gp Ftch, Ph3,m,Amca,lacZ Rbt Cy5.czi:0138-0706-0129:c:1/4; z:35/45 - 1Brain Lobe StL11 Gsb-LacZ wor,Rat,Rdx, Dpn	26.261	949.175	24925.8	1239622	939.83	0.255791		24	2T1-3 StL11 Gsb-LacZ wor,Rat,Rdx, Dpn Gp Ftch, Ph3,m,Amca,lacZ Rbt Cy5.czi:0081-0588-0451:c:1/4; z:21/27 - 2T1-3 StL11 Gsb-LacZ wor,Rat,Rdx, Dpn Gp Ft	27.688	3506.93	97100.6	4829045	1260.41	1.07547			23	2 A4+5 StL11 Gsb-LacZ wor,Rat,Rdx, Dpn Gp Ftch, Ph3,m,Amca,lacZ Rbt Cy5.czi:0077-0805-0522:c:1/4; z:20/24 - 2 A4+5 StL11 Gsb-LacZ wor,Rat,Rdx, Dpn Gp F	10.556	2551.86	26938.7	1339724	811.414	0.298367			79	A8-10 StL11 Gsb-LacZ wor,Rat,Rdx, Dpn Gp Ftch, Ph3,m,Amca,lacZ Rbt Cy5.czi:0081-0372-0546:c:1/4; z:21/28 - A8-10 StL11 Gsb-LacZ wor,Rat,Rdx, Dpn Gp Ft	15.583	456.861	7119.44	354067	748.199	0.0730602
	80	1Brain Lobe StL11 Gsb-LacZ wor,Rat,Rdx, Dpn Gp Ftch, Ph3,m,Amca,lacZ Rbt Cy5.czi:0134-0729-0176:c:1/4; z:34/45 - 1Brain Lobe StL11 Gsb-LacZ wor,Rat,Rdx, Dpn	22.44	964.462	21642.6	1076340	939.83	0.222098		25	2T1-3 StL11 Gsb-LacZ wor,Rat,Rdx, Dpn Gp Ftch, Ph3,m,Amca,lacZ Rbt Cy5.czi:0081-0548-0467:c:1/4; z:21/27 - 2T1-3 StL11 Gsb-LacZ wor,Rat,Rdx, Dpn Gp Ft	21.817	2214.72	48318.1	2402975	1260.41	0.535162			24	2 A4+5 StL11 Gsb-LacZ wor,Rat,Rdx, Dpn Gp Ftch, Ph3,m,Amca,lacZ Rbt Cy5.czi:0057-0908-0492:c:1/4; z:15/24 - 2 A4+5 StL11 Gsb-LacZ wor,Rat,Rdx, Dpn Gp F	26.824	2904.11	77898.5	3874081	811.414	0.862789			80	A8-10 StL11 Gsb-LacZ wor,Rat,Rdx, Dpn Gp Ftch, Ph3,m,Amca,lacZ Rbt Cy5.czi:0081-0374-0501:c:1/4; z:21/28 - A8-10 StL11 Gsb-LacZ wor,Rat,Rdx, Dpn Gp Ft	17.474	601.931	10517.9	523078	748.199	0.107935
	81	1Brain Lobe StL11 Gsb-LacZ wor,Rat,Rdx, Dpn Gp Ftch, Ph3,m,Amca,lacZ Rbt Cy5.czi:0126-0740-0244:c:1/4; z:32/45 - 1Brain Lobe StL11 Gsb-LacZ wor,Rat,Rdx, Dpn	19.344	910.666	17615.5	876061	939.83	0.180771		26	2T1-3 StL11 Gsb-LacZ wor,Rat,Rdx, Dpn Gp Ftch, Ph3,m,Amca,lacZ Rbt Cy5.czi:0069-0588-0340:c:1/4; z:18/27 - 2T1-3 StL11 Gsb-LacZ wor,Rat,Rdx, Dpn Gp Ft	22.903	3513.74	80473.6	4002146	1260.41	0.89131			25	2 A4+5 StL11 Gsb-LacZ wor,Rat,Rdx, Dpn Gp Ftch, Ph3,m,Amca,lacZ Rbt Cy5.czi:0077-0764-0390:c:1/4; z:20/24 - 2 A4+5 StL11 Gsb-LacZ wor,Rat,Rdx, Dpn Gp F	40.074	2433.39	97516.7	4849740	811.414	1.08008			81	A8-10 StL11 Gsb-LacZ wor,Rat,Rdx, Dpn Gp Ftch, Ph3,m,Amca,lacZ Rbt Cy5.czi:0077-0425-0510:c:1/4; z:20/28 - A8-10 StL11 Gsb-LacZ wor,Rat,Rdx, Dpn Gp Ft	15.201	530.878	8070.07	401344	748.199	0.0828156
	82	1Brain Lobe StL11 Gsb-LacZ wor,Rat,Rdx, Dpn Gp Ftch, Ph3,m,Amca,lacZ Rbt Cy5.czi:0122-0711-0280:c:1/4; z:31/45 - 1Brain Lobe StL11 Gsb-LacZ wor,Rat,Rdx, Dpn	19.806	1379.34	27319.2	1358652	939.83	0.280352		27	2T1-3 StL11 Gsb-LacZ wor,Rat,Rdx, Dpn Gp Ftch, Ph3,m,Amca,lacZ Rbt Cy5.czi:0077-0642-0371:c:1/4; z:20/27 - 2T1-3 StL11 Gsb-LacZ wor,Rat,Rdx, Dpn Gp Ft	28.633	4316.9	123607	6147262	1260.41	1.36904			26	2 A4+5 StL11 Gsb-LacZ wor,Rat,Rdx, Dpn Gp Ftch, Ph3,m,Amca,lacZ Rbt Cy5.czi:0065-0890-0621:c:1/4; z:17/24 - 2 A4+5 StL11 Gsb-LacZ wor,Rat,Rdx, Dpn Gp F	30.805	3125.5	96280.7	4788272	811.414	1.06639			82	A8-10 StL11 Gsb-LacZ wor,Rat,Rdx, Dpn Gp Ftch, Ph3,m,Amca,lacZ Rbt Cy5.czi:0065-0373-0424:c:1/4; z:17/28 - A8-10 StL11 Gsb-LacZ wor,Rat,Rdx, Dpn Gp Ft	21.274	3686.97	78436.1	3900816	748.199	0.804916
	83	1Brain Lobe StL11 Gsb-LacZ wor,Rat,Rdx, Dpn Gp Ftch, Ph3,m,Amca,lacZ Rbt Cy5.czi:0118-0696-0317:c:1/4; z:30/45 - 1Brain Lobe StL11 Gsb-LacZ wor,Rat,Rdx, Dpn	13.13	8717.19	114459	5692326	939.83	1.17459		28	2T1-3 StL11 Gsb-LacZ wor,Rat,Rdx, Dpn Gp Ftch, Ph3,m,Amca,lacZ Rbt Cy5.czi:0069-0660-0348:c:1/4; z:18/27 - 2T1-3 StL11 Gsb-LacZ wor,Rat,Rdx, Dpn Gp Ft	15.362	3569	54827.7	2726715	1260.41	0.607261			27	2 A4+5 StL11 Gsb-LacZ wor,Rat,Rdx, Dpn Gp Ftch, Ph3,m,Amca,lacZ Rbt Cy5.czi:0065-0880-0660:c:1/4; z:17/24 - 2 A4+5 StL11 Gsb-LacZ wor,Rat,Rdx, Dpn Gp F	26.944	3969.45	106954	5319064	811.414	1.1846			83	A8-10 StL11 Gsb-LacZ wor,Rat,Rdx, Dpn Gp Ftch, Ph3,m,Amca,lacZ Rbt Cy5.czi:0057-0374-0381:c:1/4; z:15/28 - A8-10 StL11 Gsb-LacZ wor,Rat,Rdx, Dpn Gp Ft	21.515	2362.02	50819.3	2527365	748.199	0.521511
	84	1Brain Lobe StL11 Gsb-LacZ wor,Rat,Rdx, Dpn Gp Ftch, Ph3,m,Amca,lacZ Rbt Cy5.czi:0082-0655-0128:c:1/4; z:21/45 - 1Brain Lobe StL11 Gsb-LacZ wor,Rat,Rdx, Dpn	10.315	3345.43	34508.8	1716208	939.83	0.354132		29	2T1-3 StL11 Gsb-LacZ wor,Rat,Rdx, Dpn Gp Ftch, Ph3,m,Amca,lacZ Rbt Cy5.czi:0081-0567-0343:c:1/4; z:21/27 - 2T1-3 StL11 Gsb-LacZ wor,Rat,Rdx, Dpn Gp Ft	21.334	3501.78	74707.5	3715386	1260.41	0.827446			28	2 A4+5 StL11 Gsb-LacZ wor,Rat,Rdx, Dpn Gp Ftch, Ph3,m,Amca,lacZ Rbt Cy5.czi:0061-0879-0706:c:1/4; z:16/24 - 2 A4+5 StL11 Gsb-LacZ wor,Rat,Rdx, Dpn Gp F	57.608	2630.6	151545	7536673	811.414	1.67848			84	A8-10 StL11 Gsb-LacZ wor,Rat,Rdx, Dpn Gp Ftch, Ph3,m,Amca,lacZ Rbt Cy5.czi:0057-0377-0324:c:1/4; z:15/28 - A8-10 StL11 Gsb-LacZ wor,Rat,Rdx, Dpn Gp Ft	52.039	2017.34	104979	5220882	748.199	1.07731
	85	1Brain Lobe StL11 Gsb-LacZ wor,Rat,Rdx, Dpn Gp Ftch, Ph3,m,Amca,lacZ Rbt Cy5.czi:0098-0620-0342:c:1/4; z:25/45 - 1Brain Lobe StL11 Gsb-LacZ wor,Rat,Rdx, Dpn	8.546	6378.35	54507.7	2710797	939.83	0.559361		30	2T1-3 StL11 Gsb-LacZ wor,Rat,Rdx, Dpn Gp Ftch, Ph3,m,Amca,lacZ Rbt Cy5.czi:0081-0542-0372:c:1/4; z:21/27 - 2T1-3 StL11 Gsb-LacZ wor,Rat,Rdx, Dpn Gp Ft	26.462	4003.81	105947	5269011	1260.41	1.17345			29	2 A4+5 StL11 Gsb-LacZ wor,Rat,Rdx, Dpn Gp Ftch, Ph3,m,Amca,lacZ Rbt Cy5.czi:0045-0850-0538:c:1/4; z:12/24 - 2 A4+5 StL11 Gsb-LacZ wor,Rat,Rdx, Dpn Gp F	38.365	2360.78	90572	4504362	811.414	1.00316			85	A8-10 StL11 Gsb-LacZ wor,Rat,Rdx, Dpn Gp Ftch, Ph3,m,Amca,lacZ Rbt Cy5.czi:0057-0310-0436:c:1/4; z:15/28 - A8-10 StL11 Gsb-LacZ wor,Rat,Rdx, Dpn Gp Ft	73.453	2189.98	160861	8000013	748.199	1.65077
	86	1Brain Lobe StL11 Gsb-LacZ wor,Rat,Rdx, Dpn Gp Ftch, Ph3,m,Amca,lacZ Rbt Cy5.czi:0098-0708-0417:c:1/4; z:25/45 - 1Brain Lobe StL11 Gsb-LacZ wor,Rat,Rdx, Dpn	32.876	7251.42	238397	11856069	939.83	2.44645		31	2T1-3 StL11 Gsb-LacZ wor,Rat,Rdx, Dpn Gp Ftch, Ph3,m,Amca,lacZ Rbt Cy5.czi:0069-0701-0439:c:1/4; z:18/27 - 2T1-3 StL11 Gsb-LacZ wor,Rat,Rdx, Dpn Gp Ft	28.633	3742.61	107163	5329469	1260.41	1.18692			30	2 A4+5 StL11 Gsb-LacZ wor,Rat,Rdx, Dpn Gp Ftch, Ph3,m,Amca,lacZ Rbt Cy5.czi:0045-0835-0749:c:1/4; z:12/24 - 2 A4+5 StL11 Gsb-LacZ wor,Rat,Rdx, Dpn Gp F	69.371	2496.86	173210	8614157	811.414	1.91844			86	A8-10 StL11 Gsb-LacZ wor,Rat,Rdx, Dpn Gp Ftch, Ph3,m,Amca,lacZ Rbt Cy5.czi:0057-0283-0373:c:1/4; z:15/28 - A8-10 StL11 Gsb-LacZ wor,Rat,Rdx, Dpn Gp Ft	30.182	3963.2	119616	5948771	748.199	1.2275
	87	1Brain Lobe StL11 Gsb-LacZ wor,Rat,Rdx, Dpn Gp Ftch, Ph3,m,Amca,lacZ Rbt Cy5.czi:0110-0564-0240:c:1/4; z:28/45 - 1Brain Lobe StL11 Gsb-LacZ wor,Rat,Rdx, Dpn	69.331	4215.28	292250	14534295	939.83	2.99909		32	2T1-3 StL11 Gsb-LacZ wor,Rat,Rdx, Dpn Gp Ftch, Ph3,m,Amca,lacZ Rbt Cy5.czi:0053-0676-0427:c:1/4; z:14/27 - 2T1-3 StL11 Gsb-LacZ wor,Rat,Rdx, Dpn Gp Ft	20.49	2959.88	60646.9	3016118	1260.41	0.671714			31	2 A4+5 StL11 Gsb-LacZ wor,Rat,Rdx, Dpn Gp Ftch, Ph3,m,Amca,lacZ Rbt Cy5.czi:0053-0822-0706:c:1/4; z:14/24 - 2 A4+5 StL11 Gsb-LacZ wor,Rat,Rdx, Dpn Gp F	21.093	2099.08	44275.6	2201931	811.414	0.490388			87	A8-10 StL11 Gsb-LacZ wor,Rat,Rdx, Dpn Gp Ftch, Ph3,m,Amca,lacZ Rbt Cy5.czi:0069-0249-0448:c:1/4; z:18/28 - A8-10 StL11 Gsb-LacZ wor,Rat,Rdx, Dpn Gp Ft	36.475	3499.77	127655	6348576	748.199	1.31
	88	1Brain Lobe StL11 Gsb-LacZ wor,Rat,Rdx, Dpn Gp Ftch, Ph3,m,Amca,lacZ Rbt Cy5.czi:0114-0620-0308:c:1/4; z:29/45 - 1Brain Lobe StL11 Gsb-LacZ wor,Rat,Rdx, Dpn	48.359	5416.86	261953	13027538	939.83	2.68817		33	2T1-3 StL11 Gsb-LacZ wor,Rat,Rdx, Dpn Gp Ftch, Ph3,m,Amca,lacZ Rbt Cy5.czi:0037-0656-0443:c:1/4; z:10/27 - 2T1-3 StL11 Gsb-LacZ wor,Rat,Rdx, Dpn Gp Ft	16.669	1754.69	29249.4	1454641	1260.41	0.32396			32	2 A4+5 StL11 Gsb-LacZ wor,Rat,Rdx, Dpn Gp Ftch, Ph3,m,Amca,lacZ Rbt Cy5.czi:0057-0783-0711:c:1/4; z:15/24 - 2 A4+5 StL11 Gsb-LacZ wor,Rat,Rdx, Dpn Gp F	16.609	1833.79	30457.1	1514706	811.414	0.337337			88	A8-10 StL11 Gsb-LacZ wor,Rat,Rdx, Dpn Gp Ftch, Ph3,m,Amca,lacZ Rbt Cy5.czi:0069-0244-0390:c:1/4; z:18/28 - A8-10 StL11 Gsb-LacZ wor,Rat,Rdx, Dpn Gp Ft	22.219	2914.63	64760	3220669	748.199	0.664571
	89	1Brain Lobe StL11 Gsb-LacZ wor,Rat,Rdx, Dpn Gp Ftch, Ph3,m,Amca,lacZ Rbt Cy5.czi:0106-0671-0434:c:1/4; z:27/45 - 1Brain Lobe StL11 Gsb-LacZ wor,Rat,Rdx, Dpn	32.413	7545.57	244578	12163459	939.83	2.50988		34	2T1-3 StL11 Gsb-LacZ wor,Rat,Rdx, Dpn Gp Ftch, Ph3,m,Amca,lacZ Rbt Cy5.czi:0049-0677-0467:c:1/4; z:13/27 - 2T1-3 StL11 Gsb-LacZ wor,Rat,Rdx, Dpn Gp Ft	13.854	1589.53	22021.6	1095185	1260.41	0.243907			33	2 A4+5 StL11 Gsb-LacZ wor,Rat,Rdx, Dpn Gp Ftch, Ph3,m,Amca,lacZ Rbt Cy5.czi:0069-0803-0665:c:1/4; z:18/24 - 2 A4+5 StL11 Gsb-LacZ wor,Rat,Rdx, Dpn Gp F	29.598	3823.35	113165	5627971	811.414	1.25339			89	A8-10 StL11 Gsb-LacZ wor,Rat,Rdx, Dpn Gp Ftch, Ph3,m,Amca,lacZ Rbt Cy5.czi:0061-0191-0418:c:1/4; z:16/28 - A8-10 StL11 Gsb-LacZ wor,Rat,Rdx, Dpn Gp Ft	89.097	2261.09	201456	10018898	748.199	2.06736
	90	1Brain Lobe StL11 Gsb-LacZ wor,Rat,Rdx, Dpn Gp Ftch, Ph3,m,Amca,lacZ Rbt Cy5.czi:0114-0749-0409:c:1/4; z:29/45 - 1Brain Lobe StL11 Gsb-LacZ wor,Rat,Rdx, Dpn	38.184	2006.78	76627.5	3810872	939.83	0.786357		35	2T1-3 StL11 Gsb-LacZ wor,Rat,Rdx, Dpn Gp Ftch, Ph3,m,Amca,lacZ Rbt Cy5.czi:0069-0752-0467:c:1/4; z:18/27 - 2T1-3 StL11 Gsb-LacZ wor,Rat,Rdx, Dpn Gp Ft	59.7	2212.41	132080	6568653	1260.41	1.46289			34	2 A4+5 StL11 Gsb-LacZ wor,Rat,Rdx, Dpn Gp Ftch, Ph3,m,Amca,lacZ Rbt Cy5.czi:0069-0829-0633:c:1/4; z:18/24 - 2 A4+5 StL11 Gsb-LacZ wor,Rat,Rdx, Dpn Gp F	20.771	3350.11	69585.7	3460662	811.414	0.770717			90	A8-10 StL11 Gsb-LacZ wor,Rat,Rdx, Dpn Gp Ftch, Ph3,m,Amca,lacZ Rbt Cy5.czi:0065-0207-0361:c:1/4; z:17/28 - A8-10 StL11 Gsb-LacZ wor,Rat,Rdx, Dpn Gp Ft	27.708	2035.81	56408.8	2805346	748.199	0.578871
	91	1Brain Lobe StL11 Gsb-LacZ wor,Rat,Rdx, Dpn Gp Ftch, Ph3,m,Amca,lacZ Rbt Cy5.czi:0126-0662-0468:c:1/4; z:32/45 - 1Brain Lobe StL11 Gsb-LacZ wor,Rat,Rdx, Dpn	40.939	7165.56	293352	14589086	939.83	3.01039		36	2T1-3 StL11 Gsb-LacZ wor,Rat,Rdx, Dpn Gp Ftch, Ph3,m,Amca,lacZ Rbt Cy5.czi:0069-0708-0382:c:1/4; z:18/27 - 2T1-3 StL11 Gsb-LacZ wor,Rat,Rdx, Dpn Gp Ft	29.98	3409.64	102223	5083774	1260.41	1.1322			35	2 A4+5 StL11 Gsb-LacZ wor,Rat,Rdx, Dpn Gp Ftch, Ph3,m,Amca,lacZ Rbt Cy5.czi:0073-0801-0618:c:1/4; z:19/24 - 2 A4+5 StL11 Gsb-LacZ wor,Rat,Rdx, Dpn Gp F	14.739	2062.18	30394.3	1511581	811.414	0.336641			91	A8-10 StL11 Gsb-LacZ wor,Rat,Rdx, Dpn Gp Ftch, Ph3,m,Amca,lacZ Rbt Cy5.czi:0073-0212-0485:c:1/4; z:19/28 - A8-10 StL11 Gsb-LacZ wor,Rat,Rdx, Dpn Gp Ft	59.036	1725.82	101886	5067019	748.199	1.04556
	92	1Brain Lobe StL11 Gsb-LacZ wor,Rat,Rdx, Dpn Gp Ftch, Ph3,m,Amca,lacZ Rbt Cy5.czi:0126-0656-0422:c:1/4; z:32/45 - 1Brain Lobe StL11 Gsb-LacZ wor,Rat,Rdx, Dpn	29.136	7918.87	230724	11474438	939.83	2.3677		37	2T1-3 StL11 Gsb-LacZ wor,Rat,Rdx, Dpn Gp Ftch, Ph3,m,Amca,lacZ Rbt Cy5.czi:0081-0693-0416:c:1/4; z:21/27 - 2T1-3 StL11 Gsb-LacZ wor,Rat,Rdx, Dpn Gp Ft	28.231	3988.81	112609	5600292	1260.41	1.24723			36	2 A4+5 StL11 Gsb-LacZ wor,Rat,Rdx, Dpn Gp Ftch, Ph3,m,Amca,lacZ Rbt Cy5.czi:0069-0767-0642:c:1/4; z:18/24 - 2 A4+5 StL11 Gsb-LacZ wor,Rat,Rdx, Dpn Gp F	14.679	4236.09	62179.7	3092348	811.414	0.688691			92	A8-10 StL11 Gsb-LacZ wor,Rat,Rdx, Dpn Gp Ftch, Ph3,m,Amca,lacZ Rbt Cy5.czi:0077-0314-0344:c:1/4; z:20/28 - A8-10 StL11 Gsb-LacZ wor,Rat,Rdx, Dpn Gp Ft	47.756	2148.44	102600	5102535	748.199	1.05289
	93	1Brain Lobe StL11 Gsb-LacZ wor,Rat,Rdx, Dpn Gp Ftch, Ph3,m,Amca,lacZ Rbt Cy5.czi:0142-0759-0518:c:1/4; z:36/45 - 1Brain Lobe StL11 Gsb-LacZ wor,Rat,Rdx, Dpn	30.704	1009.38	30992.3	1541323	939.83	0.318045		38	2T1-3 StL11 Gsb-LacZ wor,Rat,Rdx, Dpn Gp Ftch, Ph3,m,Amca,lacZ Rbt Cy5.czi:0081-0792-0380:c:1/4; z:21/27 - 2T1-3 StL11 Gsb-LacZ wor,Rat,Rdx, Dpn Gp Ft	61.59	2769.28	170559	8482320	1260.41	1.88908			37	2 A4+5 StL11 Gsb-LacZ wor,Rat,Rdx, Dpn Gp Ftch, Ph3,m,Amca,lacZ Rbt Cy5.czi:0065-0743-0698:c:1/4; z:17/24 - 2 A4+5 StL11 Gsb-LacZ wor,Rat,Rdx, Dpn Gp F	32.192	2983.79	96055.2	4777054	811.414	1.06389			93	A8-10 StL11 Gsb-LacZ wor,Rat,Rdx, Dpn Gp Ftch, Ph3,m,Amca,lacZ Rbt Cy5.czi:0077-0252-0344:c:1/4; z:20/28 - A8-10 StL11 Gsb-LacZ wor,Rat,Rdx, Dpn Gp Ft	49.244	2176.16	107162	5329409	748.199	1.0997
	94	1Brain Lobe StL11 Gsb-LacZ wor,Rat,Rdx, Dpn Gp Ftch, Ph3,m,Amca,lacZ Rbt Cy5.czi:0106-0780-0553:c:1/4; z:27/45 - 1Brain Lobe StL11 Gsb-LacZ wor,Rat,Rdx, Dpn	28.814	1008.77	29066.9	1445568	939.83	0.298287		39	2T1-3 StL11 Gsb-LacZ wor,Rat,Rdx, Dpn Gp Ftch, Ph3,m,Amca,lacZ Rbt Cy5.czi:0081-0837-0354:c:1/4; z:21/27 - 2T1-3 StL11 Gsb-LacZ wor,Rat,Rdx, Dpn Gp Ft	26.723	2328.95	62236.7	3095179	1260.41	0.689321			38	2 A4+5 StL11 Gsb-LacZ wor,Rat,Rdx, Dpn Gp Ftch, Ph3,m,Amca,lacZ Rbt Cy5.czi:0065-0695-0745:c:1/4; z:17/24 - 2 A4+5 StL11 Gsb-LacZ wor,Rat,Rdx, Dpn Gp F	30.021	2259.62	67835.3	3373614	811.414	0.751331			94	A8-10 StL11 Gsb-LacZ wor,Rat,Rdx, Dpn Gp Ftch, Ph3,m,Amca,lacZ Rbt Cy5.czi:0085-0331-0477:c:1/4; z:22/28 - A8-10 StL11 Gsb-LacZ wor,Rat,Rdx, Dpn Gp Ft	22.882	1089.04	24919.9	1239328	748.199	0.25573
	95	1Brain Lobe StL11 Gsb-LacZ wor,Rat,Rdx, Dpn Gp Ftch, Ph3,m,Amca,lacZ Rbt Cy5.czi:0090-0784-0569:c:1/4; z:23/45 - 1Brain Lobe StL11 Gsb-LacZ wor,Rat,Rdx, Dpn	26.341	948.786	24992	1242910	939.83	0.256469		40	2T1-3 StL11 Gsb-LacZ wor,Rat,Rdx, Dpn Gp Ftch, Ph3,m,Amca,lacZ Rbt Cy5.czi:0081-0861-0412:c:1/4; z:21/27 - 2T1-3 StL11 Gsb-LacZ wor,Rat,Rdx, Dpn Gp Ft	40.899	3997.38	163489	8130677	1260.41	1.81077			39	2 A4+5 StL11 Gsb-LacZ wor,Rat,Rdx, Dpn Gp Ftch, Ph3,m,Amca,lacZ Rbt Cy5.czi:0069-0789-0759:c:1/4; z:18/24 - 2 A4+5 StL11 Gsb-LacZ wor,Rat,Rdx, Dpn Gp F	12.326	763.927	9416.13	468287	811.414	0.104291			95	A8-10 StL11 Gsb-LacZ wor,Rat,Rdx, Dpn Gp Ftch, Ph3,m,Amca,lacZ Rbt Cy5.czi:0049-0144-0450:c:1/4; z:13/28 - A8-10 StL11 Gsb-LacZ wor,Rat,Rdx, Dpn Gp Ft	32.594	2709.61	88318.3	4392284	748.199	0.906328
	96	1Brain Lobe StL11 Gsb-LacZ wor,Rat,Rdx, Dpn Gp Ftch, Ph3,m,Amca,lacZ Rbt Cy5.czi:0138-0752-0573:c:1/4; z:35/45 - 1Brain Lobe StL11 Gsb-LacZ wor,Rat,Rdx, Dpn	25.919	1009.46	26163.9	1301192	939.83	0.268495		41	2T1-3 StL11 Gsb-LacZ wor,Rat,Rdx, Dpn Gp Ftch, Ph3,m,Amca,lacZ Rbt Cy5.czi:0089-0764-0410:c:1/4; z:23/27 - 2T1-3 StL11 Gsb-LacZ wor,Rat,Rdx, Dpn Gp Ft	11.904	1643.47	19563.4	972937	1260.41	0.216681			40	2 A4+5 StL11 Gsb-LacZ wor,Rat,Rdx, Dpn Gp Ftch, Ph3,m,Amca,lacZ Rbt Cy5.czi:0069-0659-0751:c:1/4; z:18/24 - 2 A4+5 StL11 Gsb-LacZ wor,Rat,Rdx, Dpn Gp F	20.349	2713.5	55216.8	2746062	811.414	0.61157			96	A8-10 StL11 Gsb-LacZ wor,Rat,Rdx, Dpn Gp Ftch, Ph3,m,Amca,lacZ Rbt Cy5.czi:0049-0169-0496:c:1/4; z:13/28 - A8-10 StL11 Gsb-LacZ wor,Rat,Rdx, Dpn Gp Ft	33.62	2254.25	75787.9	3769113	748.199	0.77774
	97	1Brain Lobe StL11 Gsb-LacZ wor,Rat,Rdx, Dpn Gp Ftch, Ph3,m,Amca,lacZ Rbt Cy5.czi:0130-0799-0545:c:1/4; z:33/45 - 1Brain Lobe StL11 Gsb-LacZ wor,Rat,Rdx, Dpn	26.18	1066.71	27926.7	1388862	939.83	0.286586		42	2T1-3 StL11 Gsb-LacZ wor,Rat,Rdx, Dpn Gp Ftch, Ph3,m,Amca,lacZ Rbt Cy5.czi:0089-0765-0337:c:1/4; z:23/27 - 2T1-3 StL11 Gsb-LacZ wor,Rat,Rdx, Dpn Gp Ft	20.007	3643.44	72894.5	3625221	1260.41	0.807366			41	2 A4+5 StL11 Gsb-LacZ wor,Rat,Rdx, Dpn Gp Ftch, Ph3,m,Amca,lacZ Rbt Cy5.czi:0069-0646-0785:c:1/4; z:18/24 - 2 A4+5 StL11 Gsb-LacZ wor,Rat,Rdx, Dpn Gp F	27.608	2329.76	64319.3	3198754	811.414	0.712388			97	A8-10 StL11 Gsb-LacZ wor,Rat,Rdx, Dpn Gp Ftch, Ph3,m,Amca,lacZ Rbt Cy5.czi:0049-0209-0508:c:1/4; z:13/28 - A8-10 StL11 Gsb-LacZ wor,Rat,Rdx, Dpn Gp Ft	20.088	1974.58	39664.4	1972607	748.199	0.407039
	98	1Brain Lobe StL11 Gsb-LacZ wor,Rat,Rdx, Dpn Gp Ftch, Ph3,m,Amca,lacZ Rbt Cy5.czi:0110-0731-0626:c:1/4; z:28/45 - 1Brain Lobe StL11 Gsb-LacZ wor,Rat,Rdx, Dpn	29.82	1251.53	37320.2	1856021	939.83	0.382982		43	2T1-3 StL11 Gsb-LacZ wor,Rat,Rdx, Dpn Gp Ftch, Ph3,m,Amca,lacZ Rbt Cy5.czi:0081-0758-0299:c:1/4; z:21/27 - 2T1-3 StL11 Gsb-LacZ wor,Rat,Rdx, Dpn Gp Ft	19.042	3975.59	75702.7	3764879	1260.41	0.838469			42	2 A4+5 StL11 Gsb-LacZ wor,Rat,Rdx, Dpn Gp Ftch, Ph3,m,Amca,lacZ Rbt Cy5.czi:0065-0618-0815:c:1/4; z:17/24 - 2 A4+5 StL11 Gsb-LacZ wor,Rat,Rdx, Dpn Gp F	36.415	2855.8	103993	5171844	811.414	1.15181			98	A8-10 StL11 Gsb-LacZ wor,Rat,Rdx, Dpn Gp Ftch, Ph3,m,Amca,lacZ Rbt Cy5.czi:0065-0134-0370:c:1/4; z:17/28 - A8-10 StL11 Gsb-LacZ wor,Rat,Rdx, Dpn Gp Ft	33.821	4739.66	160300	7972104	748.199	1.64501
	99	1Brain Lobe StL11 Gsb-LacZ wor,Rat,Rdx, Dpn Gp Ftch, Ph3,m,Amca,lacZ Rbt Cy5.czi:0110-0684-0618:c:1/4; z:28/45 - 1Brain Lobe StL11 Gsb-LacZ wor,Rat,Rdx, Dpn	24.632	1103.96	27192.5	1352346	939.83	0.279051		44	2T1-3 StL11 Gsb-LacZ wor,Rat,Rdx, Dpn Gp Ftch, Ph3,m,Amca,lacZ Rbt Cy5.czi:0081-0795-0324:c:1/4; z:21/27 - 2T1-3 StL11 Gsb-LacZ wor,Rat,Rdx, Dpn Gp Ft	24.913	3257.52	81155.6	4036065	1260.41	0.898864			43	2 A4+5 StL11 Gsb-LacZ wor,Rat,Rdx, Dpn Gp Ftch, Ph3,m,Amca,lacZ Rbt Cy5.czi:0049-0617-0660:c:1/4; z:13/24 - 2 A4+5 StL11 Gsb-LacZ wor,Rat,Rdx, Dpn Gp F	31.408	2956.61	92861.6	4618232	811.414	1.02852			99	A8-10 StL11 Gsb-LacZ wor,Rat,Rdx, Dpn Gp Ftch, Ph3,m,Amca,lacZ Rbt Cy5.czi:0065-0172-0274:c:1/4; z:17/28 - A8-10 StL11 Gsb-LacZ wor,Rat,Rdx, Dpn Gp Ft	65.47	2237.63	146498	7285712	748.199	1.50337
	100	1Brain Lobe StL11 Gsb-LacZ wor,Rat,Rdx, Dpn Gp Ftch, Ph3,m,Amca,lacZ Rbt Cy5.czi:0098-0633-0367:c:1/4; z:25/45 - 1Brain Lobe StL11 Gsb-LacZ wor,Rat,Rdx, Dpn	10.235	5760.88	58961.3	2932287	939.83	0.605064		45	2T1-3 StL11 Gsb-LacZ wor,Rat,Rdx, Dpn Gp Ftch, Ph3,m,Amca,lacZ Rbt Cy5.czi:0077-0734-0316:c:1/4; z:20/27 - 2T1-3 StL11 Gsb-LacZ wor,Rat,Rdx, Dpn Gp Ft	18.177	3220.12	58533.1	2910990	1260.41	0.648301			44	2 A4+5 StL11 Gsb-LacZ wor,Rat,Rdx, Dpn Gp Ftch, Ph3,m,Amca,lacZ Rbt Cy5.czi:0069-0682-0688:c:1/4; z:18/24 - 2 A4+5 StL11 Gsb-LacZ wor,Rat,Rdx, Dpn Gp F	39.672	1721.06	68278.5	3395656	811.414	0.75624			100	A8-10 StL11 Gsb-LacZ wor,Rat,Rdx, Dpn Gp Ftch, Ph3,m,Amca,lacZ Rbt Cy5.czi:0065-0118-0277:c:1/4; z:17/28 - A8-10 StL11 Gsb-LacZ wor,Rat,Rdx, Dpn Gp Ft	42.206	2738.44	115578	5747977	748.199	1.18607												E2
	101	1Brain Lobe StL11 Gsb-LacZ wor,Rat,Rdx, Dpn Gp Ftch, Ph3,m,Amca,lacZ Rbt Cy5.czi:0094-0797-0324:c:1/4; z:24/45 - 1Brain Lobe StL11 Gsb-LacZ wor,Rat,Rdx, Dpn	78.44	3893.49	305404	15188498	939.83	3.13408		46	2T1-3 StL11 Gsb-LacZ wor,Rat,Rdx, Dpn Gp Ftch, Ph3,m,Amca,lacZ Rbt Cy5.czi:0081-0736-0355:c:1/4; z:21/27 - 2T1-3 StL11 Gsb-LacZ wor,Rat,Rdx, Dpn Gp Ft	16.187	3904.68	63203.7	3143271	1260.41	0.700032			45	2 A4+5 StL11 Gsb-LacZ wor,Rat,Rdx, Dpn Gp Ftch, Ph3,m,Amca,lacZ Rbt Cy5.czi:0053-0564-0606:c:1/4; z:14/24 - 2 A4+5 StL11 Gsb-LacZ wor,Rat,Rdx, Dpn Gp F	26.984	2889.82	77980.1	3878137	811.414	0.863692		E 2	1	2 A8-10 StL11 Gsb-LacZ wor,Rat,Rdx, Dpn Gp Ftch, Ph3,m,Amca,lacZ Rbt Cy5.czi:0029-0981-0425:c:1/4; z:8/28 - 2 A8-10 StL11 Gsb-LacZ wor,Rat,Rdx, Dpn Gp F	13.573	3319.19	45050.1	2240451	968.785	0.498966
	102	1Brain Lobe StL11 Gsb-LacZ wor,Rat,Rdx, Dpn Gp Ftch, Ph3,m,Amca,lacZ Rbt Cy5.czi:0098-0809-0256:c:1/4; z:25/45 - 1Brain Lobe StL11 Gsb-LacZ wor,Rat,Rdx, Dpn	17.172	1125.81	19332.2	961438	939.83	0.198388		47	2T1-3 StL11 Gsb-LacZ wor,Rat,Rdx, Dpn Gp Ftch, Ph3,m,Amca,lacZ Rbt Cy5.czi:0061-0703-0288:c:1/4; z:16/27 - 2T1-3 StL11 Gsb-LacZ wor,Rat,Rdx, Dpn Gp Ft	23.787	2957.69	70355.6	3498951	1260.41	0.779245			46	2 A4+5 StL11 Gsb-LacZ wor,Rat,Rdx, Dpn Gp Ftch, Ph3,m,Amca,lacZ Rbt Cy5.czi:0053-0514-0630:c:1/4; z:14/24 - 2 A4+5 StL11 Gsb-LacZ wor,Rat,Rdx, Dpn Gp F	32.132	2382.72	76561.5	3807588	811.414	0.847981			2	2 A8-10 StL11 Gsb-LacZ wor,Rat,Rdx, Dpn Gp Ftch, Ph3,m,Amca,lacZ Rbt Cy5.czi:0021-0925-0423:c:1/4; z:6/28 - 2 A8-10 StL11 Gsb-LacZ wor,Rat,Rdx, Dpn Gp F	15.061	2696.95	40617.7	2020014	968.785	0.449873
	103	1Brain Lobe StL11 Gsb-LacZ wor,Rat,Rdx, Dpn Gp Ftch, Ph3,m,Amca,lacZ Rbt Cy5.czi:0098-0771-0283:c:1/4; z:25/45 - 1Brain Lobe StL11 Gsb-LacZ wor,Rat,Rdx, Dpn	22.541	1456.62	32833.2	1632874	939.83	0.336936		48	2T1-3 StL11 Gsb-LacZ wor,Rat,Rdx, Dpn Gp Ftch, Ph3,m,Amca,lacZ Rbt Cy5.czi:0061-0734-0264:c:1/4; z:16/27 - 2T1-3 StL11 Gsb-LacZ wor,Rat,Rdx, Dpn Gp Ft	26.18	3422.3	89596.2	4455835	1260.41	0.99235			47	2 A4+5 StL11 Gsb-LacZ wor,Rat,Rdx, Dpn Gp Ftch, Ph3,m,Amca,lacZ Rbt Cy5.czi:0053-0504-0582:c:1/4; z:14/24 - 2 A4+5 StL11 Gsb-LacZ wor,Rat,Rdx, Dpn Gp F	30.604	3200.59	97950.3	4871306	811.414	1.08488			3	2 A8-10 StL11 Gsb-LacZ wor,Rat,Rdx, Dpn Gp Ftch, Ph3,m,Amca,lacZ Rbt Cy5.czi:0021-0953-0511:c:1/4; z:6/28 - 2 A8-10 StL11 Gsb-LacZ wor,Rat,Rdx, Dpn Gp F	19.344	965.782	18681.6	929082	968.785	0.206914
	104	1Brain Lobe StL11 Gsb-LacZ wor,Rat,Rdx, Dpn Gp Ftch, Ph3,m,Amca,lacZ Rbt Cy5.czi:0134-0756-0310:c:1/4; z:34/45 - 1Brain Lobe StL11 Gsb-LacZ wor,Rat,Rdx, Dpn	10.094	1142.19	11529.3	573379	939.83	0.118314		49	2T1-3 StL11 Gsb-LacZ wor,Rat,Rdx, Dpn Gp Ftch, Ph3,m,Amca,lacZ Rbt Cy5.czi:0077-0808-0281:c:1/4; z:20/27 - 2T1-3 StL11 Gsb-LacZ wor,Rat,Rdx, Dpn Gp Ft	28.392	3509.11	99630.6	4954868	1260.41	1.10349			48	2 A4+5 StL11 Gsb-LacZ wor,Rat,Rdx, Dpn Gp Ftch, Ph3,m,Amca,lacZ Rbt Cy5.czi:0081-0731-0650:c:1/4; z:21/24 - 2 A4+5 StL11 Gsb-LacZ wor,Rat,Rdx, Dpn Gp F	15.463	889.886	13760.1	684322	811.414	0.152404			4	2 A8-10 StL11 Gsb-LacZ wor,Rat,Rdx, Dpn Gp Ftch, Ph3,m,Amca,lacZ Rbt Cy5.czi:0029-0906-0444:c:1/4; z:8/28 - 2 A8-10 StL11 Gsb-LacZ wor,Rat,Rdx, Dpn Gp F	16.468	3214.78	52941.4	2632904	968.785	0.586369
	105	1Brain Lobe StL11 Gsb-LacZ wor,Rat,Rdx, Dpn Gp Ftch, Ph3,m,Amca,lacZ Rbt Cy5.czi:0134-0781-0322:c:1/4; z:34/45 - 1Brain Lobe StL11 Gsb-LacZ wor,Rat,Rdx, Dpn	13.271	1415.16	18780.7	934008	939.83	0.192728		50	2T1-3 StL11 Gsb-LacZ wor,Rat,Rdx, Dpn Gp Ftch, Ph3,m,Amca,lacZ Rbt Cy5.czi:0081-0771-0253:c:1/4; z:21/27 - 2T1-3 StL11 Gsb-LacZ wor,Rat,Rdx, Dpn Gp Ft	14.739	4144.64	61087.3	3038020	1260.41	0.676592			49	2 A4+5 StL11 Gsb-LacZ wor,Rat,Rdx, Dpn Gp Ftch, Ph3,m,Amca,lacZ Rbt Cy5.czi:0061-0579-0760:c:1/4; z:16/24 - 2 A4+5 StL11 Gsb-LacZ wor,Rat,Rdx, Dpn Gp F	10.416	2211.93	23038.9	1145781	811.414	0.255175			5	2 A8-10 StL11 Gsb-LacZ wor,Rat,Rdx, Dpn Gp Ftch, Ph3,m,Amca,lacZ Rbt Cy5.czi:0037-0921-0490:c:1/4; z:10/28 - 2 A8-10 StL11 Gsb-LacZ wor,Rat,Rdx, Dpn Gp	26.12	1141.81	29823.7	1483205	968.785	0.330322
	106	1Brain Lobe StL11 Gsb-LacZ wor,Rat,Rdx, Dpn Gp Ftch, Ph3,m,Amca,lacZ Rbt Cy5.czi:0114-0747-0271:c:1/4; z:29/45 - 1Brain Lobe StL11 Gsb-LacZ wor,Rat,Rdx, Dpn	17.976	948.102	17043.3	847603	939.83	0.174899		51	2T1-3 StL11 Gsb-LacZ wor,Rat,Rdx, Dpn Gp Ftch, Ph3,m,Amca,lacZ Rbt Cy5.czi:0085-0835-0494:c:1/4; z:22/27 - 2T1-3 StL11 Gsb-LacZ wor,Rat,Rdx, Dpn Gp Ft	24.551	2802.45	68804.1	3421796	1260.41	0.762062			50	2 A4+5 StL11 Gsb-LacZ wor,Rat,Rdx, Dpn Gp Ftch, Ph3,m,Amca,lacZ Rbt Cy5.czi:0061-0591-0723:c:1/4; z:16/24 - 2 A4+5 StL11 Gsb-LacZ wor,Rat,Rdx, Dpn Gp F	9.712	2296.96	22308	1109433	811.414	0.24708			6	2 A8-10 StL11 Gsb-LacZ wor,Rat,Rdx, Dpn Gp Ftch, Ph3,m,Amca,lacZ Rbt Cy5.czi:0025-0931-0463:c:1/4; z:7/28 - 2 A8-10 StL11 Gsb-LacZ wor,Rat,Rdx, Dpn Gp F	12.909	1047.72	13525.2	672639	968.785	0.149802
	107	1Brain Lobe StL11 Gsb-LacZ wor,Rat,Rdx, Dpn Gp Ftch, Ph3,m,Amca,lacZ Rbt Cy5.czi:0114-0756-0206:c:1/4; z:29/45 - 1Brain Lobe StL11 Gsb-LacZ wor,Rat,Rdx, Dpn	26.542	719.392	19094.1	949597	939.83	0.195945		52	2T1-3 StL11 Gsb-LacZ wor,Rat,Rdx, Dpn Gp Ftch, Ph3,m,Amca,lacZ Rbt Cy5.czi:0061-0863-0280:c:1/4; z:16/27 - 2T1-3 StL11 Gsb-LacZ wor,Rat,Rdx, Dpn Gp Ft	17.996	4738.92	85283.1	4241336	1260.41	0.94458			51	2 A4+5 StL11 Gsb-LacZ wor,Rat,Rdx, Dpn Gp Ftch, Ph3,m,Amca,lacZ Rbt Cy5.czi:0029-0846-0743:c:1/4; z:8/24 - 2 A4+5 StL11 Gsb-LacZ wor,Rat,Rdx, Dpn Gp Ft	22.903	1653.45	37868.2	1883279	811.414	0.419421			7	2 A8-10 StL11 Gsb-LacZ wor,Rat,Rdx, Dpn Gp Ftch, Ph3,m,Amca,lacZ Rbt Cy5.czi:0053-0886-0398:c:1/4; z:14/28 - 2 A8-10 StL11 Gsb-LacZ wor,Rat,Rdx, Dpn Gp	13.633	2741.01	37368.1	1858407	968.785	0.413882
	108	1Brain Lobe StL11 Gsb-LacZ wor,Rat,Rdx, Dpn Gp Ftch, Ph3,m,Amca,lacZ Rbt Cy5.czi:0126-0780-0246:c:1/4; z:32/45 - 1Brain Lobe StL11 Gsb-LacZ wor,Rat,Rdx, Dpn	20.791	952.803	19810	985198	939.83	0.203291		53	2T1-3 StL11 Gsb-LacZ wor,Rat,Rdx, Dpn Gp Ftch, Ph3,m,Amca,lacZ Rbt Cy5.czi:0081-0906-0423:c:1/4; z:21/27 - 2T1-3 StL11 Gsb-LacZ wor,Rat,Rdx, Dpn Gp Ft	22.239	4508.2	100258	4986068	1260.41	1.11044			52	2 A4+5 StL11 Gsb-LacZ wor,Rat,Rdx, Dpn Gp Ftch, Ph3,m,Amca,lacZ Rbt Cy5.czi:0041-0776-0745:c:1/4; z:11/24 - 2 A4+5 StL11 Gsb-LacZ wor,Rat,Rdx, Dpn Gp F	39.33	1641.38	64556.5	3210549	811.414	0.715015			8	2 A8-10 StL11 Gsb-LacZ wor,Rat,Rdx, Dpn Gp Ftch, Ph3,m,Amca,lacZ Rbt Cy5.czi:0053-0912-0421:c:1/4; z:14/28 - 2 A8-10 StL11 Gsb-LacZ wor,Rat,Rdx, Dpn Gp	12.969	3315.55	43000.8	2138532	968.785	0.476268
	109	1Brain Lobe StL11 Gsb-LacZ wor,Rat,Rdx, Dpn Gp Ftch, Ph3,m,Amca,lacZ Rbt Cy5.czi:0126-0793-0190:c:1/4; z:32/45 - 1Brain Lobe StL11 Gsb-LacZ wor,Rat,Rdx, Dpn	21.535	868.864	18711.2	930553	939.83	0.192015		54	2T1-3 StL11 Gsb-LacZ wor,Rat,Rdx, Dpn Gp Ftch, Ph3,m,Amca,lacZ Rbt Cy5.czi:0081-0893-0480:c:1/4; z:21/27 - 2T1-3 StL11 Gsb-LacZ wor,Rat,Rdx, Dpn Gp Ft	51.938	3343.32	173645	8635804	1260.41	1.92326			53	2 A4+5 StL11 Gsb-LacZ wor,Rat,Rdx, Dpn Gp Ftch, Ph3,m,Amca,lacZ Rbt Cy5.czi:0041-0737-0765:c:1/4; z:11/24 - 2 A4+5 StL11 Gsb-LacZ wor,Rat,Rdx, Dpn Gp F	11.823	1218.04	14401.2	716206	811.414	0.159505			9	2 A8-10 StL11 Gsb-LacZ wor,Rat,Rdx, Dpn Gp Ftch, Ph3,m,Amca,lacZ Rbt Cy5.czi:0045-0890-0433:c:1/4; z:12/28 - 2 A8-10 StL11 Gsb-LacZ wor,Rat,Rdx, Dpn Gp	16.146	2827.25	45649.9	2270280	968.785	0.50561
	110	1Brain Lobe StL11 Gsb-LacZ wor,Rat,Rdx, Dpn Gp Ftch, Ph3,m,Amca,lacZ Rbt Cy5.czi:0126-0808-0212:c:1/4; z:32/45 - 1Brain Lobe StL11 Gsb-LacZ wor,Rat,Rdx, Dpn	24.773	1215.08	30100.6	1496973	939.83	0.308894		55	2T1-3 StL11 Gsb-LacZ wor,Rat,Rdx, Dpn Gp Ftch, Ph3,m,Amca,lacZ Rbt Cy5.czi:0073-0869-0317:c:1/4; z:19/27 - 2T1-3 StL11 Gsb-LacZ wor,Rat,Rdx, Dpn Gp Ft	51.496	3482.13	179314	8917740	1260.41	1.98605			54	2 A4+5 StL11 Gsb-LacZ wor,Rat,Rdx, Dpn Gp Ftch, Ph3,m,Amca,lacZ Rbt Cy5.czi:0069-0744-0532:c:1/4; z:18/24 - 2 A4+5 StL11 Gsb-LacZ wor,Rat,Rdx, Dpn Gp F	11.321	2496.14	28257.8	1405329	811.414	0.312978			10	2 A8-10 StL11 Gsb-LacZ wor,Rat,Rdx, Dpn Gp Ftch, Ph3,m,Amca,lacZ Rbt Cy5.czi:0045-0861-0462:c:1/4; z:12/28 - 2 A8-10 StL11 Gsb-LacZ wor,Rat,Rdx, Dpn Gp	30.644	1970.23	60375.7	3002628	968.785	0.668709
	111	1Brain Lobe StL11 Gsb-LacZ wor,Rat,Rdx, Dpn Gp Ftch, Ph3,m,Amca,lacZ Rbt Cy5.czi:0118-0842-0222:c:1/4; z:30/45 - 1Brain Lobe StL11 Gsb-LacZ wor,Rat,Rdx, Dpn	17.574	745.919	13108.8	651933	939.83	0.134523		56	2T1-3 StL11 Gsb-LacZ wor,Rat,Rdx, Dpn Gp Ftch, Ph3,m,Amca,lacZ Rbt Cy5.czi:0073-0889-0372:c:1/4; z:19/27 - 2T1-3 StL11 Gsb-LacZ wor,Rat,Rdx, Dpn Gp Ft	42.125	2937.4	123739	6153850	1260.41	1.37051			55	2 A4+5 StL11 Gsb-LacZ wor,Rat,Rdx, Dpn Gp Ftch, Ph3,m,Amca,lacZ Rbt Cy5.czi:0073-0803-0416:c:1/4; z:19/24 - 2 A4+5 StL11 Gsb-LacZ wor,Rat,Rdx, Dpn Gp F	12.246	1275.89	15624	777017	811.414	0.173048			11	2 A8-10 StL11 Gsb-LacZ wor,Rat,Rdx, Dpn Gp Ftch, Ph3,m,Amca,lacZ Rbt Cy5.czi:0065-0862-0403:c:1/4; z:17/28 - 2 A8-10 StL11 Gsb-LacZ wor,Rat,Rdx, Dpn Gp	11.441	1294.06	14805.6	736320	968.785	0.163984
	112	1Brain Lobe StL11 Gsb-LacZ wor,Rat,Rdx, Dpn Gp Ftch, Ph3,m,Amca,lacZ Rbt Cy5.czi:0110-0878-0322:c:1/4; z:28/45 - 1Brain Lobe StL11 Gsb-LacZ wor,Rat,Rdx, Dpn	30.282	4117.23	124678	6200554	939.83	1.27946		57	2T1-3 StL11 Gsb-LacZ wor,Rat,Rdx, Dpn Gp Ftch, Ph3,m,Amca,lacZ Rbt Cy5.czi:0073-0922-0375:c:1/4; z:19/27 - 2T1-3 StL11 Gsb-LacZ wor,Rat,Rdx, Dpn Gp Ft	21.455	2951.42	63322.1	3149161	1260.41	0.701344			56	2 A4+5 StL11 Gsb-LacZ wor,Rat,Rdx, Dpn Gp Ftch, Ph3,m,Amca,lacZ Rbt Cy5.czi:0049-0505-0487:c:1/4; z:13/24 - 2 A4+5 StL11 Gsb-LacZ wor,Rat,Rdx, Dpn Gp F	9.551	2418.8	23102.3	1148931	811.414	0.255876			12	2 A8-10 StL11 Gsb-LacZ wor,Rat,Rdx, Dpn Gp Ftch, Ph3,m,Amca,lacZ Rbt Cy5.czi:0057-0885-0358:c:1/4; z:15/28 - 2 A8-10 StL11 Gsb-LacZ wor,Rat,Rdx, Dpn Gp	24.149	971.99	23472.8	1167360	968.785	0.25998
	113	1Brain Lobe StL11 Gsb-LacZ wor,Rat,Rdx, Dpn Gp Ftch, Ph3,m,Amca,lacZ Rbt Cy5.czi:0110-0829-0279:c:1/4; z:28/45 - 1Brain Lobe StL11 Gsb-LacZ wor,Rat,Rdx, Dpn	12.648	751.254	9501.63	472539	939.83	0.0975063		58	2T1-3 StL11 Gsb-LacZ wor,Rat,Rdx, Dpn Gp Ftch, Ph3,m,Amca,lacZ Rbt Cy5.czi:0037-0921-0484:c:1/4; z:10/27 - 2T1-3 StL11 Gsb-LacZ wor,Rat,Rdx, Dpn Gp Ft	41.14	2148.92	88406.8	4396685	1260.41	0.979177		E 3	1	3 A4+5 StL11 Gsb-LacZ wor,Rat,Rdx, Dpn Gp Ftch, Ph3,m,Amca,lacZ Rbt Cy5.czi:0050-0934-0429:c:1/4; z:13/25 - 3 A4+5 StL11 Gsb-LacZ wor,Rat,Rdx, Dpn Gp F	23.405	3348.33	78368.6	3897461	885.092	1.37211			13	2 A8-10 StL11 Gsb-LacZ wor,Rat,Rdx, Dpn Gp Ftch, Ph3,m,Amca,lacZ Rbt Cy5.czi:0081-0890-0354:c:1/4; z:21/28 - 2 A8-10 StL11 Gsb-LacZ wor,Rat,Rdx, Dpn Gp	11.421	1265.66	14455.2	718893	968.785	0.160103
	114	1Brain Lobe StL11 Gsb-LacZ wor,Rat,Rdx, Dpn Gp Ftch, Ph3,m,Amca,lacZ Rbt Cy5.czi:0110-0876-0356:c:1/4; z:28/45 - 1Brain Lobe StL11 Gsb-LacZ wor,Rat,Rdx, Dpn	9.491	873.294	8288.26	412195	939.83	0.0850546		59	2T1-3 StL11 Gsb-LacZ wor,Rat,Rdx, Dpn Gp Ftch, Ph3,m,Amca,lacZ Rbt Cy5.czi:0033-0872-0327:c:1/4; z:9/27 - 2T1-3 StL11 Gsb-LacZ wor,Rat,Rdx, Dpn Gp Ftc	12.185	932.719	11365.4	565228	1260.41	0.125881			2	3 A4+5 StL11 Gsb-LacZ wor,Rat,Rdx, Dpn Gp Ftch, Ph3,m,Amca,lacZ Rbt Cy5.czi:0066-0863-0373:c:1/4; z:17/25 - 3 A4+5 StL11 Gsb-LacZ wor,Rat,Rdx, Dpn Gp F	20.088	5493.83	110357	5488335	885.092	1.93218			14	2 A8-10 StL11 Gsb-LacZ wor,Rat,Rdx, Dpn Gp Ftch, Ph3,m,Amca,lacZ Rbt Cy5.czi:0081-0861-0339:c:1/4; z:21/28 - 2 A8-10 StL11 Gsb-LacZ wor,Rat,Rdx, Dpn Gp	9.893	1576.28	15594.1	775530	968.785	0.172717
	115	1Brain Lobe StL11 Gsb-LacZ wor,Rat,Rdx, Dpn Gp Ftch, Ph3,m,Amca,lacZ Rbt Cy5.czi:0110-0850-0353:c:1/4; z:28/45 - 1Brain Lobe StL11 Gsb-LacZ wor,Rat,Rdx, Dpn	10.154	872.036	8854.95	440378	939.83	0.09087		60	2T1-3 StL11 Gsb-LacZ wor,Rat,Rdx, Dpn Gp Ftch, Ph3,m,Amca,lacZ Rbt Cy5.czi:0033-0834-0353:c:1/4; z:9/27 - 2T1-3 StL11 Gsb-LacZ wor,Rat,Rdx, Dpn Gp Ftc	12.105	1062.04	12855.8	639348	1260.41	0.142388			3	3 A4+5 StL11 Gsb-LacZ wor,Rat,Rdx, Dpn Gp Ftch, Ph3,m,Amca,lacZ Rbt Cy5.czi:0062-0839-0423:c:1/4; z:16/25 - 3 A4+5 StL11 Gsb-LacZ wor,Rat,Rdx, Dpn Gp F	65.008	3209.53	208645	10376394	885.092	3.65304			15	2 A8-10 StL11 Gsb-LacZ wor,Rat,Rdx, Dpn Gp Ftch, Ph3,m,Amca,lacZ Rbt Cy5.czi:0049-0818-0475:c:1/4; z:13/28 - 2 A8-10 StL11 Gsb-LacZ wor,Rat,Rdx, Dpn Gp	20.751	2919.97	60592.4	3013408	968.785	0.67111
	116	1Brain Lobe StL11 Gsb-LacZ wor,Rat,Rdx, Dpn Gp Ftch, Ph3,m,Amca,lacZ Rbt Cy5.czi:0138-0687-0603:c:1/4; z:35/45 - 1Brain Lobe StL11 Gsb-LacZ wor,Rat,Rdx, Dpn	30.724	1284.71	39471.9	1963035	939.83	0.405064		61	2T1-3 StL11 Gsb-LacZ wor,Rat,Rdx, Dpn Gp Ftch, Ph3,m,Amca,lacZ Rbt Cy5.czi:0013-0926-0475:c:1/4; z:4/27 - 2T1-3 StL11 Gsb-LacZ wor,Rat,Rdx, Dpn Gp Ftc	18.941	2000.68	37895.7	1884642	1260.41	0.419725			4	3 A4+5 StL11 Gsb-LacZ wor,Rat,Rdx, Dpn Gp Ftch, Ph3,m,Amca,lacZ Rbt Cy5.czi:0066-0806-0443:c:1/4; z:17/25 - 3 A4+5 StL11 Gsb-LacZ wor,Rat,Rdx, Dpn Gp F	19.907	2802.87	55795.4	2774841	885.092	0.97689			16	2 A8-10 StL11 Gsb-LacZ wor,Rat,Rdx, Dpn Gp Ftch, Ph3,m,Amca,lacZ Rbt Cy5.czi:0037-0908-0524:c:1/4; z:10/28 - 2 A8-10 StL11 Gsb-LacZ wor,Rat,Rdx, Dpn Gp	17.715	835.763	14805.4	736307	968.785	0.163982
	117	1Brain Lobe StL11 Gsb-LacZ wor,Rat,Rdx, Dpn Gp Ftch, Ph3,m,Amca,lacZ Rbt Cy5.czi:0150-0726-0602:c:1/4; z:38/45 - 1Brain Lobe StL11 Gsb-LacZ wor,Rat,Rdx, Dpn	21.455	1160.23	24892.6	1237968	939.83	0.255449		62	2T1-3 StL11 Gsb-LacZ wor,Rat,Rdx, Dpn Gp Ftch, Ph3,m,Amca,lacZ Rbt Cy5.czi:0061-0900-0697:c:1/4; z:16/27 - 2T1-3 StL11 Gsb-LacZ wor,Rat,Rdx, Dpn Gp Ft	27.708	4605.97	127624	6347027	1260.41	1.41353			5	3 A4+5 StL11 Gsb-LacZ wor,Rat,Rdx, Dpn Gp Ftch, Ph3,m,Amca,lacZ Rbt Cy5.czi:0078-0781-0413:c:1/4; z:20/25 - 3 A4+5 StL11 Gsb-LacZ wor,Rat,Rdx, Dpn Gp F	24.813	3615.29	89705.5	4461269	885.092	1.5706			17	2 A8-10 StL11 Gsb-LacZ wor,Rat,Rdx, Dpn Gp Ftch, Ph3,m,Amca,lacZ Rbt Cy5.czi:0025-0897-0554:c:1/4; z:7/28 - 2 A8-10 StL11 Gsb-LacZ wor,Rat,Rdx, Dpn Gp F	12.326	3437.22	42367.1	2107019	968.785	0.46925
	118	1Brain Lobe StL11 Gsb-LacZ wor,Rat,Rdx, Dpn Gp Ftch, Ph3,m,Amca,lacZ Rbt Cy5.czi:0150-0646-0613:c:1/4; z:38/45 - 1Brain Lobe StL11 Gsb-LacZ wor,Rat,Rdx, Dpn	30.222	1216.34	36760	1828162	939.83	0.377233		63	2T1-3 StL11 Gsb-LacZ wor,Rat,Rdx, Dpn Gp Ftch, Ph3,m,Amca,lacZ Rbt Cy5.czi:0061-0910-0733:c:1/4; z:16/27 - 2T1-3 StL11 Gsb-LacZ wor,Rat,Rdx, Dpn Gp Ft	19.866	3349.3	66538.3	3309111	1260.41	0.736966			6	3 A4+5 StL11 Gsb-LacZ wor,Rat,Rdx, Dpn Gp Ftch, Ph3,m,Amca,lacZ Rbt Cy5.czi:0062-0778-0398:c:1/4; z:16/25 - 3 A4+5 StL11 Gsb-LacZ wor,Rat,Rdx, Dpn Gp F	27.487	3917.1	107670	5354676	885.092	1.88513			18	2 A8-10 StL11 Gsb-LacZ wor,Rat,Rdx, Dpn Gp Ftch, Ph3,m,Amca,lacZ Rbt Cy5.czi:0017-0930-0533:c:1/4; z:5/28 - 2 A8-10 StL11 Gsb-LacZ wor,Rat,Rdx, Dpn Gp F	15.061	2345.78	35328.8	1756988	968.785	0.391295
	119	1Brain Lobe StL11 Gsb-LacZ wor,Rat,Rdx, Dpn Gp Ftch, Ph3,m,Amca,lacZ Rbt Cy5.czi:0134-0594-0482:c:1/4; z:34/45 - 1Brain Lobe StL11 Gsb-LacZ wor,Rat,Rdx, Dpn	26.763	5784.34	154808	7698960	939.83	1.58865		64	2T1-3 StL11 Gsb-LacZ wor,Rat,Rdx, Dpn Gp Ftch, Ph3,m,Amca,lacZ Rbt Cy5.czi:0069-0899-0650:c:1/4; z:18/27 - 2T1-3 StL11 Gsb-LacZ wor,Rat,Rdx, Dpn Gp Ft	17.775	3752.27	66697.1	3317006	1260.41	0.738724			7	3 A4+5 StL11 Gsb-LacZ wor,Rat,Rdx, Dpn Gp Ftch, Ph3,m,Amca,lacZ Rbt Cy5.czi:0066-0807-0358:c:1/4; z:17/25 - 3 A4+5 StL11 Gsb-LacZ wor,Rat,Rdx, Dpn Gp F	17.574	3528.11	62003.2	3083567	885.092	1.08558			19	2 A8-10 StL11 Gsb-LacZ wor,Rat,Rdx, Dpn Gp Ftch, Ph3,m,Amca,lacZ Rbt Cy5.czi:0053-0845-0565:c:1/4; z:14/28 - 2 A8-10 StL11 Gsb-LacZ wor,Rat,Rdx, Dpn Gp	20.449	2102.58	42996.6	2138323	968.785	0.476222
	120	1Brain Lobe StL11 Gsb-LacZ wor,Rat,Rdx, Dpn Gp Ftch, Ph3,m,Amca,lacZ Rbt Cy5.czi:0122-0591-0429:c:1/4; z:31/45 - 1Brain Lobe StL11 Gsb-LacZ wor,Rat,Rdx, Dpn	43.895	6130.44	269095	13382745	939.83	2.76147		65	2T1-3 StL11 Gsb-LacZ wor,Rat,Rdx, Dpn Gp Ftch, Ph3,m,Amca,lacZ Rbt Cy5.czi:0073-0926-0602:c:1/4; z:19/27 - 2T1-3 StL11 Gsb-LacZ wor,Rat,Rdx, Dpn Gp Ft	35.45	4309.94	152786	7598429	1260.41	1.69223			8	3 A4+5 StL11 Gsb-LacZ wor,Rat,Rdx, Dpn Gp Ftch, Ph3,m,Amca,lacZ Rbt Cy5.czi:0054-0767-0374:c:1/4; z:14/25 - 3 A4+5 StL11 Gsb-LacZ wor,Rat,Rdx, Dpn Gp F	77.837	3884.67	302369	15037550	885.092	5.29401			20	2 A8-10 StL11 Gsb-LacZ wor,Rat,Rdx, Dpn Gp Ftch, Ph3,m,Amca,lacZ Rbt Cy5.czi:0053-0773-0466:c:1/4; z:14/28 - 2 A8-10 StL11 Gsb-LacZ wor,Rat,Rdx, Dpn Gp	7.158	3754.99	26879.4	1336777	968.785	0.297711
	121	1Brain Lobe StL11 Gsb-LacZ wor,Rat,Rdx, Dpn Gp Ftch, Ph3,m,Amca,lacZ Rbt Cy5.czi:0122-0769-0562:c:1/4; z:31/45 - 1Brain Lobe StL11 Gsb-LacZ wor,Rat,Rdx, Dpn	29.317	974.147	28559	1420307	939.83	0.293074		66	2T1-3 StL11 Gsb-LacZ wor,Rat,Rdx, Dpn Gp Ftch, Ph3,m,Amca,lacZ Rbt Cy5.czi:0085-0904-0578:c:1/4; z:22/27 - 2T1-3 StL11 Gsb-LacZ wor,Rat,Rdx, Dpn Gp Ft	21.274	4481.48	95338.4	4741407	1260.41	1.05595			9	3 A4+5 StL11 Gsb-LacZ wor,Rat,Rdx, Dpn Gp Ftch, Ph3,m,Amca,lacZ Rbt Cy5.czi:0066-0752-0353:c:1/4; z:17/25 - 3 A4+5 StL11 Gsb-LacZ wor,Rat,Rdx, Dpn Gp F	37.742	4526.23	170829	8495737	885.092	2.99095			21	2 A8-10 StL11 Gsb-LacZ wor,Rat,Rdx, Dpn Gp Ftch, Ph3,m,Amca,lacZ Rbt Cy5.czi:0053-0794-0453:c:1/4; z:14/28 - 2 A8-10 StL11 Gsb-LacZ wor,Rat,Rdx, Dpn Gp	8.003	2929.99	23448.2	1166136	968.785	0.259708
	122	1Brain Lobe StL11 Gsb-LacZ wor,Rat,Rdx, Dpn Gp Ftch, Ph3,m,Amca,lacZ Rbt Cy5.czi:0134-0690-0633:c:1/4; z:34/45 - 1Brain Lobe StL11 Gsb-LacZ wor,Rat,Rdx, Dpn	28.955	1453.37	42082.2	2092850	939.83	0.43185		67	2T1-3 StL11 Gsb-LacZ wor,Rat,Rdx, Dpn Gp Ftch, Ph3,m,Amca,lacZ Rbt Cy5.czi:0085-0857-0609:c:1/4; z:22/27 - 2T1-3 StL11 Gsb-LacZ wor,Rat,Rdx, Dpn Gp Ft	33.238	4152.51	138021	6864096	1260.41	1.52869			10	3 A4+5 StL11 Gsb-LacZ wor,Rat,Rdx, Dpn Gp Ftch, Ph3,m,Amca,lacZ Rbt Cy5.czi:0074-0744-0394:c:1/4; z:19/25 - 3 A4+5 StL11 Gsb-LacZ wor,Rat,Rdx, Dpn Gp F	38.908	3509.04	136531	6789999	885.092	2.39044			22	2 A8-10 StL11 Gsb-LacZ wor,Rat,Rdx, Dpn Gp Ftch, Ph3,m,Amca,lacZ Rbt Cy5.czi:0073-0813-0364:c:1/4; z:19/28 - 2 A8-10 StL11 Gsb-LacZ wor,Rat,Rdx, Dpn Gp	15.644	1305.56	20423.8	1015727	968.785	0.226211
	123	1Brain Lobe StL11 Gsb-LacZ wor,Rat,Rdx, Dpn Gp Ftch, Ph3,m,Amca,lacZ Rbt Cy5.czi:0130-0566-0633:c:1/4; z:33/45 - 1Brain Lobe StL11 Gsb-LacZ wor,Rat,Rdx, Dpn	35.389	7323.29	259167	12888998	939.83	2.65959		68	2T1-3 StL11 Gsb-LacZ wor,Rat,Rdx, Dpn Gp Ftch, Ph3,m,Amca,lacZ Rbt Cy5.czi:0073-0840-0642:c:1/4; z:19/27 - 2T1-3 StL11 Gsb-LacZ wor,Rat,Rdx, Dpn Gp Ft	29.799	5256.59	156644	7790260	1260.41	1.73495			11	3 A4+5 StL11 Gsb-LacZ wor,Rat,Rdx, Dpn Gp Ftch, Ph3,m,Amca,lacZ Rbt Cy5.czi:0062-0769-0459:c:1/4; z:16/25 - 3 A4+5 StL11 Gsb-LacZ wor,Rat,Rdx, Dpn Gp F	26.924	2775.88	74738.1	3716908	885.092	1.30855			23	2 A8-10 StL11 Gsb-LacZ wor,Rat,Rdx, Dpn Gp Ftch, Ph3,m,Amca,lacZ Rbt Cy5.czi:0073-0795-0389:c:1/4; z:19/28 - 2 A8-10 StL11 Gsb-LacZ wor,Rat,Rdx, Dpn Gp	11.341	1422.95	16137.3	802545	968.785	0.178733
	124	1Brain Lobe StL11 Gsb-LacZ wor,Rat,Rdx, Dpn Gp Ftch, Ph3,m,Amca,lacZ Rbt Cy5.czi:0114-0577-0657:c:1/4; z:29/45 - 1Brain Lobe StL11 Gsb-LacZ wor,Rat,Rdx, Dpn	36.395	5489.3	199782	9935626	939.83	2.05017		69	2T1-3 StL11 Gsb-LacZ wor,Rat,Rdx, Dpn Gp Ftch, Ph3,m,Amca,lacZ Rbt Cy5.czi:0077-0907-0553:c:1/4; z:20/27 - 2T1-3 StL11 Gsb-LacZ wor,Rat,Rdx, Dpn Gp Ft	12.527	3684.63	46157.5	2295526	1260.41	0.511232			12	3 A4+5 StL11 Gsb-LacZ wor,Rat,Rdx, Dpn Gp Ftch, Ph3,m,Amca,lacZ Rbt Cy5.czi:0054-0843-0348:c:1/4; z:14/25 - 3 A4+5 StL11 Gsb-LacZ wor,Rat,Rdx, Dpn Gp F	63.078	4037.51	254677	12665686	885.092	4.45899			24	2 A8-10 StL11 Gsb-LacZ wor,Rat,Rdx, Dpn Gp Ftch, Ph3,m,Amca,lacZ Rbt Cy5.czi:0045-0731-0421:c:1/4; z:12/28 - 2 A8-10 StL11 Gsb-LacZ wor,Rat,Rdx, Dpn Gp	23.687	3092.31	73246.8	3642740	968.785	0.811268
	125	1Brain Lobe StL11 Gsb-LacZ wor,Rat,Rdx, Dpn Gp Ftch, Ph3,m,Amca,lacZ Rbt Cy5.czi:0086-0304-0656:c:1/4; z:22/45 - 1Brain Lobe StL11 Gsb-LacZ wor,Rat,Rdx, Dpn	46.127	6450.71	297551	14797931	939.83	3.05349		70	2T1-3 StL11 Gsb-LacZ wor,Rat,Rdx, Dpn Gp Ftch, Ph3,m,Amca,lacZ Rbt Cy5.czi:0085-0854-0552:c:1/4; z:22/27 - 2T1-3 StL11 Gsb-LacZ wor,Rat,Rdx, Dpn Gp Ft	18.801	2528.64	47540.1	2364283	1260.41	0.526545			13	3 A4+5 StL11 Gsb-LacZ wor,Rat,Rdx, Dpn Gp Ftch, Ph3,m,Amca,lacZ Rbt Cy5.czi:0058-0814-0318:c:1/4; z:15/25 - 3 A4+5 StL11 Gsb-LacZ wor,Rat,Rdx, Dpn Gp F	19.746	4415.96	87196.1	4336472	885.092	1.52667			25	2 A8-10 StL11 Gsb-LacZ wor,Rat,Rdx, Dpn Gp Ftch, Ph3,m,Amca,lacZ Rbt Cy5.czi:0049-0700-0397:c:1/4; z:13/28 - 2 A8-10 StL11 Gsb-LacZ wor,Rat,Rdx, Dpn Gp	21.073	2924.01	61616.9	3064357	968.785	0.682457
	126	1Brain Lobe StL11 Gsb-LacZ wor,Rat,Rdx, Dpn Gp Ftch, Ph3,m,Amca,lacZ Rbt Cy5.czi:0114-0298-0637:c:1/4; z:29/45 - 1Brain Lobe StL11 Gsb-LacZ wor,Rat,Rdx, Dpn	37.843	9370.4	354600	17635089	939.83	3.63892		71	2T1-3 StL11 Gsb-LacZ wor,Rat,Rdx, Dpn Gp Ftch, Ph3,m,Amca,lacZ Rbt Cy5.czi:0077-0866-0670:c:1/4; z:20/27 - 2T1-3 StL11 Gsb-LacZ wor,Rat,Rdx, Dpn Gp Ft	19.886	3852.5	76612.4	3810119	1260.41	0.848544			14	3 A4+5 StL11 Gsb-LacZ wor,Rat,Rdx, Dpn Gp Ftch, Ph3,m,Amca,lacZ Rbt Cy5.czi:0050-0828-0278:c:1/4; z:13/25 - 3 A4+5 StL11 Gsb-LacZ wor,Rat,Rdx, Dpn Gp F	22.159	3644.66	80760.5	4016415	885.092	1.41399			26	2 A8-10 StL11 Gsb-LacZ wor,Rat,Rdx, Dpn Gp Ftch, Ph3,m,Amca,lacZ Rbt Cy5.czi:0049-0627-0356:c:1/4; z:13/28 - 2 A8-10 StL11 Gsb-LacZ wor,Rat,Rdx, Dpn Gp	20.53	3643	74790.3	3719504	968.785	0.828364
	127	1Brain Lobe StL11 Gsb-LacZ wor,Rat,Rdx, Dpn Gp Ftch, Ph3,m,Amca,lacZ Rbt Cy5.czi:0114-0394-0561:c:1/4; z:29/45 - 1Brain Lobe StL11 Gsb-LacZ wor,Rat,Rdx, Dpn	104.72	4201.91	440026	21883530	939.83	4.51557		72	2T1-3 StL11 Gsb-LacZ wor,Rat,Rdx, Dpn Gp Ftch, Ph3,m,Amca,lacZ Rbt Cy5.czi:0077-0855-0761:c:1/4; z:20/27 - 2T1-3 StL11 Gsb-LacZ wor,Rat,Rdx, Dpn Gp Ft	18.921	4683.56	88619	4407235	1260.41	0.981527			15	3 A4+5 StL11 Gsb-LacZ wor,Rat,Rdx, Dpn Gp Ftch, Ph3,m,Amca,lacZ Rbt Cy5.czi:0050-0767-0286:c:1/4; z:13/25 - 3 A4+5 StL11 Gsb-LacZ wor,Rat,Rdx, Dpn Gp F	18.921	4675.97	88475.3	4400088	885.092	1.54906			27	2 A8-10 StL11 Gsb-LacZ wor,Rat,Rdx, Dpn Gp Ftch, Ph3,m,Amca,lacZ Rbt Cy5.czi:0061-0674-0364:c:1/4; z:16/28 - 2 A8-10 StL11 Gsb-LacZ wor,Rat,Rdx, Dpn Gp	22.42	3491.11	78270.5	3892582	968.785	0.866909
	128	1Brain Lobe StL11 Gsb-LacZ wor,Rat,Rdx, Dpn Gp Ftch, Ph3,m,Amca,lacZ Rbt Cy5.czi:0122-0497-0536:c:1/4; z:31/45 - 1Brain Lobe StL11 Gsb-LacZ wor,Rat,Rdx, Dpn	40.939	6041.74	247343	12300978	939.83	2.53825		73	2T1-3 StL11 Gsb-LacZ wor,Rat,Rdx, Dpn Gp Ftch, Ph3,m,Amca,lacZ Rbt Cy5.czi:0077-0834-0708:c:1/4; z:20/27 - 2T1-3 StL11 Gsb-LacZ wor,Rat,Rdx, Dpn Gp Ft	22.661	4175.36	94618.9	4705627	1260.41	1.04798			16	3 A4+5 StL11 Gsb-LacZ wor,Rat,Rdx, Dpn Gp Ftch, Ph3,m,Amca,lacZ Rbt Cy5.czi:0038-0873-0314:c:1/4; z:10/25 - 3 A4+5 StL11 Gsb-LacZ wor,Rat,Rdx, Dpn Gp F	15.342	3704.77	56839	2826740	885.092	0.995161			28	2 A8-10 StL11 Gsb-LacZ wor,Rat,Rdx, Dpn Gp Ftch, Ph3,m,Amca,lacZ Rbt Cy5.czi:0069-0705-0384:c:1/4; z:18/28 - 2 A8-10 StL11 Gsb-LacZ wor,Rat,Rdx, Dpn Gp	14.377	2264.95	32563.1	1619440	968.785	0.360662
	129	1Brain Lobe StL11 Gsb-LacZ wor,Rat,Rdx, Dpn Gp Ftch, Ph3,m,Amca,lacZ Rbt Cy5.czi:0130-0503-0473:c:1/4; z:33/45 - 1Brain Lobe StL11 Gsb-LacZ wor,Rat,Rdx, Dpn	31.589	6728.33	212542	10570209	939.83	2.18112		74	2T1-3 StL11 Gsb-LacZ wor,Rat,Rdx, Dpn Gp Ftch, Ph3,m,Amca,lacZ Rbt Cy5.czi:0061-0823-0801:c:1/4; z:16/27 - 2T1-3 StL11 Gsb-LacZ wor,Rat,Rdx, Dpn Gp Ft	72.83	3182.08	231750	11525494	1260.41	2.56682			17	3 A4+5 StL11 Gsb-LacZ wor,Rat,Rdx, Dpn Gp Ftch, Ph3,m,Amca,lacZ Rbt Cy5.czi:0034-0918-0332:c:1/4; z:9/25 - 3 A4+5 StL11 Gsb-LacZ wor,Rat,Rdx, Dpn Gp Ft	16.528	2400.57	39677.7	1973268	885.092	0.694694			29	2 A8-10 StL11 Gsb-LacZ wor,Rat,Rdx, Dpn Gp Ftch, Ph3,m,Amca,lacZ Rbt Cy5.czi:0065-0705-0461:c:1/4; z:17/28 - 2 A8-10 StL11 Gsb-LacZ wor,Rat,Rdx, Dpn Gp	14.015	5894.01	82604.6	4108125	968.785	0.914913
	130	1Brain Lobe StL11 Gsb-LacZ wor,Rat,Rdx, Dpn Gp Ftch, Ph3,m,Amca,lacZ Rbt Cy5.czi:0130-0552-0490:c:1/4; z:33/45 - 1Brain Lobe StL11 Gsb-LacZ wor,Rat,Rdx, Dpn	25.376	5653.72	143468	7134994	939.83	1.47227		75	2T1-3 StL11 Gsb-LacZ wor,Rat,Rdx, Dpn Gp Ftch, Ph3,m,Amca,lacZ Rbt Cy5.czi:0061-0780-0819:c:1/4; z:16/27 - 2T1-3 StL11 Gsb-LacZ wor,Rat,Rdx, Dpn Gp Ft	25.295	3548.74	89766.6	4464310	1260.41	0.994238			18	3 A4+5 StL11 Gsb-LacZ wor,Rat,Rdx, Dpn Gp Ftch, Ph3,m,Amca,lacZ Rbt Cy5.czi:0042-0929-0371:c:1/4; z:11/25 - 3 A4+5 StL11 Gsb-LacZ wor,Rat,Rdx, Dpn Gp F	12.185	3208.78	39099.7	1944520	885.092	0.684573			30	2 A8-10 StL11 Gsb-LacZ wor,Rat,Rdx, Dpn Gp Ftch, Ph3,m,Amca,lacZ Rbt Cy5.czi:0061-0746-0480:c:1/4; z:16/28 - 2 A8-10 StL11 Gsb-LacZ wor,Rat,Rdx, Dpn Gp	11.924	2846.23	33937.9	1687813	968.785	0.37589
	131	1Brain Lobe StL11 Gsb-LacZ wor,Rat,Rdx, Dpn Gp Ftch, Ph3,m,Amca,lacZ Rbt Cy5.czi:0130-0449-0556:c:1/4; z:33/45 - 1Brain Lobe StL11 Gsb-LacZ wor,Rat,Rdx, Dpn	18.519	9104.96	168616	8385668	939.83	1.73035		76	2T1-3 StL11 Gsb-LacZ wor,Rat,Rdx, Dpn Gp Ftch, Ph3,m,Amca,lacZ Rbt Cy5.czi:0073-0814-0765:c:1/4; z:19/27 - 2T1-3 StL11 Gsb-LacZ wor,Rat,Rdx, Dpn Gp Ft	45.624	3768.43	171931	8550566	1260.41	1.90428			19	3 A4+5 StL11 Gsb-LacZ wor,Rat,Rdx, Dpn Gp Ftch, Ph3,m,Amca,lacZ Rbt Cy5.czi:0042-0899-0363:c:1/4; z:11/25 - 3 A4+5 StL11 Gsb-LacZ wor,Rat,Rdx, Dpn Gp F	14.297	3218.5	46013.4	2288356	885.092	0.805622			31	2 A8-10 StL11 Gsb-LacZ wor,Rat,Rdx, Dpn Gp Ftch, Ph3,m,Amca,lacZ Rbt Cy5.czi:0053-0650-0450:c:1/4; z:14/28 - 2 A8-10 StL11 Gsb-LacZ wor,Rat,Rdx, Dpn Gp	14.136	4086.47	57765	2872792	968.785	0.639794
	132	1Brain Lobe StL11 Gsb-LacZ wor,Rat,Rdx, Dpn Gp Ftch, Ph3,m,Amca,lacZ Rbt Cy5.czi:0130-0507-0597:c:1/4; z:33/45 - 1Brain Lobe StL11 Gsb-LacZ wor,Rat,Rdx, Dpn	44.398	7135.47	316798	15755122	939.83	3.251		77	2T1-3 StL11 Gsb-LacZ wor,Rat,Rdx, Dpn Gp Ftch, Ph3,m,Amca,lacZ Rbt Cy5.czi:0081-0782-0768:c:1/4; z:21/27 - 2T1-3 StL11 Gsb-LacZ wor,Rat,Rdx, Dpn Gp Ft	19.002	2956.76	56183.4	2794136	1260.41	0.622277			20	3 A4+5 StL11 Gsb-LacZ wor,Rat,Rdx, Dpn Gp Ftch, Ph3,m,Amca,lacZ Rbt Cy5.czi:0026-0916-0292:c:1/4; z:7/25 - 3 A4+5 StL11 Gsb-LacZ wor,Rat,Rdx, Dpn Gp Ft	60.423	2433.29	147028	7312043	885.092	2.57422			32	2 A8-10 StL11 Gsb-LacZ wor,Rat,Rdx, Dpn Gp Ftch, Ph3,m,Amca,lacZ Rbt Cy5.czi:0057-0667-0435:c:1/4; z:15/28 - 2 A8-10 StL11 Gsb-LacZ wor,Rat,Rdx, Dpn Gp	14.538	3937.81	57247.1	2847037	968.785	0.634058
	133	1Brain Lobe StL11 Gsb-LacZ wor,Rat,Rdx, Dpn Gp Ftch, Ph3,m,Amca,lacZ Rbt Cy5.czi:0102-0353-0619:c:1/4; z:26/45 - 1Brain Lobe StL11 Gsb-LacZ wor,Rat,Rdx, Dpn	44.076	6400.03	282087	14028868	939.83	2.89479		78	2T1-3 StL11 Gsb-LacZ wor,Rat,Rdx, Dpn Gp Ftch, Ph3,m,Amca,lacZ Rbt Cy5.czi:0081-0906-0760:c:1/4; z:21/27 - 2T1-3 StL11 Gsb-LacZ wor,Rat,Rdx, Dpn Gp Ft	15.04	1670.61	25126.8	1249618	1260.41	0.2783			21	3 A4+5 StL11 Gsb-LacZ wor,Rat,Rdx, Dpn Gp Ftch, Ph3,m,Amca,lacZ Rbt Cy5.czi:0062-0734-0315:c:1/4; z:16/25 - 3 A4+5 StL11 Gsb-LacZ wor,Rat,Rdx, Dpn Gp F	12.346	4870.71	60134.1	2990616	885.092	1.05285			33	2 A8-10 StL11 Gsb-LacZ wor,Rat,Rdx, Dpn Gp Ftch, Ph3,m,Amca,lacZ Rbt Cy5.czi:0057-0645-0407:c:1/4; z:15/28 - 2 A8-10 StL11 Gsb-LacZ wor,Rat,Rdx, Dpn Gp	21.917	5558.87	121835	6059167	968.785	1.34943
	134	1Brain Lobe StL11 Gsb-LacZ wor,Rat,Rdx, Dpn Gp Ftch, Ph3,m,Amca,lacZ Rbt Cy5.czi:0106-0276-0546:c:1/4; z:27/45 - 1Brain Lobe StL11 Gsb-LacZ wor,Rat,Rdx, Dpn	89.419	4498.63	402261	20005399	939.83	4.12803		79	2T1-3 StL11 Gsb-LacZ wor,Rat,Rdx, Dpn Gp Ftch, Ph3,m,Amca,lacZ Rbt Cy5.czi:0073-0795-0718:c:1/4; z:19/27 - 2T1-3 StL11 Gsb-LacZ wor,Rat,Rdx, Dpn Gp Ft	24.893	4331.92	107835	5362918	1260.41	1.19437			22	3 A4+5 StL11 Gsb-LacZ wor,Rat,Rdx, Dpn Gp Ftch, Ph3,m,Amca,lacZ Rbt Cy5.czi:0050-0700-0274:c:1/4; z:13/25 - 3 A4+5 StL11 Gsb-LacZ wor,Rat,Rdx, Dpn Gp F	24.692	3946.68	97452	4846523	885.092	1.70623			34	2 A8-10 StL11 Gsb-LacZ wor,Rat,Rdx, Dpn Gp Ftch, Ph3,m,Amca,lacZ Rbt Cy5.czi:0045-0660-0398:c:1/4; z:12/28 - 2 A8-10 StL11 Gsb-LacZ wor,Rat,Rdx, Dpn Gp	30.966	4006.06	124050	6169327	968.785	1.37396
	135	1Brain Lobe StL11 Gsb-LacZ wor,Rat,Rdx, Dpn Gp Ftch, Ph3,m,Amca,lacZ Rbt Cy5.czi:0138-0820-0181:c:1/4; z:35/45 - 1Brain Lobe StL11 Gsb-LacZ wor,Rat,Rdx, Dpn	25.878	805.043	20833.3	1036090	939.83	0.213793		80	2T1-3 StL11 Gsb-LacZ wor,Rat,Rdx, Dpn Gp Ftch, Ph3,m,Amca,lacZ Rbt Cy5.czi:0073-0789-0646:c:1/4; z:19/27 - 2T1-3 StL11 Gsb-LacZ wor,Rat,Rdx, Dpn Gp Ft	25.597	4765.01	121970	6065857	1260.41	1.35092			23	3 A4+5 StL11 Gsb-LacZ wor,Rat,Rdx, Dpn Gp Ftch, Ph3,m,Amca,lacZ Rbt Cy5.czi:0042-0980-0403:c:1/4; z:11/25 - 3 A4+5 StL11 Gsb-LacZ wor,Rat,Rdx, Dpn Gp F	21.736	5647.55	122757	6105000	885.092	2.14928			35	2 A8-10 StL11 Gsb-LacZ wor,Rat,Rdx, Dpn Gp Ftch, Ph3,m,Amca,lacZ Rbt Cy5.czi:0033-0607-0373:c:1/4; z:9/28 - 2 A8-10 StL11 Gsb-LacZ wor,Rat,Rdx, Dpn Gp F	12.708	2281.45	28992.6	1441874	968.785	0.321117
	136	1Brain Lobe StL11 Gsb-LacZ wor,Rat,Rdx, Dpn Gp Ftch, Ph3,m,Amca,lacZ Rbt Cy5.czi:0138-0863-0174:c:1/4; z:35/45 - 1Brain Lobe StL11 Gsb-LacZ wor,Rat,Rdx, Dpn	18.238	655.416	11953.2	594462	939.83	0.122665		81	2T1-3 StL11 Gsb-LacZ wor,Rat,Rdx, Dpn Gp Ftch, Ph3,m,Amca,lacZ Rbt Cy5.czi:0073-0812-0579:c:1/4; z:19/27 - 2T1-3 StL11 Gsb-LacZ wor,Rat,Rdx, Dpn Gp Ft	28.714	3688.93	105923	5267785	1260.41	1.17318			24	3 A4+5 StL11 Gsb-LacZ wor,Rat,Rdx, Dpn Gp Ftch, Ph3,m,Amca,lacZ Rbt Cy5.czi:0038-0971-0370:c:1/4; z:10/25 - 3 A4+5 StL11 Gsb-LacZ wor,Rat,Rdx, Dpn Gp F	29.759	3770.62	112211	5580517	885.092	1.96464			36	2 A8-10 StL11 Gsb-LacZ wor,Rat,Rdx, Dpn Gp Ftch, Ph3,m,Amca,lacZ Rbt Cy5.czi:0057-0605-0409:c:1/4; z:15/28 - 2 A8-10 StL11 Gsb-LacZ wor,Rat,Rdx, Dpn Gp	22.299	3466.42	77298.9	3844258	968.785	0.856147
	137	1Brain Lobe StL11 Gsb-LacZ wor,Rat,Rdx, Dpn Gp Ftch, Ph3,m,Amca,lacZ Rbt Cy5.czi:0146-0722-0248:c:1/4; z:37/45 - 1Brain Lobe StL11 Gsb-LacZ wor,Rat,Rdx, Dpn	16.669	1062.87	17717.2	881120	939.83	0.181815		82	2T1-3 StL11 Gsb-LacZ wor,Rat,Rdx, Dpn Gp Ftch, Ph3,m,Amca,lacZ Rbt Cy5.czi:0029-0835-0679:c:1/4; z:8/27 - 2T1-3 StL11 Gsb-LacZ wor,Rat,Rdx, Dpn Gp Ftc	13.211	1127.18	14890.8	740557	1260.41	0.164928			25	3 A4+5 StL11 Gsb-LacZ wor,Rat,Rdx, Dpn Gp Ftch, Ph3,m,Amca,lacZ Rbt Cy5.czi:0046-0976-0465:c:1/4; z:12/25 - 3 A4+5 StL11 Gsb-LacZ wor,Rat,Rdx, Dpn Gp F	29.176	3075.13	89720.4	4462011	885.092	1.57086			37	2 A8-10 StL11 Gsb-LacZ wor,Rat,Rdx, Dpn Gp Ftch, Ph3,m,Amca,lacZ Rbt Cy5.czi:0061-0628-0483:c:1/4; z:16/28 - 2 A8-10 StL11 Gsb-LacZ wor,Rat,Rdx, Dpn Gp	36.013	3838.96	138252	6875582	968.785	1.53125
	138	1Brain Lobe StL11 Gsb-LacZ wor,Rat,Rdx, Dpn Gp Ftch, Ph3,m,Amca,lacZ Rbt Cy5.czi:0138-0741-0220:c:1/4; z:35/45 - 1Brain Lobe StL11 Gsb-LacZ wor,Rat,Rdx, Dpn	14.276	947.208	13522.7	672518	939.83	0.138771		83	2T1-3 StL11 Gsb-LacZ wor,Rat,Rdx, Dpn Gp Ftch, Ph3,m,Amca,lacZ Rbt Cy5.czi:0081-0847-0804:c:1/4; z:21/27 - 2T1-3 StL11 Gsb-LacZ wor,Rat,Rdx, Dpn Gp Ft	12.889	1589.18	20482.9	1018662	1260.41	0.226864			26	3 A4+5 StL11 Gsb-LacZ wor,Rat,Rdx, Dpn Gp Ftch, Ph3,m,Amca,lacZ Rbt Cy5.czi:0046-0930-0602:c:1/4; z:12/25 - 3 A4+5 StL11 Gsb-LacZ wor,Rat,Rdx, Dpn Gp F	29.82	2888.31	86128.3	4283368	885.092	1.50797			38	2 A8-10 StL11 Gsb-LacZ wor,Rat,Rdx, Dpn Gp Ftch, Ph3,m,Amca,lacZ Rbt Cy5.czi:0069-0672-0476:c:1/4; z:18/28 - 2 A8-10 StL11 Gsb-LacZ wor,Rat,Rdx, Dpn Gp	14.819	4078.3	60437.6	3005707	968.785	0.669395
	139	1Brain Lobe StL11 Gsb-LacZ wor,Rat,Rdx, Dpn Gp Ftch, Ph3,m,Amca,lacZ Rbt Cy5.czi:0138-0801-0272:c:1/4; z:35/45 - 1Brain Lobe StL11 Gsb-LacZ wor,Rat,Rdx, Dpn	12.829	770.019	9878.31	491272	939.83	0.101372		84	2T1-3 StL11 Gsb-LacZ wor,Rat,Rdx, Dpn Gp Ftch, Ph3,m,Amca,lacZ Rbt Cy5.czi:0069-0763-0717:c:1/4; z:18/27 - 2T1-3 StL11 Gsb-LacZ wor,Rat,Rdx, Dpn Gp Ft	19.223	3928.23	75511.8	3755384	1260.41	0.836354			27	3 A4+5 StL11 Gsb-LacZ wor,Rat,Rdx, Dpn Gp Ftch, Ph3,m,Amca,lacZ Rbt Cy5.czi:0050-0974-0611:c:1/4; z:13/25 - 3 A4+5 StL11 Gsb-LacZ wor,Rat,Rdx, Dpn Gp F	15.965	2618.42	41804.2	2079023	885.092	0.731925			39	2 A8-10 StL11 Gsb-LacZ wor,Rat,Rdx, Dpn Gp Ftch, Ph3,m,Amca,lacZ Rbt Cy5.czi:0049-0594-0475:c:1/4; z:13/28 - 2 A8-10 StL11 Gsb-LacZ wor,Rat,Rdx, Dpn Gp	38.285	2798.49	107140	5328329	968.785	1.18666
	140	1Brain Lobe StL11 Gsb-LacZ wor,Rat,Rdx, Dpn Gp Ftch, Ph3,m,Amca,lacZ Rbt Cy5.czi:0138-0786-0291:c:1/4; z:35/45 - 1Brain Lobe StL11 Gsb-LacZ wor,Rat,Rdx, Dpn	16.307	946.332	15432.1	767475	939.83	0.158365		85	2T1-3 StL11 Gsb-LacZ wor,Rat,Rdx, Dpn Gp Ftch, Ph3,m,Amca,lacZ Rbt Cy5.czi:0061-0754-0756:c:1/4; z:16/27 - 2T1-3 StL11 Gsb-LacZ wor,Rat,Rdx, Dpn Gp Ft	23.224	3346.88	77728.9	3865643	1260.41	0.86091			28	3 A4+5 StL11 Gsb-LacZ wor,Rat,Rdx, Dpn Gp Ftch, Ph3,m,Amca,lacZ Rbt Cy5.czi:0050-0897-0590:c:1/4; z:13/25 - 3 A4+5 StL11 Gsb-LacZ wor,Rat,Rdx, Dpn Gp F	20.992	4045.92	84933.4	4223945	885.092	1.48705			40	2 A8-10 StL11 Gsb-LacZ wor,Rat,Rdx, Dpn Gp Ftch, Ph3,m,Amca,lacZ Rbt Cy5.czi:0037-0564-0446:c:1/4; z:10/28 - 2 A8-10 StL11 Gsb-LacZ wor,Rat,Rdx, Dpn Gp	17.433	2793.41	48698.4	2421891	968.785	0.539375
	141	1Brain Lobe StL11 Gsb-LacZ wor,Rat,Rdx, Dpn Gp Ftch, Ph3,m,Amca,lacZ Rbt Cy5.czi:0126-0565-0578:c:1/4; z:32/45 - 1Brain Lobe StL11 Gsb-LacZ wor,Rat,Rdx, Dpn	40.517	7530.09	305095	15173122	939.83	3.13091		86	2T1-3 StL11 Gsb-LacZ wor,Rat,Rdx, Dpn Gp Ftch, Ph3,m,Amca,lacZ Rbt Cy5.czi:0065-0731-0660:c:1/4; z:17/27 - 2T1-3 StL11 Gsb-LacZ wor,Rat,Rdx, Dpn Gp Ft	26.019	4327.35	112595	5599598	1260.41	1.24708			29	3 A4+5 StL11 Gsb-LacZ wor,Rat,Rdx, Dpn Gp Ftch, Ph3,m,Amca,lacZ Rbt Cy5.czi:0070-0870-0588:c:1/4; z:18/25 - 3 A4+5 StL11 Gsb-LacZ wor,Rat,Rdx, Dpn Gp F	24.008	3360.98	80691.9	4013005	885.092	1.41279			41	2 A8-10 StL11 Gsb-LacZ wor,Rat,Rdx, Dpn Gp Ftch, Ph3,m,Amca,lacZ Rbt Cy5.czi:0033-0560-0469:c:1/4; z:9/28 - 2 A8-10 StL11 Gsb-LacZ wor,Rat,Rdx, Dpn Gp F	16.307	3324.71	54216.9	2696339	968.785	0.600496
	142	1Brain Lobe StL11 Gsb-LacZ wor,Rat,Rdx, Dpn Gp Ftch, Ph3,m,Amca,lacZ Rbt Cy5.czi:0122-0520-0646:c:1/4; z:31/45 - 1Brain Lobe StL11 Gsb-LacZ wor,Rat,Rdx, Dpn	21.495	4193.22	90133.4	4482553	939.83	0.924955		87	2T1-3 StL11 Gsb-LacZ wor,Rat,Rdx, Dpn Gp Ftch, Ph3,m,Amca,lacZ Rbt Cy5.czi:0077-0757-0675:c:1/4; z:20/27 - 2T1-3 StL11 Gsb-LacZ wor,Rat,Rdx, Dpn Gp Ft	14.116	4651.24	65654.8	3265169	1260.41	0.727179			30	3 A4+5 StL11 Gsb-LacZ wor,Rat,Rdx, Dpn Gp Ftch, Ph3,m,Amca,lacZ Rbt Cy5.czi:0058-0849-0566:c:1/4; z:15/25 - 3 A4+5 StL11 Gsb-LacZ wor,Rat,Rdx, Dpn Gp F	28.11	2684.24	75455.1	3752564	885.092	1.3211			42	2 A8-10 StL11 Gsb-LacZ wor,Rat,Rdx, Dpn Gp Ftch, Ph3,m,Amca,lacZ Rbt Cy5.czi:0049-0553-0419:c:1/4; z:13/28 - 2 A8-10 StL11 Gsb-LacZ wor,Rat,Rdx, Dpn Gp	16.85	3123	52623.1	2617075	968.785	0.582844
	143	1Brain Lobe StL11 Gsb-LacZ wor,Rat,Rdx, Dpn Gp Ftch, Ph3,m,Amca,lacZ Rbt Cy5.czi:0070-0595-0634:c:1/4; z:18/45 - 1Brain Lobe StL11 Gsb-LacZ wor,Rat,Rdx, Dpn	31.509	1597.31	50329.1	2502986	939.83	0.51648		88	2T1-3 StL11 Gsb-LacZ wor,Rat,Rdx, Dpn Gp Ftch, Ph3,m,Amca,lacZ Rbt Cy5.czi:0069-0674-0668:c:1/4; z:18/27 - 2T1-3 StL11 Gsb-LacZ wor,Rat,Rdx, Dpn Gp Ft	31.287	4509.55	141092	7016865	1260.41	1.56271			31	3 A4+5 StL11 Gsb-LacZ wor,Rat,Rdx, Dpn Gp Ftch, Ph3,m,Amca,lacZ Rbt Cy5.czi:0066-0818-0567:c:1/4; z:17/25 - 3 A4+5 StL11 Gsb-LacZ wor,Rat,Rdx, Dpn Gp F	23.445	1964.19	46051.4	2290249	885.092	0.806288			43	2 A8-10 StL11 Gsb-LacZ wor,Rat,Rdx, Dpn Gp Ftch, Ph3,m,Amca,lacZ Rbt Cy5.czi:0053-0549-0382:c:1/4; z:14/28 - 2 A8-10 StL11 Gsb-LacZ wor,Rat,Rdx, Dpn Gp	24.612	4443.6	109365	5438969	968.785	1.2113
	144	1Brain Lobe StL11 Gsb-LacZ wor,Rat,Rdx, Dpn Gp Ftch, Ph3,m,Amca,lacZ Rbt Cy5.czi:0070-0651-0654:c:1/4; z:18/45 - 1Brain Lobe StL11 Gsb-LacZ wor,Rat,Rdx, Dpn	15.805	4765.8	75321.5	3745921	939.83	0.772954		89	2T1-3 StL11 Gsb-LacZ wor,Rat,Rdx, Dpn Gp Ftch, Ph3,m,Amca,lacZ Rbt Cy5.czi:0057-0685-0713:c:1/4; z:15/27 - 2T1-3 StL11 Gsb-LacZ wor,Rat,Rdx, Dpn Gp Ft	35.269	4350.36	153432	7630528	1260.41	1.69938			32	3 A4+5 StL11 Gsb-LacZ wor,Rat,Rdx, Dpn Gp Ftch, Ph3,m,Amca,lacZ Rbt Cy5.czi:0062-0764-0613:c:1/4; z:16/25 - 3 A4+5 StL11 Gsb-LacZ wor,Rat,Rdx, Dpn Gp F	29.438	2768.14	81487.4	4052564	885.092	1.42672			44	2 A8-10 StL11 Gsb-LacZ wor,Rat,Rdx, Dpn Gp Ftch, Ph3,m,Amca,lacZ Rbt Cy5.czi:0029-0553-0617:c:1/4; z:8/28 - 2 A8-10 StL11 Gsb-LacZ wor,Rat,Rdx, Dpn Gp F	20.369	2761.24	56243.7	2797137	968.785	0.622945
	145	1Brain Lobe StL11 Gsb-LacZ wor,Rat,Rdx, Dpn Gp Ftch, Ph3,m,Amca,lacZ Rbt Cy5.czi:0066-0563-0597:c:1/4; z:17/45 - 1Brain Lobe StL11 Gsb-LacZ wor,Rat,Rdx, Dpn	18.6	1443.3	26844.7	1335051	939.83	0.275482		90	2T1-3 StL11 Gsb-LacZ wor,Rat,Rdx, Dpn Gp Ftch, Ph3,m,Amca,lacZ Rbt Cy5.czi:0057-0755-0600:c:1/4; z:15/27 - 2T1-3 StL11 Gsb-LacZ wor,Rat,Rdx, Dpn Gp Ft	36.033	3804.97	137104	6818515	1260.41	1.51854			33	3 A4+5 StL11 Gsb-LacZ wor,Rat,Rdx, Dpn Gp Ftch, Ph3,m,Amca,lacZ Rbt Cy5.czi:0062-0802-0643:c:1/4; z:16/25 - 3 A4+5 StL11 Gsb-LacZ wor,Rat,Rdx, Dpn Gp F	26.261	3661.41	96150.6	4781801	885.092	1.68345			45	2 A8-10 StL11 Gsb-LacZ wor,Rat,Rdx, Dpn Gp Ftch, Ph3,m,Amca,lacZ Rbt Cy5.czi:0029-0590-0578:c:1/4; z:8/28 - 2 A8-10 StL11 Gsb-LacZ wor,Rat,Rdx, Dpn Gp F	18.338	2349.65	43088.3	2142883	968.785	0.477237
	146	1Brain Lobe StL11 Gsb-LacZ wor,Rat,Rdx, Dpn Gp Ftch, Ph3,m,Amca,lacZ Rbt Cy5.czi:0098-0558-0685:c:1/4; z:25/45 - 1Brain Lobe StL11 Gsb-LacZ wor,Rat,Rdx, Dpn	28.633	6765.58	193721	9634192	939.83	1.98797		91	2T1-3 StL11 Gsb-LacZ wor,Rat,Rdx, Dpn Gp Ftch, Ph3,m,Amca,lacZ Rbt Cy5.czi:0057-0717-0615:c:1/4; z:15/27 - 2T1-3 StL11 Gsb-LacZ wor,Rat,Rdx, Dpn Gp Ft	18.217	4527.69	82483.2	4102088	1260.41	0.913568			34	3 A4+5 StL11 Gsb-LacZ wor,Rat,Rdx, Dpn Gp Ftch, Ph3,m,Amca,lacZ Rbt Cy5.czi:0062-0827-0726:c:1/4; z:16/25 - 3 A4+5 StL11 Gsb-LacZ wor,Rat,Rdx, Dpn Gp F	28.935	3462.19	100178	4982085	885.092	1.75396			46	2 A8-10 StL11 Gsb-LacZ wor,Rat,Rdx, Dpn Gp Ftch, Ph3,m,Amca,lacZ Rbt Cy5.czi:0045-0610-0555:c:1/4; z:12/28 - 2 A8-10 StL11 Gsb-LacZ wor,Rat,Rdx, Dpn Gp	15.483	3446.84	53366.9	2654064	968.785	0.591081
	147	1Brain Lobe StL11 Gsb-LacZ wor,Rat,Rdx, Dpn Gp Ftch, Ph3,m,Amca,lacZ Rbt Cy5.czi:0098-0463-0697:c:1/4; z:25/45 - 1Brain Lobe StL11 Gsb-LacZ wor,Rat,Rdx, Dpn	37.3	5591.02	208543	10371338	939.83	2.14008		92	2T1-3 StL11 Gsb-LacZ wor,Rat,Rdx, Dpn Gp Ftch, Ph3,m,Amca,lacZ Rbt Cy5.czi:0057-0666-0682:c:1/4; z:15/27 - 2T1-3 StL11 Gsb-LacZ wor,Rat,Rdx, Dpn Gp Ft	8.767	4185.29	36692.1	1824786	1260.41	0.406395			35	3 A4+5 StL11 Gsb-LacZ wor,Rat,Rdx, Dpn Gp Ftch, Ph3,m,Amca,lacZ Rbt Cy5.czi:0062-0774-0717:c:1/4; z:16/25 - 3 A4+5 StL11 Gsb-LacZ wor,Rat,Rdx, Dpn Gp F	33.881	3190.76	108107	5376422	885.092	1.89278			47	2 A8-10 StL11 Gsb-LacZ wor,Rat,Rdx, Dpn Gp Ftch, Ph3,m,Amca,lacZ Rbt Cy5.czi:0045-0582-0547:c:1/4; z:12/28 - 2 A8-10 StL11 Gsb-LacZ wor,Rat,Rdx, Dpn Gp	12.044	2383.93	28713.2	1427976	968.785	0.318022
	148	1Brain Lobe StL11 Gsb-LacZ wor,Rat,Rdx, Dpn Gp Ftch, Ph3,m,Amca,lacZ Rbt Cy5.czi:0102-0407-0700:c:1/4; z:26/45 - 1Brain Lobe StL11 Gsb-LacZ wor,Rat,Rdx, Dpn	41.321	6868.51	283815	14114788	939.83	2.91252		93	2T1-3 StL11 Gsb-LacZ wor,Rat,Rdx, Dpn Gp Ftch, Ph3,m,Amca,lacZ Rbt Cy5.czi:0057-0637-0671:c:1/4; z:15/27 - 2T1-3 StL11 Gsb-LacZ wor,Rat,Rdx, Dpn Gp Ft	11.924	5154.04	61455.8	3056347	1260.41	0.680673			36	3 A4+5 StL11 Gsb-LacZ wor,Rat,Rdx, Dpn Gp Ftch, Ph3,m,Amca,lacZ Rbt Cy5.czi:0070-0742-0692:c:1/4; z:18/25 - 3 A4+5 StL11 Gsb-LacZ wor,Rat,Rdx, Dpn Gp F	31.287	3453.44	108049	5373554	885.092	1.89177			48	2 A8-10 StL11 Gsb-LacZ wor,Rat,Rdx, Dpn Gp Ftch, Ph3,m,Amca,lacZ Rbt Cy5.czi:0049-0647-0552:c:1/4; z:13/28 - 2 A8-10 StL11 Gsb-LacZ wor,Rat,Rdx, Dpn Gp	23.164	3436.94	79613.1	3959353	968.785	0.88178
	149	1Brain Lobe StL11 Gsb-LacZ wor,Rat,Rdx, Dpn Gp Ftch, Ph3,m,Amca,lacZ Rbt Cy5.czi:0102-0349-0706:c:1/4; z:26/45 - 1Brain Lobe StL11 Gsb-LacZ wor,Rat,Rdx, Dpn	40.095	7304.1	292855	14564381	939.83	3.0053		94	2T1-3 StL11 Gsb-LacZ wor,Rat,Rdx, Dpn Gp Ftch, Ph3,m,Amca,lacZ Rbt Cy5.czi:0073-0695-0634:c:1/4; z:19/27 - 2T1-3 StL11 Gsb-LacZ wor,Rat,Rdx, Dpn Gp Ft	16.428	4000.27	65716.1	3268222	1260.41	0.727859			37	3 A4+5 StL11 Gsb-LacZ wor,Rat,Rdx, Dpn Gp Ftch, Ph3,m,Amca,lacZ Rbt Cy5.czi:0078-0737-0623:c:1/4; z:20/25 - 3 A4+5 StL11 Gsb-LacZ wor,Rat,Rdx, Dpn Gp F	21.153	3306.12	69935.2	3478044	885.092	1.22445			49	2 A8-10 StL11 Gsb-LacZ wor,Rat,Rdx, Dpn Gp Ftch, Ph3,m,Amca,lacZ Rbt Cy5.czi:0049-0645-0656:c:1/4; z:13/28 - 2 A8-10 StL11 Gsb-LacZ wor,Rat,Rdx, Dpn Gp	21.797	5224.42	113875	5663276	968.785	1.26126
	150	1Brain Lobe StL11 Gsb-LacZ wor,Rat,Rdx, Dpn Gp Ftch, Ph3,m,Amca,lacZ Rbt Cy5.czi:0094-0427-0758:c:1/4; z:24/45 - 1Brain Lobe StL11 Gsb-LacZ wor,Rat,Rdx, Dpn	36.073	6781.38	244625	12165793	939.83	2.51036		95	2T1-3 StL11 Gsb-LacZ wor,Rat,Rdx, Dpn Gp Ftch, Ph3,m,Amca,lacZ Rbt Cy5.czi:0073-0628-0577:c:1/4; z:19/27 - 2T1-3 StL11 Gsb-LacZ wor,Rat,Rdx, Dpn Gp Ft	30.342	3466.58	105184	5231069	1260.41	1.165			38	3 A4+5 StL11 Gsb-LacZ wor,Rat,Rdx, Dpn Gp Ftch, Ph3,m,Amca,lacZ Rbt Cy5.czi:0054-0846-0607:c:1/4; z:14/25 - 3 A4+5 StL11 Gsb-LacZ wor,Rat,Rdx, Dpn Gp F	13.512	1409.92	19051.3	947466	885.092	0.333558			50	2 A8-10 StL11 Gsb-LacZ wor,Rat,Rdx, Dpn Gp Ftch, Ph3,m,Amca,lacZ Rbt Cy5.czi:0045-0632-0624:c:1/4; z:12/28 - 2 A8-10 StL11 Gsb-LacZ wor,Rat,Rdx, Dpn Gp	13.351	2841.7	37940.8	1886889	968.785	0.420225
	151	1Brain Lobe StL11 Gsb-LacZ wor,Rat,Rdx, Dpn Gp Ftch, Ph3,m,Amca,lacZ Rbt Cy5.czi:0126-0443-0727:c:1/4; z:32/45 - 1Brain Lobe StL11 Gsb-LacZ wor,Rat,Rdx, Dpn	26.321	6583.27	173277	8617506	939.83	1.77818		96	2T1-3 StL11 Gsb-LacZ wor,Rat,Rdx, Dpn Gp Ftch, Ph3,m,Amca,lacZ Rbt Cy5.czi:0069-0688-0597:c:1/4; z:18/27 - 2T1-3 StL11 Gsb-LacZ wor,Rat,Rdx, Dpn Gp Ft	17.272	3391.21	58574.5	2913049	1260.41	0.648759			39	3 A4+5 StL11 Gsb-LacZ wor,Rat,Rdx, Dpn Gp Ftch, Ph3,m,Amca,lacZ Rbt Cy5.czi:0054-0874-0635:c:1/4; z:14/25 - 3 A4+5 StL11 Gsb-LacZ wor,Rat,Rdx, Dpn Gp F	60.604	3224.18	195399	9717681	885.092	3.42113			51	2 A8-10 StL11 Gsb-LacZ wor,Rat,Rdx, Dpn Gp Ftch, Ph3,m,Amca,lacZ Rbt Cy5.czi:0049-0589-0625:c:1/4; z:13/28 - 2 A8-10 StL11 Gsb-LacZ wor,Rat,Rdx, Dpn Gp	11.019	3368.06	37112.6	1845698	968.785	0.411052
	152	1Brain Lobe StL11 Gsb-LacZ wor,Rat,Rdx, Dpn Gp Ftch, Ph3,m,Amca,lacZ Rbt Cy5.czi:0126-0309-0587:c:1/4; z:32/45 - 1Brain Lobe StL11 Gsb-LacZ wor,Rat,Rdx, Dpn	10.376	5666.17	58789.6	2923746	939.83	0.603302		97	2T1-3 StL11 Gsb-LacZ wor,Rat,Rdx, Dpn Gp Ftch, Ph3,m,Amca,lacZ Rbt Cy5.czi:0073-0636-0625:c:1/4; z:19/27 - 2T1-3 StL11 Gsb-LacZ wor,Rat,Rdx, Dpn Gp Ft	67.22	4012.79	269739	13414746	1260.41	2.98757			40	3 A4+5 StL11 Gsb-LacZ wor,Rat,Rdx, Dpn Gp Ftch, Ph3,m,Amca,lacZ Rbt Cy5.czi:0054-0847-0689:c:1/4; z:14/25 - 3 A4+5 StL11 Gsb-LacZ wor,Rat,Rdx, Dpn Gp F	60.383	3093.8	186814	9290694	885.092	3.27081			52	2 A8-10 StL11 Gsb-LacZ wor,Rat,Rdx, Dpn Gp Ftch, Ph3,m,Amca,lacZ Rbt Cy5.czi:0057-0665-0588:c:1/4; z:15/28 - 2 A8-10 StL11 Gsb-LacZ wor,Rat,Rdx, Dpn Gp	20.329	4565.68	92814.7	4615899	968.785	1.028
	153	1Brain Lobe StL11 Gsb-LacZ wor,Rat,Rdx, Dpn Gp Ftch, Ph3,m,Amca,lacZ Rbt Cy5.czi:0078-0273-0713:c:1/4; z:20/45 - 1Brain Lobe StL11 Gsb-LacZ wor,Rat,Rdx, Dpn	38.003	6662.05	253180	12591275	939.83	2.59815		98	2T1-3 StL11 Gsb-LacZ wor,Rat,Rdx, Dpn Gp Ftch, Ph3,m,Amca,lacZ Rbt Cy5.czi:0069-0613-0680:c:1/4; z:18/27 - 2T1-3 StL11 Gsb-LacZ wor,Rat,Rdx, Dpn Gp Ft	22.299	3688.6	82253.4	4090658	1260.41	0.911022			41	3 A4+5 StL11 Gsb-LacZ wor,Rat,Rdx, Dpn Gp Ftch, Ph3,m,Amca,lacZ Rbt Cy5.czi:0030-0874-0740:c:1/4; z:8/25 - 3 A4+5 StL11 Gsb-LacZ wor,Rat,Rdx, Dpn Gp Ft	43.211	1582.86	68397.3	3401562	885.092	1.19753			53	2 A8-10 StL11 Gsb-LacZ wor,Rat,Rdx, Dpn Gp Ftch, Ph3,m,Amca,lacZ Rbt Cy5.czi:0057-0672-0622:c:1/4; z:15/28 - 2 A8-10 StL11 Gsb-LacZ wor,Rat,Rdx, Dpn Gp	15.161	5805.12	88012.3	4377064	968.785	0.974807
	154	1Brain Lobe StL11 Gsb-LacZ wor,Rat,Rdx, Dpn Gp Ftch, Ph3,m,Amca,lacZ Rbt Cy5.czi:0066-0292-0789:c:1/4; z:17/45 - 1Brain Lobe StL11 Gsb-LacZ wor,Rat,Rdx, Dpn	80.893	3840.66	310682	15450979	939.83	3.18824		99	2T1-3 StL11 Gsb-LacZ wor,Rat,Rdx, Dpn Gp Ftch, Ph3,m,Amca,lacZ Rbt Cy5.czi:0069-0596-0740:c:1/4; z:18/27 - 2T1-3 StL11 Gsb-LacZ wor,Rat,Rdx, Dpn Gp Ft	26.502	3663.29	97083.8	4828211	1260.41	1.07528			42	3 A4+5 StL11 Gsb-LacZ wor,Rat,Rdx, Dpn Gp Ftch, Ph3,m,Amca,lacZ Rbt Cy5.czi:0030-0928-0702:c:1/4; z:8/25 - 3 A4+5 StL11 Gsb-LacZ wor,Rat,Rdx, Dpn Gp Ft	14.397	2321.64	33424.8	1662296	885.092	0.585216			54	2 A8-10 StL11 Gsb-LacZ wor,Rat,Rdx, Dpn Gp Ftch, Ph3,m,Amca,lacZ Rbt Cy5.czi:0065-0698-0640:c:1/4; z:17/28 - 2 A8-10 StL11 Gsb-LacZ wor,Rat,Rdx, Dpn Gp	19.203	5192.27	99705.9	4958616	968.785	1.10432
	155	1Brain Lobe StL11 Gsb-LacZ wor,Rat,Rdx, Dpn Gp Ftch, Ph3,m,Amca,lacZ Rbt Cy5.czi:0066-0223-0791:c:1/4; z:17/45 - 1Brain Lobe StL11 Gsb-LacZ wor,Rat,Rdx, Dpn	28.07	6452.35	181119	9007487	939.83	1.85865		100	2T1-3 StL11 Gsb-LacZ wor,Rat,Rdx, Dpn Gp Ftch, Ph3,m,Amca,lacZ Rbt Cy5.czi:0073-0568-0665:c:1/4; z:19/27 - 2T1-3 StL11 Gsb-LacZ wor,Rat,Rdx, Dpn Gp Ft	19.082	5689.18	108562	5399029	1260.41	1.20241			43	3 A4+5 StL11 Gsb-LacZ wor,Rat,Rdx, Dpn Gp Ftch, Ph3,m,Amca,lacZ Rbt Cy5.czi:0034-0912-0678:c:1/4; z:9/25 - 3 A4+5 StL11 Gsb-LacZ wor,Rat,Rdx, Dpn Gp Ft	11.904	2779.06	33081.1	1645201	885.092	0.579197			55	2 A8-10 StL11 Gsb-LacZ wor,Rat,Rdx, Dpn Gp Ftch, Ph3,m,Amca,lacZ Rbt Cy5.czi:0069-0718-0647:c:1/4; z:18/28 - 2 A8-10 StL11 Gsb-LacZ wor,Rat,Rdx, Dpn Gp	14.136	2899.25	40982.8	2038171	968.785	0.453917
	156	1Brain Lobe StL11 Gsb-LacZ wor,Rat,Rdx, Dpn Gp Ftch, Ph3,m,Amca,lacZ Rbt Cy5.czi:0062-0225-0737:c:1/4; z:16/45 - 1Brain Lobe StL11 Gsb-LacZ wor,Rat,Rdx, Dpn	35.188	1467.96	51655.2	2568935	939.83	0.530088		101	2T1-3 StL11 Gsb-LacZ wor,Rat,Rdx, Dpn Gp Ftch, Ph3,m,Amca,lacZ Rbt Cy5.czi:0073-0541-0732:c:1/4; z:19/27 - 2T1-3 StL11 Gsb-LacZ wor,Rat,Rdx, Dpn Gp Ft	21.877	4261.09	93220.1	4636062	1260.41	1.03249			44	3 A4+5 StL11 Gsb-LacZ wor,Rat,Rdx, Dpn Gp Ftch, Ph3,m,Amca,lacZ Rbt Cy5.czi:0034-0881-0703:c:1/4; z:9/25 - 3 A4+5 StL11 Gsb-LacZ wor,Rat,Rdx, Dpn Gp Ft	12.99	2620.17	34034.7	1692629	885.092	0.595894			56	2 A8-10 StL11 Gsb-LacZ wor,Rat,Rdx, Dpn Gp Ftch, Ph3,m,Amca,lacZ Rbt Cy5.czi:0069-0701-0604:c:1/4; z:18/28 - 2 A8-10 StL11 Gsb-LacZ wor,Rat,Rdx, Dpn Gp	8.847	3150.39	27872.6	1386170	968.785	0.308711
	157	1Brain Lobe StL11 Gsb-LacZ wor,Rat,Rdx, Dpn Gp Ftch, Ph3,m,Amca,lacZ Rbt Cy5.czi:0050-0293-0724:c:1/4; z:13/45 - 1Brain Lobe StL11 Gsb-LacZ wor,Rat,Rdx, Dpn	18.318	974.734	17855.2	887983	939.83	0.183231		102	2T1-3 StL11 Gsb-LacZ wor,Rat,Rdx, Dpn Gp Ftch, Ph3,m,Amca,lacZ Rbt Cy5.czi:0077-0585-0694:c:1/4; z:20/27 - 2T1-3 StL11 Gsb-LacZ wor,Rat,Rdx, Dpn Gp Ft	21.596	3367.77	72728.9	3616985	1260.41	0.805532			45	3 A4+5 StL11 Gsb-LacZ wor,Rat,Rdx, Dpn Gp Ftch, Ph3,m,Amca,lacZ Rbt Cy5.czi:0054-0848-0778:c:1/4; z:14/25 - 3 A4+5 StL11 Gsb-LacZ wor,Rat,Rdx, Dpn Gp F	17.815	1134.91	20218.9	1005533	885.092	0.354			57	2 A8-10 StL11 Gsb-LacZ wor,Rat,Rdx, Dpn Gp Ftch, Ph3,m,Amca,lacZ Rbt Cy5.czi:0057-0719-0581:c:1/4; z:15/28 - 2 A8-10 StL11 Gsb-LacZ wor,Rat,Rdx, Dpn Gp	19.705	5026.85	99056.5	4926318	968.785	1.09713
	158	1Brain Lobe StL11 Gsb-LacZ wor,Rat,Rdx, Dpn Gp Ftch, Ph3,m,Amca,lacZ Rbt Cy5.czi:0150-0621-0550:c:1/4; z:38/45 - 1Brain Lobe StL11 Gsb-LacZ wor,Rat,Rdx, Dpn	51.415	2005.6	103118	5128316	939.83	1.05821		103	2T1-3 StL11 Gsb-LacZ wor,Rat,Rdx, Dpn Gp Ftch, Ph3,m,Amca,lacZ Rbt Cy5.czi:0085-0586-0614:c:1/4; z:22/27 - 2T1-3 StL11 Gsb-LacZ wor,Rat,Rdx, Dpn Gp Ft	24.129	5943.26	143406	7131909	1260.41	1.58833			46	3 A4+5 StL11 Gsb-LacZ wor,Rat,Rdx, Dpn Gp Ftch, Ph3,m,Amca,lacZ Rbt Cy5.czi:0070-0810-0769:c:1/4; z:18/25 - 3 A4+5 StL11 Gsb-LacZ wor,Rat,Rdx, Dpn Gp F	14.437	1429.42	20636.9	1026323	885.092	0.36132			58	2 A8-10 StL11 Gsb-LacZ wor,Rat,Rdx, Dpn Gp Ftch, Ph3,m,Amca,lacZ Rbt Cy5.czi:0065-0720-0556:c:1/4; z:17/28 - 2 A8-10 StL11 Gsb-LacZ wor,Rat,Rdx, Dpn Gp	16.388	3638.03	59618.9	2964992	968.785	0.660328
	159	1Brain Lobe StL11 Gsb-LacZ wor,Rat,Rdx, Dpn Gp Ftch, Ph3,m,Amca,lacZ Rbt Cy5.czi:0150-0688-0527:c:1/4; z:38/45 - 1Brain Lobe StL11 Gsb-LacZ wor,Rat,Rdx, Dpn	26.401	1194.96	31548.4	1568978	939.83	0.323752		104	2T1-3 StL11 Gsb-LacZ wor,Rat,Rdx, Dpn Gp Ftch, Ph3,m,Amca,lacZ Rbt Cy5.czi:0081-0569-0571:c:1/4; z:21/27 - 2T1-3 StL11 Gsb-LacZ wor,Rat,Rdx, Dpn Gp Ft	21.033	2479.07	52141.2	2593106	1260.41	0.577506			47	3 A4+5 StL11 Gsb-LacZ wor,Rat,Rdx, Dpn Gp Ftch, Ph3,m,Amca,lacZ Rbt Cy5.czi:0058-0771-0764:c:1/4; z:15/25 - 3 A4+5 StL11 Gsb-LacZ wor,Rat,Rdx, Dpn Gp F	30.483	4015.01	122390	6086761	885.092	2.14286			59	2 A8-10 StL11 Gsb-LacZ wor,Rat,Rdx, Dpn Gp Ftch, Ph3,m,Amca,lacZ Rbt Cy5.czi:0065-0667-0571:c:1/4; z:17/28 - 2 A8-10 StL11 Gsb-LacZ wor,Rat,Rdx, Dpn Gp	22.319	3933.96	87803.7	4366691	968.785	0.972497
E 2	1	2Brain Lobe StL11 Gsb-LacZ wor,Rat,Rdx, Dpn Gp Ftch, Ph3,m,Amca,lacZ Rbt Cy5.czi:0046-0621-0834:c:1/4; z:12/35 - 2Brain Lobe StL11 Gsb-LacZ wor,Rat,Rdx, Dpn	12.809	2057.25	26350.4	1310467	494.11	0.291852		105	2T1-3 StL11 Gsb-LacZ wor,Rat,Rdx, Dpn Gp Ftch, Ph3,m,Amca,lacZ Rbt Cy5.czi:0069-0535-0610:c:1/4; z:18/27 - 2T1-3 StL11 Gsb-LacZ wor,Rat,Rdx, Dpn Gp Ft	45.765	3977.57	182033	9052952	1260.41	2.01617			48	3 A4+5 StL11 Gsb-LacZ wor,Rat,Rdx, Dpn Gp Ftch, Ph3,m,Amca,lacZ Rbt Cy5.czi:0058-0714-0763:c:1/4; z:15/25 - 3 A4+5 StL11 Gsb-LacZ wor,Rat,Rdx, Dpn Gp F	33.962	3958.58	134440	6686042	885.092	2.35384			60	2 A8-10 StL11 Gsb-LacZ wor,Rat,Rdx, Dpn Gp Ftch, Ph3,m,Amca,lacZ Rbt Cy5.czi:0049-0755-0618:c:1/4; z:13/28 - 2 A8-10 StL11 Gsb-LacZ wor,Rat,Rdx, Dpn Gp	18.398	3293.95	60603.7	3013968	968.785	0.671235
	2	2Brain Lobe StL11 Gsb-LacZ wor,Rat,Rdx, Dpn Gp Ftch, Ph3,m,Amca,lacZ Rbt Cy5.czi:0046-0567-0877:c:1/4; z:12/35 - 2Brain Lobe StL11 Gsb-LacZ wor,Rat,Rdx, Dpn	20.751	2096.41	43502.7	2163494	494.11	0.481828		106	2T1-3 StL11 Gsb-LacZ wor,Rat,Rdx, Dpn Gp Ftch, Ph3,m,Amca,lacZ Rbt Cy5.czi:0069-0529-0672:c:1/4; z:18/27 - 2T1-3 StL11 Gsb-LacZ wor,Rat,Rdx, Dpn Gp Ft	25.476	5319.73	135527	6740099	1260.41	1.50107			49	3 A4+5 StL11 Gsb-LacZ wor,Rat,Rdx, Dpn Gp Ftch, Ph3,m,Amca,lacZ Rbt Cy5.czi:0066-0702-0744:c:1/4; z:17/25 - 3 A4+5 StL11 Gsb-LacZ wor,Rat,Rdx, Dpn Gp F	42.186	3724.2	157108	7813365	885.092	2.75072			61	2 A8-10 StL11 Gsb-LacZ wor,Rat,Rdx, Dpn Gp Ftch, Ph3,m,Amca,lacZ Rbt Cy5.czi:0049-0792-0584:c:1/4; z:13/28 - 2 A8-10 StL11 Gsb-LacZ wor,Rat,Rdx, Dpn Gp	12.949	3441.06	44559.3	2216042	968.785	0.49353
	3	2Brain Lobe StL11 Gsb-LacZ wor,Rat,Rdx, Dpn Gp Ftch, Ph3,m,Amca,lacZ Rbt Cy5.czi:0066-0641-0716:c:1/4; z:17/35 - 2Brain Lobe StL11 Gsb-LacZ wor,Rat,Rdx, Dpn	31.71	2152.15	68243.9	3393934	494.11	0.755856		107	2T1-3 StL11 Gsb-LacZ wor,Rat,Rdx, Dpn Gp Ftch, Ph3,m,Amca,lacZ Rbt Cy5.czi:0069-0510-0718:c:1/4; z:18/27 - 2T1-3 StL11 Gsb-LacZ wor,Rat,Rdx, Dpn Gp Ft	18.881	5708.23	107777	5360028	1260.41	1.19372			50	3 A4+5 StL11 Gsb-LacZ wor,Rat,Rdx, Dpn Gp Ftch, Ph3,m,Amca,lacZ Rbt Cy5.czi:0082-0718-0675:c:1/4; z:21/25 - 3 A4+5 StL11 Gsb-LacZ wor,Rat,Rdx, Dpn Gp F	17.011	2706.55	46041.3	2289745	885.092	0.806111			62	2 A8-10 StL11 Gsb-LacZ wor,Rat,Rdx, Dpn Gp Ftch, Ph3,m,Amca,lacZ Rbt Cy5.czi:0073-0771-0543:c:1/4; z:19/28 - 2 A8-10 StL11 Gsb-LacZ wor,Rat,Rdx, Dpn Gp	10.878	3498.11	38053.2	1892475	968.785	0.421469
	4	2Brain Lobe StL11 Gsb-LacZ wor,Rat,Rdx, Dpn Gp Ftch, Ph3,m,Amca,lacZ Rbt Cy5.czi:0066-0689-0757:c:1/4; z:17/35 - 2Brain Lobe StL11 Gsb-LacZ wor,Rat,Rdx, Dpn	52.863	1561.92	82567.5	4106279	494.11	0.914501		108	2T1-3 StL11 Gsb-LacZ wor,Rat,Rdx, Dpn Gp Ftch, Ph3,m,Amca,lacZ Rbt Cy5.czi:0065-0479-0702:c:1/4; z:17/27 - 2T1-3 StL11 Gsb-LacZ wor,Rat,Rdx, Dpn Gp Ft	12.185	4849.98	59098.1	2939089	1260.41	0.654559			51	3 A4+5 StL11 Gsb-LacZ wor,Rat,Rdx, Dpn Gp Ftch, Ph3,m,Amca,lacZ Rbt Cy5.czi:0062-0890-0682:c:1/4; z:16/25 - 3 A4+5 StL11 Gsb-LacZ wor,Rat,Rdx, Dpn Gp F	10.014	1578.9	15810.5	786294	885.092	0.276817			63	2 A8-10 StL11 Gsb-LacZ wor,Rat,Rdx, Dpn Gp Ftch, Ph3,m,Amca,lacZ Rbt Cy5.czi:0061-0782-0536:c:1/4; z:16/28 - 2 A8-10 StL11 Gsb-LacZ wor,Rat,Rdx, Dpn Gp	8.103	3005.35	24353.4	1211155	968.785	0.269734
	5	2Brain Lobe StL11 Gsb-LacZ wor,Rat,Rdx, Dpn Gp Ftch, Ph3,m,Amca,lacZ Rbt Cy5.czi:0070-0617-0678:c:1/4; z:18/35 - 2Brain Lobe StL11 Gsb-LacZ wor,Rat,Rdx, Dpn	53.587	2026.25	108580	5399959	494.11	1.20261		109	2T1-3 StL11 Gsb-LacZ wor,Rat,Rdx, Dpn Gp Ftch, Ph3,m,Amca,lacZ Rbt Cy5.czi:0049-0496-0647:c:1/4; z:13/27 - 2T1-3 StL11 Gsb-LacZ wor,Rat,Rdx, Dpn Gp Ft	29.156	4633.26	135088	6718232	1260.41	1.4962			52	3 A4+5 StL11 Gsb-LacZ wor,Rat,Rdx, Dpn Gp Ftch, Ph3,m,Amca,lacZ Rbt Cy5.czi:0062-0765-0556:c:1/4; z:16/25 - 3 A4+5 StL11 Gsb-LacZ wor,Rat,Rdx, Dpn Gp F	34.505	1709.98	59002.3	2934328	885.092	1.03304			64	2 A8-10 StL11 Gsb-LacZ wor,Rat,Rdx, Dpn Gp Ftch, Ph3,m,Amca,lacZ Rbt Cy5.czi:0061-0769-0560:c:1/4; z:16/28 - 2 A8-10 StL11 Gsb-LacZ wor,Rat,Rdx, Dpn Gp	9.29	2397.19	22269.2	1107501	968.785	0.246649
	6	2Brain Lobe StL11 Gsb-LacZ wor,Rat,Rdx, Dpn Gp Ftch, Ph3,m,Amca,lacZ Rbt Cy5.czi:0070-0595-0620:c:1/4; z:18/35 - 2Brain Lobe StL11 Gsb-LacZ wor,Rat,Rdx, Dpn	70.598	1741.85	122971	6115635	494.11	1.362		110	2T1-3 StL11 Gsb-LacZ wor,Rat,Rdx, Dpn Gp Ftch, Ph3,m,Amca,lacZ Rbt Cy5.czi:0049-0619-0761:c:1/4; z:13/27 - 2T1-3 StL11 Gsb-LacZ wor,Rat,Rdx, Dpn Gp Ft	22.802	3010.31	68641.2	3413690	1260.41	0.760256			53	3 A4+5 StL11 Gsb-LacZ wor,Rat,Rdx, Dpn Gp Ftch, Ph3,m,Amca,lacZ Rbt Cy5.czi:0054-0936-0470:c:1/4; z:14/25 - 3 A4+5 StL11 Gsb-LacZ wor,Rat,Rdx, Dpn Gp F	15.02	2644.29	39718.2	1975284	885.092	0.695404			65	2 A8-10 StL11 Gsb-LacZ wor,Rat,Rdx, Dpn Gp Ftch, Ph3,m,Amca,lacZ Rbt Cy5.czi:0029-0899-0595:c:1/4; z:8/28 - 2 A8-10 StL11 Gsb-LacZ wor,Rat,Rdx, Dpn Gp F	19.163	2104.55	40328.6	2005638	968.785	0.446672
	7	2Brain Lobe StL11 Gsb-LacZ wor,Rat,Rdx, Dpn Gp Ftch, Ph3,m,Amca,lacZ Rbt Cy5.czi:0054-0519-0860:c:1/4; z:14/35 - 2Brain Lobe StL11 Gsb-LacZ wor,Rat,Rdx, Dpn	42.507	2485.3	105644	5253918	494.11	1.17009		111	2T1-3 StL11 Gsb-LacZ wor,Rat,Rdx, Dpn Gp Ftch, Ph3,m,Amca,lacZ Rbt Cy5.czi:0025-0527-0695:c:1/4; z:7/27 - 2T1-3 StL11 Gsb-LacZ wor,Rat,Rdx, Dpn Gp Ftc	10.798	1356.75	14649.9	728573	1260.41	0.162259			54	3 A4+5 StL11 Gsb-LacZ wor,Rat,Rdx, Dpn Gp Ftch, Ph3,m,Amca,lacZ Rbt Cy5.czi:0074-0829-0658:c:1/4; z:19/25 - 3 A4+5 StL11 Gsb-LacZ wor,Rat,Rdx, Dpn Gp F	25.376	3481.55	88347.1	4393716	885.092	1.54682			66	2 A8-10 StL11 Gsb-LacZ wor,Rat,Rdx, Dpn Gp Ftch, Ph3,m,Amca,lacZ Rbt Cy5.czi:0013-0900-0567:c:1/4; z:4/28 - 2 A8-10 StL11 Gsb-LacZ wor,Rat,Rdx, Dpn Gp F	12.145	2929.41	35577.6	1769362	968.785	0.394051
	8	2Brain Lobe StL11 Gsb-LacZ wor,Rat,Rdx, Dpn Gp Ftch, Ph3,m,Amca,lacZ Rbt Cy5.czi:0050-0492-0903:c:1/4; z:13/35 - 2Brain Lobe StL11 Gsb-LacZ wor,Rat,Rdx, Dpn	30.383	1221.73	37119.4	1846039	494.11	0.411128		112	2T1-3 StL11 Gsb-LacZ wor,Rat,Rdx, Dpn Gp Ftch, Ph3,m,Amca,lacZ Rbt Cy5.czi:0037-0481-0578:c:1/4; z:10/27 - 2T1-3 StL11 Gsb-LacZ wor,Rat,Rdx, Dpn Gp Ft	35.671	3025.14	107909	5366595	1260.41	1.19518			55	3 A4+5 StL11 Gsb-LacZ wor,Rat,Rdx, Dpn Gp Ftch, Ph3,m,Amca,lacZ Rbt Cy5.czi:0054-0793-0547:c:1/4; z:14/25 - 3 A4+5 StL11 Gsb-LacZ wor,Rat,Rdx, Dpn Gp F	8.144	1741.21	14179.7	705190	885.092	0.248264			67	2 A8-10 StL11 Gsb-LacZ wor,Rat,Rdx, Dpn Gp Ftch, Ph3,m,Amca,lacZ Rbt Cy5.czi:0021-0914-0625:c:1/4; z:6/28 - 2 A8-10 StL11 Gsb-LacZ wor,Rat,Rdx, Dpn Gp F	15.965	2860.82	45674.3	2271494	968.785	0.50588
	9	2Brain Lobe StL11 Gsb-LacZ wor,Rat,Rdx, Dpn Gp Ftch, Ph3,m,Amca,lacZ Rbt Cy5.czi:0074-0519-0867:c:1/4; z:19/35 - 2Brain Lobe StL11 Gsb-LacZ wor,Rat,Rdx, Dpn	30.805	2768.95	85297.2	4242036	494.11	0.944736		113	2T1-3 StL11 Gsb-LacZ wor,Rat,Rdx, Dpn Gp Ftch, Ph3,m,Amca,lacZ Rbt Cy5.czi:0045-0431-0620:c:1/4; z:12/27 - 2T1-3 StL11 Gsb-LacZ wor,Rat,Rdx, Dpn Gp Ft	25.999	4678.23	121630	6048951	1260.41	1.34715			56	3 A4+5 StL11 Gsb-LacZ wor,Rat,Rdx, Dpn Gp Ftch, Ph3,m,Amca,lacZ Rbt Cy5.czi:0054-0905-0530:c:1/4; z:14/25 - 3 A4+5 StL11 Gsb-LacZ wor,Rat,Rdx, Dpn Gp F	14.86	2426.6	36058.1	1793258	885.092	0.631321			68	2 A8-10 StL11 Gsb-LacZ wor,Rat,Rdx, Dpn Gp Ftch, Ph3,m,Amca,lacZ Rbt Cy5.czi:0045-0908-0616:c:1/4; z:12/28 - 2 A8-10 StL11 Gsb-LacZ wor,Rat,Rdx, Dpn Gp	11.522	4087.02	47089.3	2341864	968.785	0.521552
	10	2Brain Lobe StL11 Gsb-LacZ wor,Rat,Rdx, Dpn Gp Ftch, Ph3,m,Amca,lacZ Rbt Cy5.czi:0058-0538-0922:c:1/4; z:15/35 - 2Brain Lobe StL11 Gsb-LacZ wor,Rat,Rdx, Dpn	40.517	1211.44	49083.6	2441046	494.11	0.543641		114	2T1-3 StL11 Gsb-LacZ wor,Rat,Rdx, Dpn Gp Ftch, Ph3,m,Amca,lacZ Rbt Cy5.czi:0045-0430-0755:c:1/4; z:12/27 - 2T1-3 StL11 Gsb-LacZ wor,Rat,Rdx, Dpn Gp Ft	26.783	3825.1	102449	5095028	1260.41	1.1347			57	3 A4+5 StL11 Gsb-LacZ wor,Rat,Rdx, Dpn Gp Ftch, Ph3,m,Amca,lacZ Rbt Cy5.czi:0042-0891-0548:c:1/4; z:11/25 - 3 A4+5 StL11 Gsb-LacZ wor,Rat,Rdx, Dpn Gp F	11.743	2444.19	28701.8	1427408	885.092	0.502523			69	2 A8-10 StL11 Gsb-LacZ wor,Rat,Rdx, Dpn Gp Ftch, Ph3,m,Amca,lacZ Rbt Cy5.czi:0017-0866-0550:c:1/4; z:5/28 - 2 A8-10 StL11 Gsb-LacZ wor,Rat,Rdx, Dpn Gp F	7.078	1346.15	9527.91	473846	968.785	0.105529
	11	2Brain Lobe StL11 Gsb-LacZ wor,Rat,Rdx, Dpn Gp Ftch, Ph3,m,Amca,lacZ Rbt Cy5.czi:0070-0538-0694:c:1/4; z:18/35 - 2Brain Lobe StL11 Gsb-LacZ wor,Rat,Rdx, Dpn	23.445	3835.75	89931	4472485	494.11	0.996058		115	2T1-3 StL11 Gsb-LacZ wor,Rat,Rdx, Dpn Gp Ftch, Ph3,m,Amca,lacZ Rbt Cy5.czi:0057-0434-0644:c:1/4; z:15/27 - 2T1-3 StL11 Gsb-LacZ wor,Rat,Rdx, Dpn Gp Ft	20.148	3982.41	80237	3990377	1260.41	0.888689			58	3 A4+5 StL11 Gsb-LacZ wor,Rat,Rdx, Dpn Gp Ftch, Ph3,m,Amca,lacZ Rbt Cy5.czi:0058-0875-0446:c:1/4; z:15/25 - 3 A4+5 StL11 Gsb-LacZ wor,Rat,Rdx, Dpn Gp F	14.779	2783.55	41138.4	2045911	885.092	0.720268			70	2 A8-10 StL11 Gsb-LacZ wor,Rat,Rdx, Dpn Gp Ftch, Ph3,m,Amca,lacZ Rbt Cy5.czi:0017-0951-0589:c:1/4; z:5/28 - 2 A8-10 StL11 Gsb-LacZ wor,Rat,Rdx, Dpn Gp F	18.217	1897.5	34567.7	1719134	968.785	0.382865
	12	2Brain Lobe StL11 Gsb-LacZ wor,Rat,Rdx, Dpn Gp Ftch, Ph3,m,Amca,lacZ Rbt Cy5.czi:0066-0529-0727:c:1/4; z:17/35 - 2Brain Lobe StL11 Gsb-LacZ wor,Rat,Rdx, Dpn	41.281	2587.5	106814	5312134	494.11	1.18306		116	2T1-3 StL11 Gsb-LacZ wor,Rat,Rdx, Dpn Gp Ftch, Ph3,m,Amca,lacZ Rbt Cy5.czi:0053-0428-0678:c:1/4; z:14/27 - 2T1-3 StL11 Gsb-LacZ wor,Rat,Rdx, Dpn Gp Ft	18.941	6130.98	116129	5775381	1260.41	1.28622			59	3 A4+5 StL11 Gsb-LacZ wor,Rat,Rdx, Dpn Gp Ftch, Ph3,m,Amca,lacZ Rbt Cy5.czi:0066-0824-0479:c:1/4; z:17/25 - 3 A4+5 StL11 Gsb-LacZ wor,Rat,Rdx, Dpn Gp F	13.814	1977.1	27311.5	1358265	885.092	0.478181			71	2 A8-10 StL11 Gsb-LacZ wor,Rat,Rdx, Dpn Gp Ftch, Ph3,m,Amca,lacZ Rbt Cy5.czi:0029-0931-0622:c:1/4; z:8/28 - 2 A8-10 StL11 Gsb-LacZ wor,Rat,Rdx, Dpn Gp F	8.103	3493.2	28306.7	1407760	968.785	0.313519
	13	2Brain Lobe StL11 Gsb-LacZ wor,Rat,Rdx, Dpn Gp Ftch, Ph3,m,Amca,lacZ Rbt Cy5.czi:0090-0615-0667:c:1/4; z:23/35 - 2Brain Lobe StL11 Gsb-LacZ wor,Rat,Rdx, Dpn	34.283	3341.45	114557	5697175	494.11	1.26881		117	2T1-3 StL11 Gsb-LacZ wor,Rat,Rdx, Dpn Gp Ftch, Ph3,m,Amca,lacZ Rbt Cy5.czi:0053-0478-0750:c:1/4; z:14/27 - 2T1-3 StL11 Gsb-LacZ wor,Rat,Rdx, Dpn Gp Ft	20.168	3201.12	64560	3210724	1260.41	0.715054		E 4	1	4 A4+5 StL11 Gsb-LacZ wor,Rat,Rdx, Dpn Gp Ftch, Ph3,m,Amca,lacZ Rbt Cy5.czi:0046-0616-0350:c:1/4; z:12/22 - 4 A4+5 StL11 Gsb-LacZ wor,Rat,Rdx, Dpn Gp F	39.15	1293.73	50648.9	2518892	413.39	0.568695			72	2 A8-10 StL11 Gsb-LacZ wor,Rat,Rdx, Dpn Gp Ftch, Ph3,m,Amca,lacZ Rbt Cy5.czi:0033-0933-0426:c:1/4; z:9/28 - 2 A8-10 StL11 Gsb-LacZ wor,Rat,Rdx, Dpn Gp F	10.597	1482.83	15713.1	781450	968.785	0.174035
	14	2Brain Lobe StL11 Gsb-LacZ wor,Rat,Rdx, Dpn Gp Ftch, Ph3,m,Amca,lacZ Rbt Cy5.czi:0106-0599-0646:c:1/4; z:27/35 - 2Brain Lobe StL11 Gsb-LacZ wor,Rat,Rdx, Dpn	16.227	1211.61	19660.6	977769	494.11	0.217757		118	2T1-3 StL11 Gsb-LacZ wor,Rat,Rdx, Dpn Gp Ftch, Ph3,m,Amca,lacZ Rbt Cy5.czi:0053-0468-0782:c:1/4; z:14/27 - 2T1-3 StL11 Gsb-LacZ wor,Rat,Rdx, Dpn Gp Ft	22.018	3954.38	87067	4330051	1260.41	0.964337			2	4 A4+5 StL11 Gsb-LacZ wor,Rat,Rdx, Dpn Gp Ftch, Ph3,m,Amca,lacZ Rbt Cy5.czi:0050-0609-0416:c:1/4; z:13/22 - 4 A4+5 StL11 Gsb-LacZ wor,Rat,Rdx, Dpn Gp F	16.488	1359.75	22419.8	1114993	413.39	0.251734			73	2 A8-10 StL11 Gsb-LacZ wor,Rat,Rdx, Dpn Gp Ftch, Ph3,m,Amca,lacZ Rbt Cy5.czi:0061-0682-0672:c:1/4; z:16/28 - 2 A8-10 StL11 Gsb-LacZ wor,Rat,Rdx, Dpn Gp	10.717	3738.98	40072	1992878	968.785	0.44383
	15	2Brain Lobe StL11 Gsb-LacZ wor,Rat,Rdx, Dpn Gp Ftch, Ph3,m,Amca,lacZ Rbt Cy5.czi:0094-0565-0660:c:1/4; z:24/35 - 2Brain Lobe StL11 Gsb-LacZ wor,Rat,Rdx, Dpn	22.5	2917.74	65650.4	3264951	494.11	0.727131		119	2T1-3 StL11 Gsb-LacZ wor,Rat,Rdx, Dpn Gp Ftch, Ph3,m,Amca,lacZ Rbt Cy5.czi:0049-0414-0565:c:1/4; z:13/27 - 2T1-3 StL11 Gsb-LacZ wor,Rat,Rdx, Dpn Gp Ft	44.739	2661.66	119081	5922184	1260.41	1.31892			3	4 A4+5 StL11 Gsb-LacZ wor,Rat,Rdx, Dpn Gp Ftch, Ph3,m,Amca,lacZ Rbt Cy5.czi:0054-0549-0419:c:1/4; z:14/22 - 4 A4+5 StL11 Gsb-LacZ wor,Rat,Rdx, Dpn Gp F	19.705	494.659	9747.49	484766	413.39	0.109447		E 3	1	3 A8-10 StL11 Gsb-LacZ wor,Rat,Rdx, Dpn Gp Ftch, Ph3,m,Amca,lacZ Rbt Cy5.czi:0065-0895-0465:c:1/4; z:17/26 - 3 A8-10 StL11 Gsb-LacZ wor,Rat,Rdx, Dpn Gp	20.268	1609.76	32627.5	1622642	535.847	0.571255
	16	2Brain Lobe StL11 Gsb-LacZ wor,Rat,Rdx, Dpn Gp Ftch, Ph3,m,Amca,lacZ Rbt Cy5.czi:0094-0526-0672:c:1/4; z:24/35 - 2Brain Lobe StL11 Gsb-LacZ wor,Rat,Rdx, Dpn	19.665	2523.6	49627.2	2468080	494.11	0.549661		120	2T1-3 StL11 Gsb-LacZ wor,Rat,Rdx, Dpn Gp Ftch, Ph3,m,Amca,lacZ Rbt Cy5.czi:0041-0402-0592:c:1/4; z:11/27 - 2T1-3 StL11 Gsb-LacZ wor,Rat,Rdx, Dpn Gp Ft	37.119	3838.15	142467	7085221	1260.41	1.57794			4	4 A4+5 StL11 Gsb-LacZ wor,Rat,Rdx, Dpn Gp Ftch, Ph3,m,Amca,lacZ Rbt Cy5.czi:0050-0552-0331:c:1/4; z:13/22 - 4 A4+5 StL11 Gsb-LacZ wor,Rat,Rdx, Dpn Gp F	21.254	1594.48	33888.8	1685371	413.39	0.38051			2	3 A8-10 StL11 Gsb-LacZ wor,Rat,Rdx, Dpn Gp Ftch, Ph3,m,Amca,lacZ Rbt Cy5.czi:0065-0943-0431:c:1/4; z:17/26 - 3 A8-10 StL11 Gsb-LacZ wor,Rat,Rdx, Dpn Gp	27.99	1964.57	54987.9	2734682	535.847	0.962752
	17	2Brain Lobe StL11 Gsb-LacZ wor,Rat,Rdx, Dpn Gp Ftch, Ph3,m,Amca,lacZ Rbt Cy5.czi:0090-0496-0692:c:1/4; z:23/35 - 2Brain Lobe StL11 Gsb-LacZ wor,Rat,Rdx, Dpn	23.908	2803.6	67028.4	3333482	494.11	0.742393		121	2T1-3 StL11 Gsb-LacZ wor,Rat,Rdx, Dpn Gp Ftch, Ph3,m,Amca,lacZ Rbt Cy5.czi:0041-0411-0534:c:1/4; z:11/27 - 2T1-3 StL11 Gsb-LacZ wor,Rat,Rdx, Dpn Gp Ft	21.314	1794.28	38243.5	1901940	1260.41	0.423577			5	4 A4+5 StL11 Gsb-LacZ wor,Rat,Rdx, Dpn Gp Ftch, Ph3,m,Amca,lacZ Rbt Cy5.czi:0042-0551-0310:c:1/4; z:11/22 - 4 A4+5 StL11 Gsb-LacZ wor,Rat,Rdx, Dpn Gp F	12.406	1233.06	15297.8	760797	413.39	0.171767			3	3 A8-10 StL11 Gsb-LacZ wor,Rat,Rdx, Dpn Gp Ftch, Ph3,m,Amca,lacZ Rbt Cy5.czi:0073-0909-0416:c:1/4; z:19/26 - 3 A8-10 StL11 Gsb-LacZ wor,Rat,Rdx, Dpn Gp	23.184	1984.7	46013.4	2288355	535.847	0.805621
	18	2Brain Lobe StL11 Gsb-LacZ wor,Rat,Rdx, Dpn Gp Ftch, Ph3,m,Amca,lacZ Rbt Cy5.czi:0090-0483-0647:c:1/4; z:23/35 - 2Brain Lobe StL11 Gsb-LacZ wor,Rat,Rdx, Dpn	23.265	3131.49	72852.5	3623128	494.11	0.8069		122	2T1-3 StL11 Gsb-LacZ wor,Rat,Rdx, Dpn Gp Ftch, Ph3,m,Amca,lacZ Rbt Cy5.czi:0069-0513-0771:c:1/4; z:18/27 - 2T1-3 StL11 Gsb-LacZ wor,Rat,Rdx, Dpn Gp Ft	15.965	4011.41	64044	3185063	1260.41	0.709339			6	4 A4+5 StL11 Gsb-LacZ wor,Rat,Rdx, Dpn Gp Ftch, Ph3,m,Amca,lacZ Rbt Cy5.czi:0058-0774-0405:c:1/4; z:15/22 - 4 A4+5 StL11 Gsb-LacZ wor,Rat,Rdx, Dpn Gp F	24.391	1475.94	35998.9	1790314	413.39	0.404203			4	3 A8-10 StL11 Gsb-LacZ wor,Rat,Rdx, Dpn Gp Ftch, Ph3,m,Amca,lacZ Rbt Cy5.czi:0053-0917-0443:c:1/4; z:14/26 - 3 A8-10 StL11 Gsb-LacZ wor,Rat,Rdx, Dpn Gp	21.857	1758.1	38426.7	1911052	535.847	0.672791
	19	2Brain Lobe StL11 Gsb-LacZ wor,Rat,Rdx, Dpn Gp Ftch, Ph3,m,Amca,lacZ Rbt Cy5.czi:0074-0483-0661:c:1/4; z:19/35 - 2Brain Lobe StL11 Gsb-LacZ wor,Rat,Rdx, Dpn	18.821	2870.89	54032.3	2687155	494.11	0.598451		123	2T1-3 StL11 Gsb-LacZ wor,Rat,Rdx, Dpn Gp Ftch, Ph3,m,Amca,lacZ Rbt Cy5.czi:0073-0548-0784:c:1/4; z:19/27 - 2T1-3 StL11 Gsb-LacZ wor,Rat,Rdx, Dpn Gp Ft	29.739	3878.57	115346	5736413	1260.41	1.27755			7	4 A4+5 StL11 Gsb-LacZ wor,Rat,Rdx, Dpn Gp Ftch, Ph3,m,Amca,lacZ Rbt Cy5.czi:0058-0800-0368:c:1/4; z:15/22 - 4 A4+5 StL11 Gsb-LacZ wor,Rat,Rdx, Dpn Gp F	26.2	1848.64	48434.8	2408778	413.39	0.543835			5	3 A8-10 StL11 Gsb-LacZ wor,Rat,Rdx, Dpn Gp Ftch, Ph3,m,Amca,lacZ Rbt Cy5.czi:0053-0919-0481:c:1/4; z:14/26 - 3 A8-10 StL11 Gsb-LacZ wor,Rat,Rdx, Dpn Gp	23.345	1110.03	25913.5	1288743	535.847	0.453705
	20	2Brain Lobe StL11 Gsb-LacZ wor,Rat,Rdx, Dpn Gp Ftch, Ph3,m,Amca,lacZ Rbt Cy5.czi:0074-0450-0737:c:1/4; z:19/35 - 2Brain Lobe StL11 Gsb-LacZ wor,Rat,Rdx, Dpn	23.466	2725.11	63946.2	3180201	494.11	0.708256		124	2T1-3 StL11 Gsb-LacZ wor,Rat,Rdx, Dpn Gp Ftch, Ph3,m,Amca,lacZ Rbt Cy5.czi:0057-0514-0826:c:1/4; z:15/27 - 2T1-3 StL11 Gsb-LacZ wor,Rat,Rdx, Dpn Gp Ft	71.08	2631.91	187077	9303800	1260.41	2.07203			8	4 A4+5 StL11 Gsb-LacZ wor,Rat,Rdx, Dpn Gp Ftch, Ph3,m,Amca,lacZ Rbt Cy5.czi:0058-0859-0393:c:1/4; z:15/22 - 4 A4+5 StL11 Gsb-LacZ wor,Rat,Rdx, Dpn Gp F	40.095	1653.57	66299.1	3297216	413.39	0.744419			6	3 A8-10 StL11 Gsb-LacZ wor,Rat,Rdx, Dpn Gp Ftch, Ph3,m,Amca,lacZ Rbt Cy5.czi:0061-0871-0440:c:1/4; z:16/26 - 3 A8-10 StL11 Gsb-LacZ wor,Rat,Rdx, Dpn Gp	24.833	1679.7	41711.8	2074430	535.847	0.730308
	21	2Brain Lobe StL11 Gsb-LacZ wor,Rat,Rdx, Dpn Gp Ftch, Ph3,m,Amca,lacZ Rbt Cy5.czi:0074-0465-0692:c:1/4; z:19/35 - 2Brain Lobe StL11 Gsb-LacZ wor,Rat,Rdx, Dpn	14.699	3163.81	46503.8	2312745	494.11	0.515067		125	2T1-3 StL11 Gsb-LacZ wor,Rat,Rdx, Dpn Gp Ftch, Ph3,m,Amca,lacZ Rbt Cy5.czi:0025-0491-0807:c:1/4; z:7/27 - 2T1-3 StL11 Gsb-LacZ wor,Rat,Rdx, Dpn Gp Ftc	11.622	938.453	10906.9	542426	1260.41	0.120803			9	4 A4+5 StL11 Gsb-LacZ wor,Rat,Rdx, Dpn Gp Ftch, Ph3,m,Amca,lacZ Rbt Cy5.czi:0058-0917-0397:c:1/4; z:15/22 - 4 A4+5 StL11 Gsb-LacZ wor,Rat,Rdx, Dpn Gp F	47.796	1270.4	60719.7	3019738	413.39	0.681772			7	3 A8-10 StL11 Gsb-LacZ wor,Rat,Rdx, Dpn Gp Ftch, Ph3,m,Amca,lacZ Rbt Cy5.czi:0065-0834-0480:c:1/4; z:17/26 - 3 A8-10 StL11 Gsb-LacZ wor,Rat,Rdx, Dpn Gp	48.62	1088.78	52936.5	2632662	535.847	0.926835
	22	2Brain Lobe StL11 Gsb-LacZ wor,Rat,Rdx, Dpn Gp Ftch, Ph3,m,Amca,lacZ Rbt Cy5.czi:0090-0494-0761:c:1/4; z:23/35 - 2Brain Lobe StL11 Gsb-LacZ wor,Rat,Rdx, Dpn	40.416	1392.31	56271.9	2798538	494.11	0.623257		126	2T1-3 StL11 Gsb-LacZ wor,Rat,Rdx, Dpn Gp Ftch, Ph3,m,Amca,lacZ Rbt Cy5.czi:0069-0554-0834:c:1/4; z:18/27 - 2T1-3 StL11 Gsb-LacZ wor,Rat,Rdx, Dpn Gp Ft	20.349	1428.68	29072.1	1445828	1260.41	0.321998			10	4 A4+5 StL11 Gsb-LacZ wor,Rat,Rdx, Dpn Gp Ftch, Ph3,m,Amca,lacZ Rbt Cy5.czi:0058-0929-0451:c:1/4; z:15/22 - 4 A4+5 StL11 Gsb-LacZ wor,Rat,Rdx, Dpn Gp F	24.23	1183.32	28671.4	1425896	413.39	0.321927			8	3 A8-10 StL11 Gsb-LacZ wor,Rat,Rdx, Dpn Gp Ftch, Ph3,m,Amca,lacZ Rbt Cy5.czi:0057-0831-0443:c:1/4; z:15/26 - 3 A8-10 StL11 Gsb-LacZ wor,Rat,Rdx, Dpn Gp	21.133	1462.62	30909.6	1537210	535.847	0.541179
	23	2Brain Lobe StL11 Gsb-LacZ wor,Rat,Rdx, Dpn Gp Ftch, Ph3,m,Amca,lacZ Rbt Cy5.czi:0095-0434-0706:c:1/4; z:24/35 - 2Brain Lobe StL11 Gsb-LacZ wor,Rat,Rdx, Dpn	24.592	3132.15	77024.5	3830616	494.11	0.853109		127	2T1-3 StL11 Gsb-LacZ wor,Rat,Rdx, Dpn Gp Ftch, Ph3,m,Amca,lacZ Rbt Cy5.czi:0025-0714-0736:c:1/4; z:7/27 - 2T1-3 StL11 Gsb-LacZ wor,Rat,Rdx, Dpn Gp Ftc	10.999	784.346	8626.91	429037	1260.41	0.09555			11	4 A4+5 StL11 Gsb-LacZ wor,Rat,Rdx, Dpn Gp Ftch, Ph3,m,Amca,lacZ Rbt Cy5.czi:0058-0817-0449:c:1/4; z:15/22 - 4 A4+5 StL11 Gsb-LacZ wor,Rat,Rdx, Dpn Gp F	17.554	805.233	14135	702968	413.39	0.158711			9	3 A8-10 StL11 Gsb-LacZ wor,Rat,Rdx, Dpn Gp Ftch, Ph3,m,Amca,lacZ Rbt Cy5.czi:0057-0826-0400:c:1/4; z:15/26 - 3 A8-10 StL11 Gsb-LacZ wor,Rat,Rdx, Dpn Gp	19.384	1385.59	26857.9	1335708	535.847	0.470239
	24	2Brain Lobe StL11 Gsb-LacZ wor,Rat,Rdx, Dpn Gp Ftch, Ph3,m,Amca,lacZ Rbt Cy5.czi:0063-0487-0786:c:1/4; z:16/35 - 2Brain Lobe StL11 Gsb-LacZ wor,Rat,Rdx, Dpn	17.856	1742.04	31105.1	1546930	494.11	0.344514		128	2T1-3 StL11 Gsb-LacZ wor,Rat,Rdx, Dpn Gp Ftch, Ph3,m,Amca,lacZ Rbt Cy5.czi:0025-0672-0582:c:1/4; z:7/27 - 2T1-3 StL11 Gsb-LacZ wor,Rat,Rdx, Dpn Gp Ftc	13.472	2116.07	28507.9	1417765	1260.41	0.315748			12	4 A4+5 StL11 Gsb-LacZ wor,Rat,Rdx, Dpn Gp Ftch, Ph3,m,Amca,lacZ Rbt Cy5.czi:0062-0897-0340:c:1/4; z:16/22 - 4 A4+5 StL11 Gsb-LacZ wor,Rat,Rdx, Dpn Gp F	15.181	1196.59	18165.7	903423	413.39	0.203968			10	3 A8-10 StL11 Gsb-LacZ wor,Rat,Rdx, Dpn Gp Ftch, Ph3,m,Amca,lacZ Rbt Cy5.czi:0065-0811-0383:c:1/4; z:17/26 - 3 A8-10 StL11 Gsb-LacZ wor,Rat,Rdx, Dpn Gp	17.152	2046.5	35101.1	1745662	535.847	0.614565
	25	2Brain Lobe StL11 Gsb-LacZ wor,Rat,Rdx, Dpn Gp Ftch, Ph3,m,Amca,lacZ Rbt Cy5.czi:0063-0426-0782:c:1/4; z:16/35 - 2Brain Lobe StL11 Gsb-LacZ wor,Rat,Rdx, Dpn	28.312	1756.68	49734.3	2473406	494.11	0.550847		129	2T1-3 StL11 Gsb-LacZ wor,Rat,Rdx, Dpn Gp Ftch, Ph3,m,Amca,lacZ Rbt Cy5.czi:0025-0697-0569:c:1/4; z:7/27 - 2T1-3 StL11 Gsb-LacZ wor,Rat,Rdx, Dpn Gp Ftc	11.904	1795.35	21371.3	1062844	1260.41	0.236704			13	4 A4+5 StL11 Gsb-LacZ wor,Rat,Rdx, Dpn Gp Ftch, Ph3,m,Amca,lacZ Rbt Cy5.czi:0066-0863-0340:c:1/4; z:17/22 - 4 A4+5 StL11 Gsb-LacZ wor,Rat,Rdx, Dpn Gp F	16.83	637.167	10723.6	533309	413.39	0.120406			11	3 A8-10 StL11 Gsb-LacZ wor,Rat,Rdx, Dpn Gp Ftch, Ph3,m,Amca,lacZ Rbt Cy5.czi:0057-0851-0344:c:1/4; z:15/26 - 3 A8-10 StL11 Gsb-LacZ wor,Rat,Rdx, Dpn Gp	20.349	995.143	20250.1	1007085	535.847	0.354547
	26	2Brain Lobe StL11 Gsb-LacZ wor,Rat,Rdx, Dpn Gp Ftch, Ph3,m,Amca,lacZ Rbt Cy5.czi:0067-0448-0832:c:1/4; z:17/35 - 2Brain Lobe StL11 Gsb-LacZ wor,Rat,Rdx, Dpn	29.035	2614.04	75899.6	3774671	494.11	0.84065		130	2T1-3 StL11 Gsb-LacZ wor,Rat,Rdx, Dpn Gp Ftch, Ph3,m,Amca,lacZ Rbt Cy5.czi:0053-0682-0556:c:1/4; z:14/27 - 2T1-3 StL11 Gsb-LacZ wor,Rat,Rdx, Dpn Gp Ft	11.823	2209.98	26129.2	1299468	1260.41	0.289402	90286.9		14	4 A4+5 StL11 Gsb-LacZ wor,Rat,Rdx, Dpn Gp Ftch, Ph3,m,Amca,lacZ Rbt Cy5.czi:0066-0822-0419:c:1/4; z:17/22 - 4 A4+5 StL11 Gsb-LacZ wor,Rat,Rdx, Dpn Gp F	15.784	510.074	8051.25	400408	413.39	0.0904009			12	3 A8-10 StL11 Gsb-LacZ wor,Rat,Rdx, Dpn Gp Ftch, Ph3,m,Amca,lacZ Rbt Cy5.czi:0057-0815-0326:c:1/4; z:15/26 - 3 A8-10 StL11 Gsb-LacZ wor,Rat,Rdx, Dpn Gp	23.506	2447.53	57531.2	2861167	535.847	1.00728
	27	2Brain Lobe StL11 Gsb-LacZ wor,Rat,Rdx, Dpn Gp Ftch, Ph3,m,Amca,lacZ Rbt Cy5.czi:0035-0505-0829:c:1/4; z:9/35 - 2Brain Lobe StL11 Gsb-LacZ wor,Rat,Rdx, Dpn	61.67	1591.53	98149.8	4881226	494.11	1.08709	E 3	1	3T1-3 StL11 Gsb-LacZ wor,Rat,Rdx, Dpn Gp Ftch, Ph3,m,Amca,lacZ Rbt Cy5.czi:0070-0385-0478:c:1/4; z:18/24 - 3T1-3 StL11 Gsb-LacZ wor,Rat,Rdx, Dpn Gp Ft	32.655	1378.41	45011.8	2238546	628.174	0.788086			15	4 A4+5 StL11 Gsb-LacZ wor,Rat,Rdx, Dpn Gp Ftch, Ph3,m,Amca,lacZ Rbt Cy5.czi:0058-0738-0349:c:1/4; z:15/22 - 4 A4+5 StL11 Gsb-LacZ wor,Rat,Rdx, Dpn Gp F	12.125	728.539	8833.45	439309	413.39	0.0991837			13	3 A8-10 StL11 Gsb-LacZ wor,Rat,Rdx, Dpn Gp Ftch, Ph3,m,Amca,lacZ Rbt Cy5.czi:0073-0788-0410:c:1/4; z:19/26 - 3 A8-10 StL11 Gsb-LacZ wor,Rat,Rdx, Dpn Gp	21.173	2712.88	57440.7	2856663	535.847	1.0057
	28	2Brain Lobe StL11 Gsb-LacZ wor,Rat,Rdx, Dpn Gp Ftch, Ph3,m,Amca,lacZ Rbt Cy5.czi:0035-0454-0843:c:1/4; z:9/35 - 2Brain Lobe StL11 Gsb-LacZ wor,Rat,Rdx, Dpn	20.952	1414.57	29638.3	1473984	494.11	0.328268		2	3T1-3 StL11 Gsb-LacZ wor,Rat,Rdx, Dpn Gp Ftch, Ph3,m,Amca,lacZ Rbt Cy5.czi:0058-0492-0505:c:1/4; z:15/24 - 3T1-3 StL11 Gsb-LacZ wor,Rat,Rdx, Dpn Gp Ft	31.991	2338.22	74802.6	3720111	628.174	1.30967			16	4 A4+5 StL11 Gsb-LacZ wor,Rat,Rdx, Dpn Gp Ftch, Ph3,m,Amca,lacZ Rbt Cy5.czi:0066-0725-0321:c:1/4; z:17/22 - 4 A4+5 StL11 Gsb-LacZ wor,Rat,Rdx, Dpn Gp F	25.114	1479.7	37161.8	1848145	413.39	0.417259			14	3 A8-10 StL11 Gsb-LacZ wor,Rat,Rdx, Dpn Gp Ftch, Ph3,m,Amca,lacZ Rbt Cy5.czi:0065-0786-0446:c:1/4; z:17/26 - 3 A8-10 StL11 Gsb-LacZ wor,Rat,Rdx, Dpn Gp	18.982	1969.78	37389.5	1859471	535.847	0.654632
	29	2Brain Lobe StL11 Gsb-LacZ wor,Rat,Rdx, Dpn Gp Ftch, Ph3,m,Amca,lacZ Rbt Cy5.czi:0035-0462-0805:c:1/4; z:9/35 - 2Brain Lobe StL11 Gsb-LacZ wor,Rat,Rdx, Dpn	12.768	1401.23	17891.4	889781	494.11	0.198161		3	3T1-3 StL11 Gsb-LacZ wor,Rat,Rdx, Dpn Gp Ftch, Ph3,m,Amca,lacZ Rbt Cy5.czi:0074-0499-0486:c:1/4; z:19/24 - 3T1-3 StL11 Gsb-LacZ wor,Rat,Rdx, Dpn Gp Ft	21.314	2346.92	50022.5	2487738	628.174	0.875815			17	4 A4+5 StL11 Gsb-LacZ wor,Rat,Rdx, Dpn Gp Ftch, Ph3,m,Amca,lacZ Rbt Cy5.czi:0066-0699-0285:c:1/4; z:17/22 - 4 A4+5 StL11 Gsb-LacZ wor,Rat,Rdx, Dpn Gp F	20.449	2338.9	47829.2	2378663	413.39	0.537036			15	3 A8-10 StL11 Gsb-LacZ wor,Rat,Rdx, Dpn Gp Ftch, Ph3,m,Amca,lacZ Rbt Cy5.czi:0049-0761-0308:c:1/4; z:13/26 - 3 A8-10 StL11 Gsb-LacZ wor,Rat,Rdx, Dpn Gp	64.385	1388.39	89391.1	4445633	535.847	1.5651
	30	2Brain Lobe StL11 Gsb-LacZ wor,Rat,Rdx, Dpn Gp Ftch, Ph3,m,Amca,lacZ Rbt Cy5.czi:0127-0564-0701:c:1/4; z:32/35 - 2Brain Lobe StL11 Gsb-LacZ wor,Rat,Rdx, Dpn	14.779	622.377	9198.17	457447	494.11	0.101877		4	3T1-3 StL11 Gsb-LacZ wor,Rat,Rdx, Dpn Gp Ftch, Ph3,m,Amca,lacZ Rbt Cy5.czi:0074-0435-0507:c:1/4; z:19/24 - 3T1-3 StL11 Gsb-LacZ wor,Rat,Rdx, Dpn Gp Ft	27.326	1404.39	38376.6	1908563	628.174	0.671914			18	4 A4+5 StL11 Gsb-LacZ wor,Rat,Rdx, Dpn Gp Ftch, Ph3,m,Amca,lacZ Rbt Cy5.czi:0054-0840-0279:c:1/4; z:14/22 - 4 A4+5 StL11 Gsb-LacZ wor,Rat,Rdx, Dpn Gp F	24.933	1662.65	41455.7	2061691	413.39	0.465472			16	3 A8-10 StL11 Gsb-LacZ wor,Rat,Rdx, Dpn Gp Ftch, Ph3,m,Amca,lacZ Rbt Cy5.czi:0073-0782-0355:c:1/4; z:19/26 - 3 A8-10 StL11 Gsb-LacZ wor,Rat,Rdx, Dpn Gp	21.575	2722.57	58740.6	2921313	535.847	1.02846
	31	2Brain Lobe StL11 Gsb-LacZ wor,Rat,Rdx, Dpn Gp Ftch, Ph3,m,Amca,lacZ Rbt Cy5.czi:0103-0520-0625:c:1/4; z:26/35 - 2Brain Lobe StL11 Gsb-LacZ wor,Rat,Rdx, Dpn	27.286	2780.6	75871.6	3773275	494.11	0.840339		5	3T1-3 StL11 Gsb-LacZ wor,Rat,Rdx, Dpn Gp Ftch, Ph3,m,Amca,lacZ Rbt Cy5.czi:0078-0405-0449:c:1/4; z:20/24 - 3T1-3 StL11 Gsb-LacZ wor,Rat,Rdx, Dpn Gp Ft	15.061	754.935	11369.8	565446	628.174	0.199067			19	4 A4+5 StL11 Gsb-LacZ wor,Rat,Rdx, Dpn Gp Ftch, Ph3,m,Amca,lacZ Rbt Cy5.czi:0054-0900-0269:c:1/4; z:14/22 - 4 A4+5 StL11 Gsb-LacZ wor,Rat,Rdx, Dpn Gp F	30.383	2239.16	68031.4	3383363	413.39	0.763869			17	3 A8-10 StL11 Gsb-LacZ wor,Rat,Rdx, Dpn Gp Ftch, Ph3,m,Amca,lacZ Rbt Cy5.czi:0069-0746-0362:c:1/4; z:18/26 - 3 A8-10 StL11 Gsb-LacZ wor,Rat,Rdx, Dpn Gp	14.558	2536.41	36924.8	1836361	535.847	0.646496
	32	2Brain Lobe StL11 Gsb-LacZ wor,Rat,Rdx, Dpn Gp Ftch, Ph3,m,Amca,lacZ Rbt Cy5.czi:0083-0464-0790:c:1/4; z:21/35 - 2Brain Lobe StL11 Gsb-LacZ wor,Rat,Rdx, Dpn	17.614	2459.44	43321.2	2154467	494.11	0.479817		6	3T1-3 StL11 Gsb-LacZ wor,Rat,Rdx, Dpn Gp Ftch, Ph3,m,Amca,lacZ Rbt Cy5.czi:0066-0384-0419:c:1/4; z:17/24 - 3T1-3 StL11 Gsb-LacZ wor,Rat,Rdx, Dpn Gp Ft	27.206	2384.09	64860.7	3225681	628.174	1.13561			20	4 A4+5 StL11 Gsb-LacZ wor,Rat,Rdx, Dpn Gp Ftch, Ph3,m,Amca,lacZ Rbt Cy5.czi:0050-0922-0308:c:1/4; z:13/22 - 4 A4+5 StL11 Gsb-LacZ wor,Rat,Rdx, Dpn Gp F	23.586	1497.58	35322.1	1756655	413.39	0.396604			18	3 A8-10 StL11 Gsb-LacZ wor,Rat,Rdx, Dpn Gp Ftch, Ph3,m,Amca,lacZ Rbt Cy5.czi:0061-0725-0348:c:1/4; z:16/26 - 3 A8-10 StL11 Gsb-LacZ wor,Rat,Rdx, Dpn Gp	20.108	2219.88	44636.5	2219880	535.847	0.781514
	33	2Brain Lobe StL11 Gsb-LacZ wor,Rat,Rdx, Dpn Gp Ftch, Ph3,m,Amca,lacZ Rbt Cy5.czi:0107-0412-0766:c:1/4; z:27/35 - 2Brain Lobe StL11 Gsb-LacZ wor,Rat,Rdx, Dpn	16.528	2527.63	41777.9	2077715	494.11	0.462724		7	3T1-3 StL11 Gsb-LacZ wor,Rat,Rdx, Dpn Gp Ftch, Ph3,m,Amca,lacZ Rbt Cy5.czi:0050-0343-0428:c:1/4; z:13/24 - 3T1-3 StL11 Gsb-LacZ wor,Rat,Rdx, Dpn Gp Ft	33.399	1810.77	60477.3	3007684	628.174	1.05886			21	4 A4+5 StL11 Gsb-LacZ wor,Rat,Rdx, Dpn Gp Ftch, Ph3,m,Amca,lacZ Rbt Cy5.czi:0058-0751-0277:c:1/4; z:15/22 - 4 A4+5 StL11 Gsb-LacZ wor,Rat,Rdx, Dpn Gp F	15.563	1621.71	25239.2	1255207	413.39	0.283391			19	3 A8-10 StL11 Gsb-LacZ wor,Rat,Rdx, Dpn Gp Ftch, Ph3,m,Amca,lacZ Rbt Cy5.czi:0065-0710-0390:c:1/4; z:17/26 - 3 A8-10 StL11 Gsb-LacZ wor,Rat,Rdx, Dpn Gp	19.665	2691.66	52932.2	2632445	535.847	0.926759
	34	2Brain Lobe StL11 Gsb-LacZ wor,Rat,Rdx, Dpn Gp Ftch, Ph3,m,Amca,lacZ Rbt Cy5.czi:0075-0392-0732:c:1/4; z:19/35 - 2Brain Lobe StL11 Gsb-LacZ wor,Rat,Rdx, Dpn	32.273	3283.72	105974	5270367	494.11	1.17375		8	3T1-3 StL11 Gsb-LacZ wor,Rat,Rdx, Dpn Gp Ftch, Ph3,m,Amca,lacZ Rbt Cy5.czi:0074-0480-0424:c:1/4; z:19/24 - 3T1-3 StL11 Gsb-LacZ wor,Rat,Rdx, Dpn Gp Ft	23.063	2452.06	56552.9	2812511	628.174	0.990152			22	4 A4+5 StL11 Gsb-LacZ wor,Rat,Rdx, Dpn Gp Ftch, Ph3,m,Amca,lacZ Rbt Cy5.czi:0058-0761-0332:c:1/4; z:15/22 - 4 A4+5 StL11 Gsb-LacZ wor,Rat,Rdx, Dpn Gp F	25.476	1622.4	41332.9	2055586	413.39	0.464094			20	3 A8-10 StL11 Gsb-LacZ wor,Rat,Rdx, Dpn Gp Ftch, Ph3,m,Amca,lacZ Rbt Cy5.czi:0065-0738-0419:c:1/4; z:17/26 - 3 A8-10 StL11 Gsb-LacZ wor,Rat,Rdx, Dpn Gp	10.496	2301.67	24158.7	1201471	535.847	0.422981
	35	2Brain Lobe StL11 Gsb-LacZ wor,Rat,Rdx, Dpn Gp Ftch, Ph3,m,Amca,lacZ Rbt Cy5.czi:0063-0387-0753:c:1/4; z:16/35 - 2Brain Lobe StL11 Gsb-LacZ wor,Rat,Rdx, Dpn	35.611	2818.67	100375	4991872	494.11	1.11173		9	3T1-3 StL11 Gsb-LacZ wor,Rat,Rdx, Dpn Gp Ftch, Ph3,m,Amca,lacZ Rbt Cy5.czi:0070-0457-0387:c:1/4; z:18/24 - 3T1-3 StL11 Gsb-LacZ wor,Rat,Rdx, Dpn Gp Ft	21.857	1943.81	42485.9	2112926	628.174	0.743861			23	4 A4+5 StL11 Gsb-LacZ wor,Rat,Rdx, Dpn Gp Ftch, Ph3,m,Amca,lacZ Rbt Cy5.czi:0046-0556-0390:c:1/4; z:12/22 - 4 A4+5 StL11 Gsb-LacZ wor,Rat,Rdx, Dpn Gp F	57.427	835.365	47972.8	2385803	413.39	0.538648			21	3 A8-10 StL11 Gsb-LacZ wor,Rat,Rdx, Dpn Gp Ftch, Ph3,m,Amca,lacZ Rbt Cy5.czi:0061-0700-0371:c:1/4; z:16/26 - 3 A8-10 StL11 Gsb-LacZ wor,Rat,Rdx, Dpn Gp	11.039	2952.4	32591.8	1620867	535.847	0.57063
	36	2Brain Lobe StL11 Gsb-LacZ wor,Rat,Rdx, Dpn Gp Ftch, Ph3,m,Amca,lacZ Rbt Cy5.czi:0067-0355-0796:c:1/4; z:17/35 - 2Brain Lobe StL11 Gsb-LacZ wor,Rat,Rdx, Dpn	29.719	2240.09	66573.5	3310861	494.11	0.737355		10	3T1-3 StL11 Gsb-LacZ wor,Rat,Rdx, Dpn Gp Ftch, Ph3,m,Amca,lacZ Rbt Cy5.czi:0066-0420-0357:c:1/4; z:17/24 - 3T1-3 StL11 Gsb-LacZ wor,Rat,Rdx, Dpn Gp Ft	27.105	2195.93	59520.8	2960111	628.174	1.04211			24	4 A4+5 StL11 Gsb-LacZ wor,Rat,Rdx, Dpn Gp Ftch, Ph3,m,Amca,lacZ Rbt Cy5.czi:0046-0552-0258:c:1/4; z:12/22 - 4 A4+5 StL11 Gsb-LacZ wor,Rat,Rdx, Dpn Gp F	30.564	1223.71	37400.9	1860036	413.39	0.419944			22	3 A8-10 StL11 Gsb-LacZ wor,Rat,Rdx, Dpn Gp Ftch, Ph3,m,Amca,lacZ Rbt Cy5.czi:0069-0655-0352:c:1/4; z:18/26 - 3 A8-10 StL11 Gsb-LacZ wor,Rat,Rdx, Dpn Gp	16.77	3825.41	64151.2	3190396	535.847	1.12319
	37	2Brain Lobe StL11 Gsb-LacZ wor,Rat,Rdx, Dpn Gp Ftch, Ph3,m,Amca,lacZ Rbt Cy5.czi:0047-0351-0853:c:1/4; z:12/35 - 2Brain Lobe StL11 Gsb-LacZ wor,Rat,Rdx, Dpn	62.072	1101.51	68373.2	3400366	494.11	0.757289		11	3T1-3 StL11 Gsb-LacZ wor,Rat,Rdx, Dpn Gp Ftch, Ph3,m,Amca,lacZ Rbt Cy5.czi:0042-0283-0439:c:1/4; z:11/24 - 3T1-3 StL11 Gsb-LacZ wor,Rat,Rdx, Dpn Gp Ft	30.463	1505.34	45857.1	2280582	628.174	0.802885			25	4 A4+5 StL11 Gsb-LacZ wor,Rat,Rdx, Dpn Gp Ftch, Ph3,m,Amca,lacZ Rbt Cy5.czi:0046-0620-0256:c:1/4; z:12/22 - 4 A4+5 StL11 Gsb-LacZ wor,Rat,Rdx, Dpn Gp F	42.186	1228.17	51811.3	2576699	413.39	0.581747			23	3 A8-10 StL11 Gsb-LacZ wor,Rat,Rdx, Dpn Gp Ftch, Ph3,m,Amca,lacZ Rbt Cy5.czi:0061-0673-0380:c:1/4; z:16/26 - 3 A8-10 StL11 Gsb-LacZ wor,Rat,Rdx, Dpn Gp	7.922	2931.71	23226.2	1155093	535.847	0.406653
	38	2Brain Lobe StL11 Gsb-LacZ wor,Rat,Rdx, Dpn Gp Ftch, Ph3,m,Amca,lacZ Rbt Cy5.czi:0047-0340-0793:c:1/4; z:12/35 - 2Brain Lobe StL11 Gsb-LacZ wor,Rat,Rdx, Dpn	17.212	1844.63	31750	1579004	494.11	0.351657		12	3T1-3 StL11 Gsb-LacZ wor,Rat,Rdx, Dpn Gp Ftch, Ph3,m,Amca,lacZ Rbt Cy5.czi:0062-0499-0393:c:1/4; z:16/24 - 3T1-3 StL11 Gsb-LacZ wor,Rat,Rdx, Dpn Gp Ft	31.649	1955.99	61905.9	3078729	628.174	1.08387			26	4 A4+5 StL11 Gsb-LacZ wor,Rat,Rdx, Dpn Gp Ftch, Ph3,m,Amca,lacZ Rbt Cy5.czi:0050-0751-0551:c:1/4; z:13/22 - 4 A4+5 StL11 Gsb-LacZ wor,Rat,Rdx, Dpn Gp F	35.349	1254.76	44354.7	2205866	413.39	0.498023			24	3 A8-10 StL11 Gsb-LacZ wor,Rat,Rdx, Dpn Gp Ftch, Ph3,m,Amca,lacZ Rbt Cy5.czi:0057-0645-0428:c:1/4; z:15/26 - 3 A8-10 StL11 Gsb-LacZ wor,Rat,Rdx, Dpn Gp	19.142	1542.29	29523.2	1468262	535.847	0.516905
	39	2Brain Lobe StL11 Gsb-LacZ wor,Rat,Rdx, Dpn Gp Ftch, Ph3,m,Amca,lacZ Rbt Cy5.czi:0047-0433-0807:c:1/4; z:12/35 - 2Brain Lobe StL11 Gsb-LacZ wor,Rat,Rdx, Dpn	48.761	1488.46	72578.8	3609516	494.11	0.803868		13	3T1-3 StL11 Gsb-LacZ wor,Rat,Rdx, Dpn Gp Ftch, Ph3,m,Amca,lacZ Rbt Cy5.czi:0062-0298-0406:c:1/4; z:16/24 - 3T1-3 StL11 Gsb-LacZ wor,Rat,Rdx, Dpn Gp Ft	28.03	2386.41	66891.1	3326654	628.174	1.17116			27	4 A4+5 StL11 Gsb-LacZ wor,Rat,Rdx, Dpn Gp Ftch, Ph3,m,Amca,lacZ Rbt Cy5.czi:0046-0650-0592:c:1/4; z:12/22 - 4 A4+5 StL11 Gsb-LacZ wor,Rat,Rdx, Dpn Gp F	24.471	1220.82	29874.6	1485735	413.39	0.335437			25	3 A8-10 StL11 Gsb-LacZ wor,Rat,Rdx, Dpn Gp Ftch, Ph3,m,Amca,lacZ Rbt Cy5.czi:0069-0628-0383:c:1/4; z:18/26 - 3 A8-10 StL11 Gsb-LacZ wor,Rat,Rdx, Dpn Gp	19.866	1926.34	38269.3	1903222	535.847	0.670034
	40	2Brain Lobe StL11 Gsb-LacZ wor,Rat,Rdx, Dpn Gp Ftch, Ph3,m,Amca,lacZ Rbt Cy5.czi:0027-0361-0734:c:1/4; z:7/35 - 2Brain Lobe StL11 Gsb-LacZ wor,Rat,Rdx, Dpn	27.507	2114.95	58176.3	2893249	494.11	0.64435		14	3T1-3 StL11 Gsb-LacZ wor,Rat,Rdx, Dpn Gp Ftch, Ph3,m,Amca,lacZ Rbt Cy5.czi:0066-0312-0365:c:1/4; z:17/24 - 3T1-3 StL11 Gsb-LacZ wor,Rat,Rdx, Dpn Gp Ft	12.788	2908.02	37189	1849498	628.174	0.651121			28	4 A4+5 StL11 Gsb-LacZ wor,Rat,Rdx, Dpn Gp Ftch, Ph3,m,Amca,lacZ Rbt Cy5.czi:0042-0698-0611:c:1/4; z:11/22 - 4 A4+5 StL11 Gsb-LacZ wor,Rat,Rdx, Dpn Gp F	41.924	1304.78	54702.1	2720465	413.39	0.614205			26	3 A8-10 StL11 Gsb-LacZ wor,Rat,Rdx, Dpn Gp Ftch, Ph3,m,Amca,lacZ Rbt Cy5.czi:0073-0629-0339:c:1/4; z:19/26 - 3 A8-10 StL11 Gsb-LacZ wor,Rat,Rdx, Dpn Gp	13.733	1095.31	15042.4	748094	535.847	0.263368
	41	2Brain Lobe StL11 Gsb-LacZ wor,Rat,Rdx, Dpn Gp Ftch, Ph3,m,Amca,lacZ Rbt Cy5.czi:0019-0389-0711:c:1/4; z:5/35 - 2Brain Lobe StL11 Gsb-LacZ wor,Rat,Rdx, Dpn	17.413	1581.71	27542.5	1369757	494.11	0.305056		15	3T1-3 StL11 Gsb-LacZ wor,Rat,Rdx, Dpn Gp Ftch, Ph3,m,Amca,lacZ Rbt Cy5.czi:0058-0312-0341:c:1/4; z:15/24 - 3T1-3 StL11 Gsb-LacZ wor,Rat,Rdx, Dpn Gp Ft	29.458	2264.53	66707.6	3317530	628.174	1.16794			29	4 A4+5 StL11 Gsb-LacZ wor,Rat,Rdx, Dpn Gp Ftch, Ph3,m,Amca,lacZ Rbt Cy5.czi:0042-0659-0550:c:1/4; z:11/22 - 4 A4+5 StL11 Gsb-LacZ wor,Rat,Rdx, Dpn Gp F	13.452	924.954	12442.5	618794	413.39	0.139706			27	3 A8-10 StL11 Gsb-LacZ wor,Rat,Rdx, Dpn Gp Ftch, Ph3,m,Amca,lacZ Rbt Cy5.czi:0085-0590-0412:c:1/4; z:22/26 - 3 A8-10 StL11 Gsb-LacZ wor,Rat,Rdx, Dpn Gp	14.397	1030.22	14832.1	737638	535.847	0.259687
	42	2Brain Lobe StL11 Gsb-LacZ wor,Rat,Rdx, Dpn Gp Ftch, Ph3,m,Amca,lacZ Rbt Cy5.czi:0015-0343-0761:c:1/4; z:4/35 - 2Brain Lobe StL11 Gsb-LacZ wor,Rat,Rdx, Dpn	76.087	1422.62	108243	5383199	494.11	1.19888		16	3T1-3 StL11 Gsb-LacZ wor,Rat,Rdx, Dpn Gp Ftch, Ph3,m,Amca,lacZ Rbt Cy5.czi:0062-0386-0315:c:1/4; z:16/24 - 3T1-3 StL11 Gsb-LacZ wor,Rat,Rdx, Dpn Gp Ft	49.123	2230.32	109560	5448666	628.174	1.91822			30	4 A4+5 StL11 Gsb-LacZ wor,Rat,Rdx, Dpn Gp Ftch, Ph3,m,Amca,lacZ Rbt Cy5.czi:0050-0589-0615:c:1/4; z:13/22 - 4 A4+5 StL11 Gsb-LacZ wor,Rat,Rdx, Dpn Gp F	39.713	1182.57	46962.8	2335572	413.39	0.527307			28	3 A8-10 StL11 Gsb-LacZ wor,Rat,Rdx, Dpn Gp Ftch, Ph3,m,Amca,lacZ Rbt Cy5.czi:0077-0608-0408:c:1/4; z:20/26 - 3 A8-10 StL11 Gsb-LacZ wor,Rat,Rdx, Dpn Gp	32.413	2380.89	77172.8	3837988	535.847	1.35117
	43	2Brain Lobe StL11 Gsb-LacZ wor,Rat,Rdx, Dpn Gp Ftch, Ph3,m,Amca,lacZ Rbt Cy5.czi:0063-0338-0715:c:1/4; z:16/35 - 2Brain Lobe StL11 Gsb-LacZ wor,Rat,Rdx, Dpn	37.822	2625.16	99289.8	4937923	494.11	1.09972		17	3T1-3 StL11 Gsb-LacZ wor,Rat,Rdx, Dpn Gp Ftch, Ph3,m,Amca,lacZ Rbt Cy5.czi:0066-0333-0309:c:1/4; z:17/24 - 3T1-3 StL11 Gsb-LacZ wor,Rat,Rdx, Dpn Gp Ft	15.423	2770.05	42721.3	2124632	628.174	0.747982			31	4 A4+5 StL11 Gsb-LacZ wor,Rat,Rdx, Dpn Gp Ftch, Ph3,m,Amca,lacZ Rbt Cy5.czi:0062-0575-0602:c:1/4; z:16/22 - 4 A4+5 StL11 Gsb-LacZ wor,Rat,Rdx, Dpn Gp F	17.112	440.653	7540.27	374996	413.39	0.0846636			29	3 A8-10 StL11 Gsb-LacZ wor,Rat,Rdx, Dpn Gp Ftch, Ph3,m,Amca,lacZ Rbt Cy5.czi:0085-0628-0436:c:1/4; z:22/26 - 3 A8-10 StL11 Gsb-LacZ wor,Rat,Rdx, Dpn Gp	8.787	2292.14	20141.1	1001663	535.847	0.352638
	44	2Brain Lobe StL11 Gsb-LacZ wor,Rat,Rdx, Dpn Gp Ftch, Ph3,m,Amca,lacZ Rbt Cy5.czi:0051-0291-0768:c:1/4; z:13/35 - 2Brain Lobe StL11 Gsb-LacZ wor,Rat,Rdx, Dpn	44.8	2160.57	96793.1	4813755	494.11	1.07206		18	3T1-3 StL11 Gsb-LacZ wor,Rat,Rdx, Dpn Gp Ftch, Ph3,m,Amca,lacZ Rbt Cy5.czi:0066-0268-0330:c:1/4; z:17/24 - 3T1-3 StL11 Gsb-LacZ wor,Rat,Rdx, Dpn Gp Ft	28.452	2244.28	63854.8	3175655	628.174	1.118			32	4 A4+5 StL11 Gsb-LacZ wor,Rat,Rdx, Dpn Gp Ftch, Ph3,m,Amca,lacZ Rbt Cy5.czi:0050-0574-0548:c:1/4; z:13/22 - 4 A4+5 StL11 Gsb-LacZ wor,Rat,Rdx, Dpn Gp F	69.492	933.444	64866.8	3225983	413.39	0.728337			30	3 A8-10 StL11 Gsb-LacZ wor,Rat,Rdx, Dpn Gp Ftch, Ph3,m,Amca,lacZ Rbt Cy5.czi:0069-0589-0368:c:1/4; z:18/26 - 3 A8-10 StL11 Gsb-LacZ wor,Rat,Rdx, Dpn Gp	17.433	2264.64	39480.2	1963447	535.847	0.691237
	45	2Brain Lobe StL11 Gsb-LacZ wor,Rat,Rdx, Dpn Gp Ftch, Ph3,m,Amca,lacZ Rbt Cy5.czi:0071-0314-0634:c:1/4; z:18/35 - 2Brain Lobe StL11 Gsb-LacZ wor,Rat,Rdx, Dpn	38.225	3141.34	120077	5971697	494.11	1.32995		19	3T1-3 StL11 Gsb-LacZ wor,Rat,Rdx, Dpn Gp Ftch, Ph3,m,Amca,lacZ Rbt Cy5.czi:0034-0260-0374:c:1/4; z:9/24 - 3T1-3 StL11 Gsb-LacZ wor,Rat,Rdx, Dpn Gp Ftc	23.828	1499.7	35734.1	1777144	628.174	0.625648			33	4 A4+5 StL11 Gsb-LacZ wor,Rat,Rdx, Dpn Gp Ftch, Ph3,m,Amca,lacZ Rbt Cy5.czi:0054-0549-0653:c:1/4; z:14/22 - 4 A4+5 StL11 Gsb-LacZ wor,Rat,Rdx, Dpn Gp F	35.349	1461.21	51652.6	2568808	413.39	0.579965			31	3 A8-10 StL11 Gsb-LacZ wor,Rat,Rdx, Dpn Gp Ftch, Ph3,m,Amca,lacZ Rbt Cy5.czi:0069-0579-0316:c:1/4; z:18/26 - 3 A8-10 StL11 Gsb-LacZ wor,Rat,Rdx, Dpn Gp	62.032	2112.25	131027	6516281	535.847	2.29407
	46	2Brain Lobe StL11 Gsb-LacZ wor,Rat,Rdx, Dpn Gp Ftch, Ph3,m,Amca,lacZ Rbt Cy5.czi:0059-0297-0681:c:1/4; z:15/35 - 2Brain Lobe StL11 Gsb-LacZ wor,Rat,Rdx, Dpn	14.498	2942.58	42660.3	2121600	494.11	0.472497		20	3T1-3 StL11 Gsb-LacZ wor,Rat,Rdx, Dpn Gp Ftch, Ph3,m,Amca,lacZ Rbt Cy5.czi:0066-0336-0580:c:1/4; z:17/24 - 3T1-3 StL11 Gsb-LacZ wor,Rat,Rdx, Dpn Gp Ft	24.37	2260.01	55077.5	2739138	628.174	0.964321			34	4 A4+5 StL11 Gsb-LacZ wor,Rat,Rdx, Dpn Gp Ftch, Ph3,m,Amca,lacZ Rbt Cy5.czi:0050-0657-0691:c:1/4; z:13/22 - 4 A4+5 StL11 Gsb-LacZ wor,Rat,Rdx, Dpn Gp F	26.502	1569.92	41605.9	2069161	413.39	0.467159			32	3 A8-10 StL11 Gsb-LacZ wor,Rat,Rdx, Dpn Gp Ftch, Ph3,m,Amca,lacZ Rbt Cy5.czi:0073-0536-0412:c:1/4; z:19/26 - 3 A8-10 StL11 Gsb-LacZ wor,Rat,Rdx, Dpn Gp	57.91	1814.17	105058	5224801	535.847	1.8394
	47	2Brain Lobe StL11 Gsb-LacZ wor,Rat,Rdx, Dpn Gp Ftch, Ph3,m,Amca,lacZ Rbt Cy5.czi:0059-0265-0597:c:1/4; z:15/35 - 2Brain Lobe StL11 Gsb-LacZ wor,Rat,Rdx, Dpn	44.136	2610.71	115227	5730508	494.11	1.27623		21	3T1-3 StL11 Gsb-LacZ wor,Rat,Rdx, Dpn Gp Ftch, Ph3,m,Amca,lacZ Rbt Cy5.czi:0074-0457-0650:c:1/4; z:19/24 - 3T1-3 StL11 Gsb-LacZ wor,Rat,Rdx, Dpn Gp Ft	32.413	2483.24	80490.6	4002990	628.174	1.40926			35	4 A4+5 StL11 Gsb-LacZ wor,Rat,Rdx, Dpn Gp Ftch, Ph3,m,Amca,lacZ Rbt Cy5.czi:0050-0624-0727:c:1/4; z:13/22 - 4 A4+5 StL11 Gsb-LacZ wor,Rat,Rdx, Dpn Gp F	21.636	1529.04	33081.9	1645245	413.39	0.37145			33	3 A8-10 StL11 Gsb-LacZ wor,Rat,Rdx, Dpn Gp Ftch, Ph3,m,Amca,lacZ Rbt Cy5.czi:0073-0519-0373:c:1/4; z:19/26 - 3 A8-10 StL11 Gsb-LacZ wor,Rat,Rdx, Dpn Gp	12.768	1021.94	13048.5	648934	535.847	0.228459
	48	2Brain Lobe StL11 Gsb-LacZ wor,Rat,Rdx, Dpn Gp Ftch, Ph3,m,Amca,lacZ Rbt Cy5.czi:0039-0246-0655:c:1/4; z:10/35 - 2Brain Lobe StL11 Gsb-LacZ wor,Rat,Rdx, Dpn	27.246	1818.54	49547.6	2464121	494.11	0.54878		22	3T1-3 StL11 Gsb-LacZ wor,Rat,Rdx, Dpn Gp Ftch, Ph3,m,Amca,lacZ Rbt Cy5.czi:0070-0523-0645:c:1/4; z:18/24 - 3T1-3 StL11 Gsb-LacZ wor,Rat,Rdx, Dpn Gp Ft	45.926	1565.42	71893.1	3575416	628.174	1.25873			36	4 A4+5 StL11 Gsb-LacZ wor,Rat,Rdx, Dpn Gp Ftch, Ph3,m,Amca,lacZ Rbt Cy5.czi:0038-0567-0708:c:1/4; z:10/22 - 4 A4+5 StL11 Gsb-LacZ wor,Rat,Rdx, Dpn Gp F	38.607	1258.87	48600.7	2417029	413.39	0.545698			34	3 A8-10 StL11 Gsb-LacZ wor,Rat,Rdx, Dpn Gp Ftch, Ph3,m,Amca,lacZ Rbt Cy5.czi:0073-0549-0357:c:1/4; z:19/26 - 3 A8-10 StL11 Gsb-LacZ wor,Rat,Rdx, Dpn Gp	21.334	2920.29	62302	3098430	535.847	1.09081
	49	2Brain Lobe StL11 Gsb-LacZ wor,Rat,Rdx, Dpn Gp Ftch, Ph3,m,Amca,lacZ Rbt Cy5.czi:0043-0237-0751:c:1/4; z:11/35 - 2Brain Lobe StL11 Gsb-LacZ wor,Rat,Rdx, Dpn	21.274	2324.17	49444	2458970	494.11	0.547632		23	3T1-3 StL11 Gsb-LacZ wor,Rat,Rdx, Dpn Gp Ftch, Ph3,m,Amca,lacZ Rbt Cy5.czi:0070-0408-0691:c:1/4; z:18/24 - 3T1-3 StL11 Gsb-LacZ wor,Rat,Rdx, Dpn Gp Ft	29.257	2737.64	80094.1	3983270	628.174	1.40232			37	4 A4+5 StL11 Gsb-LacZ wor,Rat,Rdx, Dpn Gp Ftch, Ph3,m,Amca,lacZ Rbt Cy5.czi:0058-0752-0673:c:1/4; z:15/22 - 4 A4+5 StL11 Gsb-LacZ wor,Rat,Rdx, Dpn Gp F	57.628	1066.77	61476.2	3057359	413.39	0.690266			35	3 A8-10 StL11 Gsb-LacZ wor,Rat,Rdx, Dpn Gp Ftch, Ph3,m,Amca,lacZ Rbt Cy5.czi:0073-0522-0308:c:1/4; z:19/26 - 3 A8-10 StL11 Gsb-LacZ wor,Rat,Rdx, Dpn Gp	32.192	2798.69	90096.3	4480706	535.847	1.57744
	50	2Brain Lobe StL11 Gsb-LacZ wor,Rat,Rdx, Dpn Gp Ftch, Ph3,m,Amca,lacZ Rbt Cy5.czi:0055-0303-0710:c:1/4; z:14/35 - 2Brain Lobe StL11 Gsb-LacZ wor,Rat,Rdx, Dpn	9.028	1529.04	13804.6	686538	494.11	0.152898		24	3T1-3 StL11 Gsb-LacZ wor,Rat,Rdx, Dpn Gp Ftch, Ph3,m,Amca,lacZ Rbt Cy5.czi:0066-0356-0695:c:1/4; z:17/24 - 3T1-3 StL11 Gsb-LacZ wor,Rat,Rdx, Dpn Gp Ft	32.454	1915.35	62160.3	3091381	628.174	1.08833			38	4 A4+5 StL11 Gsb-LacZ wor,Rat,Rdx, Dpn Gp Ftch, Ph3,m,Amca,lacZ Rbt Cy5.czi:0054-0723-0733:c:1/4; z:14/22 - 4 A4+5 StL11 Gsb-LacZ wor,Rat,Rdx, Dpn Gp F	20.49	1425.22	29202.4	1452304	413.39	0.32789			36	3 A8-10 StL11 Gsb-LacZ wor,Rat,Rdx, Dpn Gp Ftch, Ph3,m,Amca,lacZ Rbt Cy5.czi:0069-0554-0269:c:1/4; z:18/26 - 3 A8-10 StL11 Gsb-LacZ wor,Rat,Rdx, Dpn Gp	29.297	2177.12	63782.8	3172071	535.847	1.11674
	51	2Brain Lobe StL11 Gsb-LacZ wor,Rat,Rdx, Dpn Gp Ftch, Ph3,m,Amca,lacZ Rbt Cy5.czi:0039-0256-0541:c:1/4; z:10/35 - 2Brain Lobe StL11 Gsb-LacZ wor,Rat,Rdx, Dpn	27.99	2935.02	82150.7	4085552	494.11	0.909885		25	3T1-3 StL11 Gsb-LacZ wor,Rat,Rdx, Dpn Gp Ftch, Ph3,m,Amca,lacZ Rbt Cy5.czi:0066-0435-0732:c:1/4; z:17/24 - 3T1-3 StL11 Gsb-LacZ wor,Rat,Rdx, Dpn Gp Ft	25.135	1436.88	36115.2	1796095	628.174	0.63232			39	4 A4+5 StL11 Gsb-LacZ wor,Rat,Rdx, Dpn Gp Ftch, Ph3,m,Amca,lacZ Rbt Cy5.czi:0054-0769-0631:c:1/4; z:14/22 - 4 A4+5 StL11 Gsb-LacZ wor,Rat,Rdx, Dpn Gp F	14.578	536.912	7827.11	389261	413.39	0.0878842			37	3 A8-10 StL11 Gsb-LacZ wor,Rat,Rdx, Dpn Gp Ftch, Ph3,m,Amca,lacZ Rbt Cy5.czi:0069-0614-0277:c:1/4; z:18/26 - 3 A8-10 StL11 Gsb-LacZ wor,Rat,Rdx, Dpn Gp	21.394	856.063	18315	910851	535.847	0.320667												E 3
	52	2Brain Lobe StL11 Gsb-LacZ wor,Rat,Rdx, Dpn Gp Ftch, Ph3,m,Amca,lacZ Rbt Cy5.czi:0071-0284-0557:c:1/4; z:18/35 - 2Brain Lobe StL11 Gsb-LacZ wor,Rat,Rdx, Dpn	23.445	3251.75	76238.8	3791538	494.11	0.844406		26	3T1-3 StL11 Gsb-LacZ wor,Rat,Rdx, Dpn Gp Ftch, Ph3,m,Amca,lacZ Rbt Cy5.czi:0066-0491-0695:c:1/4; z:17/24 - 3T1-3 StL11 Gsb-LacZ wor,Rat,Rdx, Dpn Gp Ft	36.656	2009.32	73653.8	3662982	628.174	1.28956			40	4 A4+5 StL11 Gsb-LacZ wor,Rat,Rdx, Dpn Gp Ftch, Ph3,m,Amca,lacZ Rbt Cy5.czi:0058-0876-0599:c:1/4; z:15/22 - 4 A4+5 StL11 Gsb-LacZ wor,Rat,Rdx, Dpn Gp F	40.034	1533.29	61383.9	3052771	413.39	0.68923			38	3 A8-10 StL11 Gsb-LacZ wor,Rat,Rdx, Dpn Gp Ftch, Ph3,m,Amca,lacZ Rbt Cy5.czi:0061-0495-0406:c:1/4; z:16/26 - 3 A8-10 StL11 Gsb-LacZ wor,Rat,Rdx, Dpn Gp	24.933	1838.82	45848	2280133	535.847	0.802727
	53	2Brain Lobe StL11 Gsb-LacZ wor,Rat,Rdx, Dpn Gp Ftch, Ph3,m,Amca,lacZ Rbt Cy5.czi:0055-0235-0539:c:1/4; z:14/35 - 2Brain Lobe StL11 Gsb-LacZ wor,Rat,Rdx, Dpn	19.344	1768.59	34210.7	1701380	494.11	0.378911		27	3T1-3 StL11 Gsb-LacZ wor,Rat,Rdx, Dpn Gp Ftch, Ph3,m,Amca,lacZ Rbt Cy5.czi:0062-0381-0640:c:1/4; z:16/24 - 3T1-3 StL11 Gsb-LacZ wor,Rat,Rdx, Dpn Gp Ft	27.588	1936	53409.6	2656186	628.174	0.935117			41	4 A4+5 StL11 Gsb-LacZ wor,Rat,Rdx, Dpn Gp Ftch, Ph3,m,Amca,lacZ Rbt Cy5.czi:0058-0855-0656:c:1/4; z:15/22 - 4 A4+5 StL11 Gsb-LacZ wor,Rat,Rdx, Dpn Gp F	22.159	1298.81	28779.8	1431287	413.39	0.323145			39	3 A8-10 StL11 Gsb-LacZ wor,Rat,Rdx, Dpn Gp Ftch, Ph3,m,Amca,lacZ Rbt Cy5.czi:0065-0493-0326:c:1/4; z:17/26 - 3 A8-10 StL11 Gsb-LacZ wor,Rat,Rdx, Dpn Gp	11.421	2052.8	23445.3	1165989	535.847	0.410489
	54	2Brain Lobe StL11 Gsb-LacZ wor,Rat,Rdx, Dpn Gp Ftch, Ph3,m,Amca,lacZ Rbt Cy5.czi:0047-0208-0583:c:1/4; z:12/35 - 2Brain Lobe StL11 Gsb-LacZ wor,Rat,Rdx, Dpn	89.459	1486.17	132951	6611971	494.11	1.47254		28	3T1-3 StL11 Gsb-LacZ wor,Rat,Rdx, Dpn Gp Ftch, Ph3,m,Amca,lacZ Rbt Cy5.czi:0078-0374-0662:c:1/4; z:20/24 - 3T1-3 StL11 Gsb-LacZ wor,Rat,Rdx, Dpn Gp Ft	11.984	774.282	9279.1	461472	628.174	0.162462			42	4 A4+5 StL11 Gsb-LacZ wor,Rat,Rdx, Dpn Gp Ftch, Ph3,m,Amca,lacZ Rbt Cy5.czi:0042-0870-0680:c:1/4; z:11/22 - 4 A4+5 StL11 Gsb-LacZ wor,Rat,Rdx, Dpn Gp F	32.031	963.104	30849.6	1534225	413.39	0.346385			40	3 A8-10 StL11 Gsb-LacZ wor,Rat,Rdx, Dpn Gp Ftch, Ph3,m,Amca,lacZ Rbt Cy5.czi:0069-0472-0415:c:1/4; z:18/26 - 3 A8-10 StL11 Gsb-LacZ wor,Rat,Rdx, Dpn Gp	13.13	1699.64	22316.7	1109865	535.847	0.390731
	55	2Brain Lobe StL11 Gsb-LacZ wor,Rat,Rdx, Dpn Gp Ftch, Ph3,m,Amca,lacZ Rbt Cy5.czi:0047-0196-0523:c:1/4; z:12/35 - 2Brain Lobe StL11 Gsb-LacZ wor,Rat,Rdx, Dpn	20.268	1045.94	21199.6	1054307	494.11	0.234803		29	3T1-3 StL11 Gsb-LacZ wor,Rat,Rdx, Dpn Gp Ftch, Ph3,m,Amca,lacZ Rbt Cy5.czi:0066-0304-0689:c:1/4; z:17/24 - 3T1-3 StL11 Gsb-LacZ wor,Rat,Rdx, Dpn Gp Ft	26.844	2131.09	57206.3	2845009	628.174	1.00159			43	4 A4+5 StL11 Gsb-LacZ wor,Rat,Rdx, Dpn Gp Ftch, Ph3,m,Amca,lacZ Rbt Cy5.czi:0046-0933-0706:c:1/4; z:12/22 - 4 A4+5 StL11 Gsb-LacZ wor,Rat,Rdx, Dpn Gp F	33.499	1964.45	65807.7	3272777	413.39	0.738901			41	3 A8-10 StL11 Gsb-LacZ wor,Rat,Rdx, Dpn Gp Ftch, Ph3,m,Amca,lacZ Rbt Cy5.czi:0069-0437-0361:c:1/4; z:18/26 - 3 A8-10 StL11 Gsb-LacZ wor,Rat,Rdx, Dpn Gp	26.783	2288	61280.4	3047620	535.847	1.07292
	56	2Brain Lobe StL11 Gsb-LacZ wor,Rat,Rdx, Dpn Gp Ftch, Ph3,m,Amca,lacZ Rbt Cy5.czi:0055-0255-0507:c:1/4; z:14/35 - 2Brain Lobe StL11 Gsb-LacZ wor,Rat,Rdx, Dpn	19.645	1388.34	27274.1	1356409	494.11	0.302083		30	3T1-3 StL11 Gsb-LacZ wor,Rat,Rdx, Dpn Gp Ftch, Ph3,m,Amca,lacZ Rbt Cy5.czi:0058-0274-0611:c:1/4; z:15/24 - 3T1-3 StL11 Gsb-LacZ wor,Rat,Rdx, Dpn Gp Ft	31.77	1774.35	56371.2	2803474	628.174	0.98697			44	4 A4+5 StL11 Gsb-LacZ wor,Rat,Rdx, Dpn Gp Ftch, Ph3,m,Amca,lacZ Rbt Cy5.czi:0050-0950-0660:c:1/4; z:13/22 - 4 A4+5 StL11 Gsb-LacZ wor,Rat,Rdx, Dpn Gp F	19.082	1332.12	25419.7	1264181	413.39	0.285417			42	3 A8-10 StL11 Gsb-LacZ wor,Rat,Rdx, Dpn Gp Ftch, Ph3,m,Amca,lacZ Rbt Cy5.czi:0069-0405-0402:c:1/4; z:18/26 - 3 A8-10 StL11 Gsb-LacZ wor,Rat,Rdx, Dpn Gp	34.183	1584.69	54169.5	2693978	535.847	0.948422
	57	2Brain Lobe StL11 Gsb-LacZ wor,Rat,Rdx, Dpn Gp Ftch, Ph3,m,Amca,lacZ Rbt Cy5.czi:0055-0281-0535:c:1/4; z:14/35 - 2Brain Lobe StL11 Gsb-LacZ wor,Rat,Rdx, Dpn	10.154	2099.62	21320.3	1060310	494.11	0.23614		31	3T1-3 StL11 Gsb-LacZ wor,Rat,Rdx, Dpn Gp Ftch, Ph3,m,Amca,lacZ Rbt Cy5.czi:0058-0264-0700:c:1/4; z:15/24 - 3T1-3 StL11 Gsb-LacZ wor,Rat,Rdx, Dpn Gp Ft	29.639	2035.76	60337.2	3000715	628.174	1.05641			45	4 A4+5 StL11 Gsb-LacZ wor,Rat,Rdx, Dpn Gp Ftch, Ph3,m,Amca,lacZ Rbt Cy5.czi:0054-0959-0620:c:1/4; z:14/22 - 4 A4+5 StL11 Gsb-LacZ wor,Rat,Rdx, Dpn Gp F	42.387	1666.24	70626.6	3512429	413.39	0.793008			43	3 A8-10 StL11 Gsb-LacZ wor,Rat,Rdx, Dpn Gp Ftch, Ph3,m,Amca,lacZ Rbt Cy5.czi:0069-0518-0253:c:1/4; z:18/26 - 3 A8-10 StL11 Gsb-LacZ wor,Rat,Rdx, Dpn Gp	14.578	3428.77	49984.6	2485856	535.847	0.875152
	58	2Brain Lobe StL11 Gsb-LacZ wor,Rat,Rdx, Dpn Gp Ftch, Ph3,m,Amca,lacZ Rbt Cy5.czi:0051-0215-0490:c:1/4; z:13/35 - 2Brain Lobe StL11 Gsb-LacZ wor,Rat,Rdx, Dpn	20.751	972.472	20179.8	1003591	494.11	0.223508		32	3T1-3 StL11 Gsb-LacZ wor,Rat,Rdx, Dpn Gp Ftch, Ph3,m,Amca,lacZ Rbt Cy5.czi:0058-0488-0747:c:1/4; z:15/24 - 3T1-3 StL11 Gsb-LacZ wor,Rat,Rdx, Dpn Gp Ft	30.362	1973.31	59914.5	2979694	628.174	1.04901			46	4 A4+5 StL11 Gsb-LacZ wor,Rat,Rdx, Dpn Gp Ftch, Ph3,m,Amca,lacZ Rbt Cy5.czi:0054-0924-0649:c:1/4; z:14/22 - 4 A4+5 StL11 Gsb-LacZ wor,Rat,Rdx, Dpn Gp F	11.743	1477.95	17355.3	863123	413.39	0.194869			44	3 A8-10 StL11 Gsb-LacZ wor,Rat,Rdx, Dpn Gp Ftch, Ph3,m,Amca,lacZ Rbt Cy5.czi:0057-0525-0237:c:1/4; z:15/26 - 3 A8-10 StL11 Gsb-LacZ wor,Rat,Rdx, Dpn Gp	37.159	2326.12	86436.2	4298678	535.847	1.51336
	59	2Brain Lobe StL11 Gsb-LacZ wor,Rat,Rdx, Dpn Gp Ftch, Ph3,m,Amca,lacZ Rbt Cy5.czi:0043-0215-0439:c:1/4; z:11/35 - 2Brain Lobe StL11 Gsb-LacZ wor,Rat,Rdx, Dpn	22.259	3264.86	72672.9	3614199	494.11	0.804911		33	3T1-3 StL11 Gsb-LacZ wor,Rat,Rdx, Dpn Gp Ftch, Ph3,m,Amca,lacZ Rbt Cy5.czi:0054-0447-0781:c:1/4; z:14/24 - 3T1-3 StL11 Gsb-LacZ wor,Rat,Rdx, Dpn Gp Ft	35.289	1758.53	62056.4	3086214	628.174	1.08651			47	4 A4+5 StL11 Gsb-LacZ wor,Rat,Rdx, Dpn Gp Ftch, Ph3,m,Amca,lacZ Rbt Cy5.czi:0058-0925-0564:c:1/4; z:15/22 - 4 A4+5 StL11 Gsb-LacZ wor,Rat,Rdx, Dpn Gp F	69.432	1076.71	74757.5	3717871	413.39	0.839391			45	3 A8-10 StL11 Gsb-LacZ wor,Rat,Rdx, Dpn Gp Ftch, Ph3,m,Amca,lacZ Rbt Cy5.czi:0053-0450-0243:c:1/4; z:14/26 - 3 A8-10 StL11 Gsb-LacZ wor,Rat,Rdx, Dpn Gp	62.655	1289.9	80819	4019322	535.847	1.41501
	60	2Brain Lobe StL11 Gsb-LacZ wor,Rat,Rdx, Dpn Gp Ftch, Ph3,m,Amca,lacZ Rbt Cy5.czi:0043-0186-0447:c:1/4; z:11/35 - 2Brain Lobe StL11 Gsb-LacZ wor,Rat,Rdx, Dpn	21.656	1272.11	27548.6	1370059	494.11	0.305123		34	3T1-3 StL11 Gsb-LacZ wor,Rat,Rdx, Dpn Gp Ftch, Ph3,m,Amca,lacZ Rbt Cy5.czi:0070-0257-0668:c:1/4; z:18/24 - 3T1-3 StL11 Gsb-LacZ wor,Rat,Rdx, Dpn Gp Ft	22.521	2841.04	63981.7	3181965	628.174	1.12022			48	4 A4+5 StL11 Gsb-LacZ wor,Rat,Rdx, Dpn Gp Ftch, Ph3,m,Amca,lacZ Rbt Cy5.czi:0058-0813-0684:c:1/4; z:15/22 - 4 A4+5 StL11 Gsb-LacZ wor,Rat,Rdx, Dpn Gp F	35.47	841.164	29835.9	1483813	413.39	0.335003			46	3 A8-10 StL11 Gsb-LacZ wor,Rat,Rdx, Dpn Gp Ftch, Ph3,m,Amca,lacZ Rbt Cy5.czi:0065-0413-0320:c:1/4; z:17/26 - 3 A8-10 StL11 Gsb-LacZ wor,Rat,Rdx, Dpn Gp	10.114	1943.63	19658.1	977645	535.847	0.344182
	61	2Brain Lobe StL11 Gsb-LacZ wor,Rat,Rdx, Dpn Gp Ftch, Ph3,m,Amca,lacZ Rbt Cy5.czi:0035-0163-0477:c:1/4; z:9/35 - 2Brain Lobe StL11 Gsb-LacZ wor,Rat,Rdx, Dpn	56.362	1151.25	64886.6	3226965	494.11	0.718671		35	3T1-3 StL11 Gsb-LacZ wor,Rat,Rdx, Dpn Gp Ftch, Ph3,m,Amca,lacZ Rbt Cy5.czi:0066-0509-0732:c:1/4; z:17/24 - 3T1-3 StL11 Gsb-LacZ wor,Rat,Rdx, Dpn Gp Ft	36.958	2192.45	81027.9	4029713	628.174	1.41867			49	4 A4+5 StL11 Gsb-LacZ wor,Rat,Rdx, Dpn Gp Ftch, Ph3,m,Amca,lacZ Rbt Cy5.czi:0058-0892-0693:c:1/4; z:15/22 - 4 A4+5 StL11 Gsb-LacZ wor,Rat,Rdx, Dpn Gp F	15.02	487.023	7315.27	363806	413.39	0.0821372			47	3 A8-10 StL11 Gsb-LacZ wor,Rat,Rdx, Dpn Gp Ftch, Ph3,m,Amca,lacZ Rbt Cy5.czi:0065-0382-0272:c:1/4; z:17/26 - 3 A8-10 StL11 Gsb-LacZ wor,Rat,Rdx, Dpn Gp	11.502	1888.75	21723.6	1080365	535.847	0.380345
	62	2Brain Lobe StL11 Gsb-LacZ wor,Rat,Rdx, Dpn Gp Ftch, Ph3,m,Amca,lacZ Rbt Cy5.czi:0035-0188-0345:c:1/4; z:9/35 - 2Brain Lobe StL11 Gsb-LacZ wor,Rat,Rdx, Dpn	59.136	1546.86	91475.9	4549317	494.11	1.01317		36	3T1-3 StL11 Gsb-LacZ wor,Rat,Rdx, Dpn Gp Ftch, Ph3,m,Amca,lacZ Rbt Cy5.czi:0066-0595-0764:c:1/4; z:17/24 - 3T1-3 StL11 Gsb-LacZ wor,Rat,Rdx, Dpn Gp Ft	40.658	2551.47	103737	5159073	628.174	1.81626			50	4 A4+5 StL11 Gsb-LacZ wor,Rat,Rdx, Dpn Gp Ftch, Ph3,m,Amca,lacZ Rbt Cy5.czi:0058-0834-0528:c:1/4; z:15/22 - 4 A4+5 StL11 Gsb-LacZ wor,Rat,Rdx, Dpn Gp F	17.634	931.566	16427.6	816983	413.39	0.184452			48	3 A8-10 StL11 Gsb-LacZ wor,Rat,Rdx, Dpn Gp Ftch, Ph3,m,Amca,lacZ Rbt Cy5.czi:0065-0502-0289:c:1/4; z:17/26 - 3 A8-10 StL11 Gsb-LacZ wor,Rat,Rdx, Dpn Gp	6.555	2043.6	13396	666213	535.847	0.234542
	63	2Brain Lobe StL11 Gsb-LacZ wor,Rat,Rdx, Dpn Gp Ftch, Ph3,m,Amca,lacZ Rbt Cy5.czi:0015-0251-0354:c:1/4; z:4/35 - 2Brain Lobe StL11 Gsb-LacZ wor,Rat,Rdx, Dpn	24.752	2693.48	66670.3	3315673	494.11	0.738427		37	3T1-3 StL11 Gsb-LacZ wor,Rat,Rdx, Dpn Gp Ftch, Ph3,m,Amca,lacZ Rbt Cy5.czi:0062-0585-0702:c:1/4; z:16/24 - 3T1-3 StL11 Gsb-LacZ wor,Rat,Rdx, Dpn Gp Ft	43.995	2299.3	101159	5030859	628.174	1.77113			51	4 A4+5 StL11 Gsb-LacZ wor,Rat,Rdx, Dpn Gp Ftch, Ph3,m,Amca,lacZ Rbt Cy5.czi:0058-0815-0579:c:1/4; z:15/22 - 4 A4+5 StL11 Gsb-LacZ wor,Rat,Rdx, Dpn Gp F	13.351	488.667	6524.42	324475	413.39	0.0732574			49	3 A8-10 StL11 Gsb-LacZ wor,Rat,Rdx, Dpn Gp Ftch, Ph3,m,Amca,lacZ Rbt Cy5.czi:0065-0530-0198:c:1/4; z:17/26 - 3 A8-10 StL11 Gsb-LacZ wor,Rat,Rdx, Dpn Gp	12.849	1920.71	24678.7	1227331	535.847	0.432085
	64	2Brain Lobe StL11 Gsb-LacZ wor,Rat,Rdx, Dpn Gp Ftch, Ph3,m,Amca,lacZ Rbt Cy5.czi:0015-0208-0371:c:1/4; z:4/35 - 2Brain Lobe StL11 Gsb-LacZ wor,Rat,Rdx, Dpn	22.038	2497.94	55049.5	2737746	494.11	0.609718		38	3T1-3 StL11 Gsb-LacZ wor,Rat,Rdx, Dpn Gp Ftch, Ph3,m,Amca,lacZ Rbt Cy5.czi:0062-0573-0606:c:1/4; z:16/24 - 3T1-3 StL11 Gsb-LacZ wor,Rat,Rdx, Dpn Gp Ft	26.1	1374.74	35880.3	1784415	628.174	0.628208			52	4 A4+5 StL11 Gsb-LacZ wor,Rat,Rdx, Dpn Gp Ftch, Ph3,m,Amca,lacZ Rbt Cy5.czi:0054-0799-0654:c:1/4; z:14/22 - 4 A4+5 StL11 Gsb-LacZ wor,Rat,Rdx, Dpn Gp F	11.743	1210.55	14215.3	706962	413.39	0.159612			50	3 A8-10 StL11 Gsb-LacZ wor,Rat,Rdx, Dpn Gp Ftch, Ph3,m,Amca,lacZ Rbt Cy5.czi:0065-0501-0189:c:1/4; z:17/26 - 3 A8-10 StL11 Gsb-LacZ wor,Rat,Rdx, Dpn Gp	16.106	406.015	6539.36	325218	535.847	0.114494
	65	2Brain Lobe StL11 Gsb-LacZ wor,Rat,Rdx, Dpn Gp Ftch, Ph3,m,Amca,lacZ Rbt Cy5.czi:0043-0232-0394:c:1/4; z:11/35 - 2Brain Lobe StL11 Gsb-LacZ wor,Rat,Rdx, Dpn	26.803	2712.12	72694.3	3615262	494.11	0.805148		39	3T1-3 StL11 Gsb-LacZ wor,Rat,Rdx, Dpn Gp Ftch, Ph3,m,Amca,lacZ Rbt Cy5.czi:0054-0532-0750:c:1/4; z:14/24 - 3T1-3 StL11 Gsb-LacZ wor,Rat,Rdx, Dpn Gp Ft	30.202	2179.11	65812.5	3273015	628.174	1.15227			53	4 A4+5 StL11 Gsb-LacZ wor,Rat,Rdx, Dpn Gp Ftch, Ph3,m,Amca,lacZ Rbt Cy5.czi:0062-0838-0611:c:1/4; z:16/22 - 4 A4+5 StL11 Gsb-LacZ wor,Rat,Rdx, Dpn Gp F	14.598	541.599	7906.33	393201	413.39	0.0887738			51	3 A8-10 StL11 Gsb-LacZ wor,Rat,Rdx, Dpn Gp Ftch, Ph3,m,Amca,lacZ Rbt Cy5.czi:0065-0593-0233:c:1/4; z:17/26 - 3 A8-10 StL11 Gsb-LacZ wor,Rat,Rdx, Dpn Gp	17.896	596.494	10674.7	530880	535.847	0.186898
	66	2Brain Lobe StL11 Gsb-LacZ wor,Rat,Rdx, Dpn Gp Ftch, Ph3,m,Amca,lacZ Rbt Cy5.czi:0067-0280-0332:c:1/4; z:17/35 - 2Brain Lobe StL11 Gsb-LacZ wor,Rat,Rdx, Dpn	35.168	2558.8	89988.3	4475335	494.11	0.996693		40	3T1-3 StL11 Gsb-LacZ wor,Rat,Rdx, Dpn Gp Ftch, Ph3,m,Amca,lacZ Rbt Cy5.czi:0054-0522-0796:c:1/4; z:14/24 - 3T1-3 StL11 Gsb-LacZ wor,Rat,Rdx, Dpn Gp Ft	41.04	2118.72	86951.5	4324306	628.174	1.52238			54	4 A4+5 StL11 Gsb-LacZ wor,Rat,Rdx, Dpn Gp Ftch, Ph3,m,Amca,lacZ Rbt Cy5.czi:0046-0684-0777:c:1/4; z:12/22 - 4 A4+5 StL11 Gsb-LacZ wor,Rat,Rdx, Dpn Gp F	38.164	1504.69	57425.2	2855894	413.39	0.644781			52	3 A8-10 StL11 Gsb-LacZ wor,Rat,Rdx, Dpn Gp Ftch, Ph3,m,Amca,lacZ Rbt Cy5.czi:0037-0646-0329:c:1/4; z:10/26 - 3 A8-10 StL11 Gsb-LacZ wor,Rat,Rdx, Dpn Gp	10.637	1738.7	18494.4	919771	535.847	0.323808
	67	2Brain Lobe StL11 Gsb-LacZ wor,Rat,Rdx, Dpn Gp Ftch, Ph3,m,Amca,lacZ Rbt Cy5.czi:0035-0277-0354:c:1/4; z:9/35 - 2Brain Lobe StL11 Gsb-LacZ wor,Rat,Rdx, Dpn	21.234	2525.65	53628.8	2667089	494.11	0.593982		41	3T1-3 StL11 Gsb-LacZ wor,Rat,Rdx, Dpn Gp Ftch, Ph3,m,Amca,lacZ Rbt Cy5.czi:0046-0589-0793:c:1/4; z:12/24 - 3T1-3 StL11 Gsb-LacZ wor,Rat,Rdx, Dpn Gp Ft	29.578	2344.73	69353.1	3449097	628.174	1.21426			55	4 A4+5 StL11 Gsb-LacZ wor,Rat,Rdx, Dpn Gp Ftch, Ph3,m,Amca,lacZ Rbt Cy5.czi:0050-0656-0789:c:1/4; z:13/22 - 4 A4+5 StL11 Gsb-LacZ wor,Rat,Rdx, Dpn Gp F	16.187	504.752	8170.23	406325	413.39	0.0917368			53	3 A8-10 StL11 Gsb-LacZ wor,Rat,Rdx, Dpn Gp Ftch, Ph3,m,Amca,lacZ Rbt Cy5.czi:0037-0620-0354:c:1/4; z:10/26 - 3 A8-10 StL11 Gsb-LacZ wor,Rat,Rdx, Dpn Gp	10.335	1469.63	15189.1	755391	535.847	0.265937
	68	2Brain Lobe StL11 Gsb-LacZ wor,Rat,Rdx, Dpn Gp Ftch, Ph3,m,Amca,lacZ Rbt Cy5.czi:0031-0235-0346:c:1/4; z:8/35 - 2Brain Lobe StL11 Gsb-LacZ wor,Rat,Rdx, Dpn	10.597	3303.75	35008.8	1741074	494.11	0.387751		42	3T1-3 StL11 Gsb-LacZ wor,Rat,Rdx, Dpn Gp Ftch, Ph3,m,Amca,lacZ Rbt Cy5.czi:0074-0596-0660:c:1/4; z:19/24 - 3T1-3 StL11 Gsb-LacZ wor,Rat,Rdx, Dpn Gp Ft	57.809	1690.64	97735.1	4860602	628.174	1.71119													54	3 A8-10 StL11 Gsb-LacZ wor,Rat,Rdx, Dpn Gp Ftch, Ph3,m,Amca,lacZ Rbt Cy5.czi:0037-0544-0275:c:1/4; z:10/26 - 3 A8-10 StL11 Gsb-LacZ wor,Rat,Rdx, Dpn Gp	13.03	731.583	9532.33	474066	535.847	0.166896
	69	2Brain Lobe StL11 Gsb-LacZ wor,Rat,Rdx, Dpn Gp Ftch, Ph3,m,Amca,lacZ Rbt Cy5.czi:0027-0202-0389:c:1/4; z:7/35 - 2Brain Lobe StL11 Gsb-LacZ wor,Rat,Rdx, Dpn	20.188	2402.83	48508.5	2412443	494.11	0.53727		43	3T1-3 StL11 Gsb-LacZ wor,Rat,Rdx, Dpn Gp Ftch, Ph3,m,Amca,lacZ Rbt Cy5.czi:0074-0643-0629:c:1/4; z:19/24 - 3T1-3 StL11 Gsb-LacZ wor,Rat,Rdx, Dpn Gp Ft	29.377	1739.39	51098.6	2541256	628.174	0.894656													55	3 A8-10 StL11 Gsb-LacZ wor,Rat,Rdx, Dpn Gp Ftch, Ph3,m,Amca,lacZ Rbt Cy5.czi:0041-0826-0425:c:1/4; z:11/26 - 3 A8-10 StL11 Gsb-LacZ wor,Rat,Rdx, Dpn Gp	27.789	1845.14	51274	2549979	535.847	0.897727
	70	2Brain Lobe StL11 Gsb-LacZ wor,Rat,Rdx, Dpn Gp Ftch, Ph3,m,Amca,lacZ Rbt Cy5.czi:0023-0162-0372:c:1/4; z:6/35 - 2Brain Lobe StL11 Gsb-LacZ wor,Rat,Rdx, Dpn	18.62	1722.4	32070.5	1594944	494.11	0.355207		44	3T1-3 StL11 Gsb-LacZ wor,Rat,Rdx, Dpn Gp Ftch, Ph3,m,Amca,lacZ Rbt Cy5.czi:0074-0640-0676:c:1/4; z:19/24 - 3T1-3 StL11 Gsb-LacZ wor,Rat,Rdx, Dpn Gp Ft	23.124	2556.37	59112.8	2939823	628.174	1.03497													56	3 A8-10 StL11 Gsb-LacZ wor,Rat,Rdx, Dpn Gp Ftch, Ph3,m,Amca,lacZ Rbt Cy5.czi:0053-0714-0466:c:1/4; z:14/26 - 3 A8-10 StL11 Gsb-LacZ wor,Rat,Rdx, Dpn Gp	15.744	1170.74	18432.5	916691	535.847	0.322723
	71	2Brain Lobe StL11 Gsb-LacZ wor,Rat,Rdx, Dpn Gp Ftch, Ph3,m,Amca,lacZ Rbt Cy5.czi:0023-0300-0343:c:1/4; z:6/35 - 2Brain Lobe StL11 Gsb-LacZ wor,Rat,Rdx, Dpn	32.876	2063.69	67845.7	3374132	494.11	0.751446		45	3T1-3 StL11 Gsb-LacZ wor,Rat,Rdx, Dpn Gp Ftch, Ph3,m,Amca,lacZ Rbt Cy5.czi:0074-0626-0714:c:1/4; z:19/24 - 3T1-3 StL11 Gsb-LacZ wor,Rat,Rdx, Dpn Gp Ft	16.971	2995.98	50844.2	2528604	628.174	0.890202													57	3 A8-10 StL11 Gsb-LacZ wor,Rat,Rdx, Dpn Gp Ftch, Ph3,m,Amca,lacZ Rbt Cy5.czi:0073-0752-0394:c:1/4; z:19/26 - 3 A8-10 StL11 Gsb-LacZ wor,Rat,Rdx, Dpn Gp	13.13	2097.62	27542.3	1369747	535.847	0.482223
	72	2Brain Lobe StL11 Gsb-LacZ wor,Rat,Rdx, Dpn Gp Ftch, Ph3,m,Amca,lacZ Rbt Cy5.czi:0047-0146-0428:c:1/4; z:12/35 - 2Brain Lobe StL11 Gsb-LacZ wor,Rat,Rdx, Dpn	9.813	2185.63	21446.5	1066587	494.11	0.237538		46	3T1-3 StL11 Gsb-LacZ wor,Rat,Rdx, Dpn Gp Ftch, Ph3,m,Amca,lacZ Rbt Cy5.czi:0070-0556-0692:c:1/4; z:18/24 - 3T1-3 StL11 Gsb-LacZ wor,Rat,Rdx, Dpn Gp Ft	18.298	3253.86	59538.9	2961015	628.174	1.04243													58	3 A8-10 StL11 Gsb-LacZ wor,Rat,Rdx, Dpn Gp Ftch, Ph3,m,Amca,lacZ Rbt Cy5.czi:0069-0951-0654:c:1/4; z:18/26 - 3 A8-10 StL11 Gsb-LacZ wor,Rat,Rdx, Dpn Gp	38.587	1067.48	41190.4	2048498	535.847	0.721179
	73	2Brain Lobe StL11 Gsb-LacZ wor,Rat,Rdx, Dpn Gp Ftch, Ph3,m,Amca,lacZ Rbt Cy5.czi:0091-0277-0464:c:1/4; z:23/35 - 2Brain Lobe StL11 Gsb-LacZ wor,Rat,Rdx, Dpn	35.148	3755.36	131994	6564367	494.11	1.46194		47	3T1-3 StL11 Gsb-LacZ wor,Rat,Rdx, Dpn Gp Ftch, Ph3,m,Amca,lacZ Rbt Cy5.czi:0070-0674-0783:c:1/4; z:18/24 - 3T1-3 StL11 Gsb-LacZ wor,Rat,Rdx, Dpn Gp Ft	25.537	2282.21	58280.1	2898412	628.174	1.02039													59	3 A8-10 StL11 Gsb-LacZ wor,Rat,Rdx, Dpn Gp Ftch, Ph3,m,Amca,lacZ Rbt Cy5.czi:0057-0910-0683:c:1/4; z:15/26 - 3 A8-10 StL11 Gsb-LacZ wor,Rat,Rdx, Dpn Gp	22.882	1199.96	27458	1365550	535.847	0.480745
	74	2Brain Lobe StL11 Gsb-LacZ wor,Rat,Rdx, Dpn Gp Ftch, Ph3,m,Amca,lacZ Rbt Cy5.czi:0091-0281-0519:c:1/4; z:23/35 - 2Brain Lobe StL11 Gsb-LacZ wor,Rat,Rdx, Dpn	31.73	3122.36	99071.9	4927085	494.11	1.0973		48	3T1-3 StL11 Gsb-LacZ wor,Rat,Rdx, Dpn Gp Ftch, Ph3,m,Amca,lacZ Rbt Cy5.czi:0074-0726-0742:c:1/4; z:19/24 - 3T1-3 StL11 Gsb-LacZ wor,Rat,Rdx, Dpn Gp Ft	18.982	2804.08	53226	2647055	628.174	0.931903													60	3 A8-10 StL11 Gsb-LacZ wor,Rat,Rdx, Dpn Gp Ftch, Ph3,m,Amca,lacZ Rbt Cy5.czi:0041-0886-0660:c:1/4; z:11/26 - 3 A8-10 StL11 Gsb-LacZ wor,Rat,Rdx, Dpn Gp	13.613	1208.88	16456.3	818412	535.847	0.288124
	75	2Brain Lobe StL11 Gsb-LacZ wor,Rat,Rdx, Dpn Gp Ftch, Ph3,m,Amca,lacZ Rbt Cy5.czi:0107-0307-0513:c:1/4; z:27/35 - 2Brain Lobe StL11 Gsb-LacZ wor,Rat,Rdx, Dpn	34.082	4503.34	153485	7633163	494.11	1.69997		49	3T1-3 StL11 Gsb-LacZ wor,Rat,Rdx, Dpn Gp Ftch, Ph3,m,Amca,lacZ Rbt Cy5.czi:0074-0733-0698:c:1/4; z:19/24 - 3T1-3 StL11 Gsb-LacZ wor,Rat,Rdx, Dpn Gp Ft	27.286	2229.17	60825.1	3024981	628.174	1.06495													61	3 A8-10 StL11 Gsb-LacZ wor,Rat,Rdx, Dpn Gp Ftch, Ph3,m,Amca,lacZ Rbt Cy5.czi:0053-0919-0641:c:1/4; z:14/26 - 3 A8-10 StL11 Gsb-LacZ wor,Rat,Rdx, Dpn Gp	28.995	1183.1	34304.3	1706033	535.847	0.600613
	76	2Brain Lobe StL11 Gsb-LacZ wor,Rat,Rdx, Dpn Gp Ftch, Ph3,m,Amca,lacZ Rbt Cy5.czi:0107-0303-0467:c:1/4; z:27/35 - 2Brain Lobe StL11 Gsb-LacZ wor,Rat,Rdx, Dpn	29.538	4185.51	123632	6148507	494.11	1.36932		50	3T1-3 StL11 Gsb-LacZ wor,Rat,Rdx, Dpn Gp Ftch, Ph3,m,Amca,lacZ Rbt Cy5.czi:0074-0716-0631:c:1/4; z:19/24 - 3T1-3 StL11 Gsb-LacZ wor,Rat,Rdx, Dpn Gp Ft	37.561	1842.92	69222	3442579	628.174	1.21197													62	3 A8-10 StL11 Gsb-LacZ wor,Rat,Rdx, Dpn Gp Ftch, Ph3,m,Amca,lacZ Rbt Cy5.czi:0049-0951-0723:c:1/4; z:13/26 - 3 A8-10 StL11 Gsb-LacZ wor,Rat,Rdx, Dpn Gp	16.81	2004.04	33687.8	1675373	535.847	0.589819
	77	2Brain Lobe StL11 Gsb-LacZ wor,Rat,Rdx, Dpn Gp Ftch, Ph3,m,Amca,lacZ Rbt Cy5.czi:0103-0316-0566:c:1/4; z:26/35 - 2Brain Lobe StL11 Gsb-LacZ wor,Rat,Rdx, Dpn	39.17	3322.93	130158	6473063	494.11	1.4416		51	3T1-3 StL11 Gsb-LacZ wor,Rat,Rdx, Dpn Gp Ftch, Ph3,m,Amca,lacZ Rbt Cy5.czi:0062-0707-0755:c:1/4; z:16/24 - 3T1-3 StL11 Gsb-LacZ wor,Rat,Rdx, Dpn Gp Ft	63.319	1940.79	122889	6111556	628.174	2.15159													63	3 A8-10 StL11 Gsb-LacZ wor,Rat,Rdx, Dpn Gp Ftch, Ph3,m,Amca,lacZ Rbt Cy5.czi:0065-0916-0596:c:1/4; z:17/26 - 3 A8-10 StL11 Gsb-LacZ wor,Rat,Rdx, Dpn Gp	19.886	1408.14	28002.9	1392653	535.847	0.490287
	78	2Brain Lobe StL11 Gsb-LacZ wor,Rat,Rdx, Dpn Gp Ftch, Ph3,m,Amca,lacZ Rbt Cy5.czi:0095-0328-0442:c:1/4; z:24/35 - 2Brain Lobe StL11 Gsb-LacZ wor,Rat,Rdx, Dpn	24.37	4929.29	120129	5974295	494.11	1.33052		52	3T1-3 StL11 Gsb-LacZ wor,Rat,Rdx, Dpn Gp Ftch, Ph3,m,Amca,lacZ Rbt Cy5.czi:0082-0687-0659:c:1/4; z:21/24 - 3T1-3 StL11 Gsb-LacZ wor,Rat,Rdx, Dpn Gp Ft	15.986	648.826	10371.8	515817	628.174	0.181595													64	3 A8-10 StL11 Gsb-LacZ wor,Rat,Rdx, Dpn Gp Ftch, Ph3,m,Amca,lacZ Rbt Cy5.czi:0073-0878-0605:c:1/4; z:19/26 - 3 A8-10 StL11 Gsb-LacZ wor,Rat,Rdx, Dpn Gp	21.998	1296.79	28526.3	1418683	535.847	0.499451
	79	2Brain Lobe StL11 Gsb-LacZ wor,Rat,Rdx, Dpn Gp Ftch, Ph3,m,Amca,lacZ Rbt Cy5.czi:0083-0378-0554:c:1/4; z:21/35 - 2Brain Lobe StL11 Gsb-LacZ wor,Rat,Rdx, Dpn	26.562	3231.81	85843.9	4269222	494.11	0.95079		53	3T1-3 StL11 Gsb-LacZ wor,Rat,Rdx, Dpn Gp Ftch, Ph3,m,Amca,lacZ Rbt Cy5.czi:0054-0622-0839:c:1/4; z:14/24 - 3T1-3 StL11 Gsb-LacZ wor,Rat,Rdx, Dpn Gp Ft	71.101	2011.44	143015	7112458	628.174	2.50396													65	3 A8-10 StL11 Gsb-LacZ wor,Rat,Rdx, Dpn Gp Ftch, Ph3,m,Amca,lacZ Rbt Cy5.czi:0061-0848-0635:c:1/4; z:16/26 - 3 A8-10 StL11 Gsb-LacZ wor,Rat,Rdx, Dpn Gp	19.062	1262.4	24063.9	1196755	535.847	0.421321
	80	2Brain Lobe StL11 Gsb-LacZ wor,Rat,Rdx, Dpn Gp Ftch, Ph3,m,Amca,lacZ Rbt Cy5.czi:0083-0423-0567:c:1/4; z:21/35 - 2Brain Lobe StL11 Gsb-LacZ wor,Rat,Rdx, Dpn	21.234	3687.36	78296	3893847	494.11	0.867191		54	3T1-3 StL11 Gsb-LacZ wor,Rat,Rdx, Dpn Gp Ftch, Ph3,m,Amca,lacZ Rbt Cy5.czi:0062-0640-0514:c:1/4; z:16/24 - 3T1-3 StL11 Gsb-LacZ wor,Rat,Rdx, Dpn Gp Ft	44.639	2538.76	113328	5636059	628.174	1.98419													66	3 A8-10 StL11 Gsb-LacZ wor,Rat,Rdx, Dpn Gp Ftch, Ph3,m,Amca,lacZ Rbt Cy5.czi:0061-0762-0492:c:1/4; z:16/26 - 3 A8-10 StL11 Gsb-LacZ wor,Rat,Rdx, Dpn Gp	13.874	1443.28	20024.5	995865	535.847	0.350597
	81	2Brain Lobe StL11 Gsb-LacZ wor,Rat,Rdx, Dpn Gp Ftch, Ph3,m,Amca,lacZ Rbt Cy5.czi:0083-0451-0521:c:1/4; z:21/35 - 2Brain Lobe StL11 Gsb-LacZ wor,Rat,Rdx, Dpn	26.1	2521.59	65812.6	3273020	494.11	0.728928		55	3T1-3 StL11 Gsb-LacZ wor,Rat,Rdx, Dpn Gp Ftch, Ph3,m,Amca,lacZ Rbt Cy5.czi:0074-0640-0503:c:1/4; z:19/24 - 3T1-3 StL11 Gsb-LacZ wor,Rat,Rdx, Dpn Gp Ft	23.687	2220.56	52597.9	2615818	628.174	0.920905													67	3 A8-10 StL11 Gsb-LacZ wor,Rat,Rdx, Dpn Gp Ftch, Ph3,m,Amca,lacZ Rbt Cy5.czi:0069-0783-0512:c:1/4; z:18/26 - 3 A8-10 StL11 Gsb-LacZ wor,Rat,Rdx, Dpn Gp	18.459	368.013	6793.07	337836	535.847	0.118936
	82	2Brain Lobe StL11 Gsb-LacZ wor,Rat,Rdx, Dpn Gp Ftch, Ph3,m,Amca,lacZ Rbt Cy5.czi:0091-0458-0600:c:1/4; z:23/35 - 2Brain Lobe StL11 Gsb-LacZ wor,Rat,Rdx, Dpn	25.155	2907.09	73126.8	3636773	494.11	0.809939		56	3T1-3 StL11 Gsb-LacZ wor,Rat,Rdx, Dpn Gp Ftch, Ph3,m,Amca,lacZ Rbt Cy5.czi:0074-0564-0491:c:1/4; z:19/24 - 3T1-3 StL11 Gsb-LacZ wor,Rat,Rdx, Dpn Gp Ft	39.914	1529.41	61044.2	3035874	628.174	1.06879													68	3 A8-10 StL11 Gsb-LacZ wor,Rat,Rdx, Dpn Gp Ftch, Ph3,m,Amca,lacZ Rbt Cy5.czi:0069-0813-0524:c:1/4; z:18/26 - 3 A8-10 StL11 Gsb-LacZ wor,Rat,Rdx, Dpn Gp	21.817	310.667	6777.75	337074	535.847	0.118668
	83	2Brain Lobe StL11 Gsb-LacZ wor,Rat,Rdx, Dpn Gp Ftch, Ph3,m,Amca,lacZ Rbt Cy5.czi:0091-0427-0483:c:1/4; z:23/35 - 2Brain Lobe StL11 Gsb-LacZ wor,Rat,Rdx, Dpn	62.937	2952.35	185811	9240853	494.11	2.05801		57	3T1-3 StL11 Gsb-LacZ wor,Rat,Rdx, Dpn Gp Ftch, Ph3,m,Amca,lacZ Rbt Cy5.czi:0074-0717-0517:c:1/4; z:19/24 - 3T1-3 StL11 Gsb-LacZ wor,Rat,Rdx, Dpn Gp Ft	37.46	1758.45	65872.4	3275991	628.174	1.15332													69	3 A8-10 StL11 Gsb-LacZ wor,Rat,Rdx, Dpn Gp Ftch, Ph3,m,Amca,lacZ Rbt Cy5.czi:0069-0839-0688:c:1/4; z:18/26 - 3 A8-10 StL11 Gsb-LacZ wor,Rat,Rdx, Dpn Gp	14.699	1513.86	22251.7	1106633	535.847	0.389593
	84	2Brain Lobe StL11 Gsb-LacZ wor,Rat,Rdx, Dpn Gp Ftch, Ph3,m,Amca,lacZ Rbt Cy5.czi:0115-0396-0661:c:1/4; z:29/35 - 2Brain Lobe StL11 Gsb-LacZ wor,Rat,Rdx, Dpn	21.978	3387.45	74448.1	3702483	494.11	0.824573		58	3T1-3 StL11 Gsb-LacZ wor,Rat,Rdx, Dpn Gp Ftch, Ph3,m,Amca,lacZ Rbt Cy5.czi:0074-0595-0530:c:1/4; z:19/24 - 3T1-3 StL11 Gsb-LacZ wor,Rat,Rdx, Dpn Gp Ft	16.106	1087.35	17513	870963	628.174	0.306625													70	3 A8-10 StL11 Gsb-LacZ wor,Rat,Rdx, Dpn Gp Ftch, Ph3,m,Amca,lacZ Rbt Cy5.czi:0057-0803-0711:c:1/4; z:15/26 - 3 A8-10 StL11 Gsb-LacZ wor,Rat,Rdx, Dpn Gp	57.327	1165.75	66828.7	3323550	535.847	1.17006
	85	2Brain Lobe StL11 Gsb-LacZ wor,Rat,Rdx, Dpn Gp Ftch, Ph3,m,Amca,lacZ Rbt Cy5.czi:0103-0418-0671:c:1/4; z:26/35 - 2Brain Lobe StL11 Gsb-LacZ wor,Rat,Rdx, Dpn	18.982	4531.08	86007.1	4277341	494.11	0.952598		59	3T1-3 StL11 Gsb-LacZ wor,Rat,Rdx, Dpn Gp Ftch, Ph3,m,Amca,lacZ Rbt Cy5.czi:0074-0777-0590:c:1/4; z:19/24 - 3T1-3 StL11 Gsb-LacZ wor,Rat,Rdx, Dpn Gp Ft	26.542	1202.79	31924.6	1587686	628.174	0.558949													71	3 A8-10 StL11 Gsb-LacZ wor,Rat,Rdx, Dpn Gp Ftch, Ph3,m,Amca,lacZ Rbt Cy5.czi:0061-0820-0670:c:1/4; z:16/26 - 3 A8-10 StL11 Gsb-LacZ wor,Rat,Rdx, Dpn Gp	14.357	1029.24	14776.7	734879	535.847	0.258716
	86	2Brain Lobe StL11 Gsb-LacZ wor,Rat,Rdx, Dpn Gp Ftch, Ph3,m,Amca,lacZ Rbt Cy5.czi:0103-0428-0627:c:1/4; z:26/35 - 2Brain Lobe StL11 Gsb-LacZ wor,Rat,Rdx, Dpn	12.728	2963.83	37723.9	1876102	494.11	0.417823		60	3T1-3 StL11 Gsb-LacZ wor,Rat,Rdx, Dpn Gp Ftch, Ph3,m,Amca,lacZ Rbt Cy5.czi:0074-0689-0451:c:1/4; z:19/24 - 3T1-3 StL11 Gsb-LacZ wor,Rat,Rdx, Dpn Gp Ft	39.733	1924.32	76458.4	3802459	628.174	1.33867													72	3 A8-10 StL11 Gsb-LacZ wor,Rat,Rdx, Dpn Gp Ftch, Ph3,m,Amca,lacZ Rbt Cy5.czi:0057-0797-0651:c:1/4; z:15/26 - 3 A8-10 StL11 Gsb-LacZ wor,Rat,Rdx, Dpn Gp	7.983	1448.5	11562.9	575053	535.847	0.202449
	87	2Brain Lobe StL11 Gsb-LacZ wor,Rat,Rdx, Dpn Gp Ftch, Ph3,m,Amca,lacZ Rbt Cy5.czi:0087-0445-0632:c:1/4; z:22/35 - 2Brain Lobe StL11 Gsb-LacZ wor,Rat,Rdx, Dpn	18.921	2508.94	47472.3	2360910	494.11	0.525794		61	3T1-3 StL11 Gsb-LacZ wor,Rat,Rdx, Dpn Gp Ftch, Ph3,m,Amca,lacZ Rbt Cy5.czi:0082-0697-0469:c:1/4; z:21/24 - 3T1-3 StL11 Gsb-LacZ wor,Rat,Rdx, Dpn Gp Ft	15.664	896.427	14041.5	698317	628.174	0.245844													73	3 A8-10 StL11 Gsb-LacZ wor,Rat,Rdx, Dpn Gp Ftch, Ph3,m,Amca,lacZ Rbt Cy5.czi:0053-0837-0751:c:1/4; z:14/26 - 3 A8-10 StL11 Gsb-LacZ wor,Rat,Rdx, Dpn Gp	15.121	1848.27	27947.5	1389895	535.847	0.489316
	88	2Brain Lobe StL11 Gsb-LacZ wor,Rat,Rdx, Dpn Gp Ftch, Ph3,m,Amca,lacZ Rbt Cy5.czi:0075-0408-0585:c:1/4; z:19/35 - 2Brain Lobe StL11 Gsb-LacZ wor,Rat,Rdx, Dpn	14.699	3669.78	53940.9	2682611	494.11	0.597439		62	3T1-3 StL11 Gsb-LacZ wor,Rat,Rdx, Dpn Gp Ftch, Ph3,m,Amca,lacZ Rbt Cy5.czi:0074-0642-0448:c:1/4; z:19/24 - 3T1-3 StL11 Gsb-LacZ wor,Rat,Rdx, Dpn Gp Ft	27.507	2333.44	64186.5	3192148	628.174	1.1238													74	3 A8-10 StL11 Gsb-LacZ wor,Rat,Rdx, Dpn Gp Ftch, Ph3,m,Amca,lacZ Rbt Cy5.czi:0057-0791-0766:c:1/4; z:15/26 - 3 A8-10 StL11 Gsb-LacZ wor,Rat,Rdx, Dpn Gp	17.956	1481.1	26594.7	1322618	535.847	0.465631
	89	2Brain Lobe StL11 Gsb-LacZ wor,Rat,Rdx, Dpn Gp Ftch, Ph3,m,Amca,lacZ Rbt Cy5.czi:0087-0379-0602:c:1/4; z:22/35 - 2Brain Lobe StL11 Gsb-LacZ wor,Rat,Rdx, Dpn	10.999	4070.89	44775.2	2226778	494.11	0.495921		63	3T1-3 StL11 Gsb-LacZ wor,Rat,Rdx, Dpn Gp Ftch, Ph3,m,Amca,lacZ Rbt Cy5.czi:0074-0584-0430:c:1/4; z:19/24 - 3T1-3 StL11 Gsb-LacZ wor,Rat,Rdx, Dpn Gp Ft	22.5	3122.52	70257.9	3494095	628.174	1.23011													75	3 A8-10 StL11 Gsb-LacZ wor,Rat,Rdx, Dpn Gp Ftch, Ph3,m,Amca,lacZ Rbt Cy5.czi:0045-0797-0775:c:1/4; z:12/26 - 3 A8-10 StL11 Gsb-LacZ wor,Rat,Rdx, Dpn Gp	15.503	1594.37	24717.5	1229259	535.847	0.432764
	90	2Brain Lobe StL11 Gsb-LacZ wor,Rat,Rdx, Dpn Gp Ftch, Ph3,m,Amca,lacZ Rbt Cy5.czi:0111-0434-0514:c:1/4; z:28/35 - 2Brain Lobe StL11 Gsb-LacZ wor,Rat,Rdx, Dpn	19.042	3994.7	76066.8	3782984	494.11	0.842501		64	3T1-3 StL11 Gsb-LacZ wor,Rat,Rdx, Dpn Gp Ftch, Ph3,m,Amca,lacZ Rbt Cy5.czi:0078-0762-0461:c:1/4; z:20/24 - 3T1-3 StL11 Gsb-LacZ wor,Rat,Rdx, Dpn Gp Ft	26.019	2134.84	55547	2762487	628.174	0.972541													76	3 A8-10 StL11 Gsb-LacZ wor,Rat,Rdx, Dpn Gp Ftch, Ph3,m,Amca,lacZ Rbt Cy5.czi:0037-0841-0781:c:1/4; z:10/26 - 3 A8-10 StL11 Gsb-LacZ wor,Rat,Rdx, Dpn Gp	24.431	1344.01	32835.2	1632974	535.847	0.574893
	91	2Brain Lobe StL11 Gsb-LacZ wor,Rat,Rdx, Dpn Gp Ftch, Ph3,m,Amca,lacZ Rbt Cy5.czi:0115-0410-0417:c:1/4; z:29/35 - 2Brain Lobe StL11 Gsb-LacZ wor,Rat,Rdx, Dpn	20.007	4642.27	92878.4	4619064	494.11	1.0287		65	3T1-3 StL11 Gsb-LacZ wor,Rat,Rdx, Dpn Gp Ftch, Ph3,m,Amca,lacZ Rbt Cy5.czi:0046-0600-0453:c:1/4; z:12/24 - 3T1-3 StL11 Gsb-LacZ wor,Rat,Rdx, Dpn Gp Ft	21.596	1664.72	35950.6	1787908	628.174	0.629438													77	3 A8-10 StL11 Gsb-LacZ wor,Rat,Rdx, Dpn Gp Ftch, Ph3,m,Amca,lacZ Rbt Cy5.czi:0069-0781-0682:c:1/4; z:18/26 - 3 A8-10 StL11 Gsb-LacZ wor,Rat,Rdx, Dpn Gp	8.928	1928.8	17219.9	856385	535.847	0.301493
	92	2Brain Lobe StL11 Gsb-LacZ wor,Rat,Rdx, Dpn Gp Ftch, Ph3,m,Amca,lacZ Rbt Cy5.czi:0115-0354-0443:c:1/4; z:29/35 - 2Brain Lobe StL11 Gsb-LacZ wor,Rat,Rdx, Dpn	21.656	4700.84	101801	5062800	494.11	1.12753		66	3T1-3 StL11 Gsb-LacZ wor,Rat,Rdx, Dpn Gp Ftch, Ph3,m,Amca,lacZ Rbt Cy5.czi:0066-0549-0397:c:1/4; z:17/24 - 3T1-3 StL11 Gsb-LacZ wor,Rat,Rdx, Dpn Gp Ft	47.012	1938.16	91116	4531418	628.174	1.5953													78	3 A8-10 StL11 Gsb-LacZ wor,Rat,Rdx, Dpn Gp Ftch, Ph3,m,Amca,lacZ Rbt Cy5.czi:0057-0750-0675:c:1/4; z:15/26 - 3 A8-10 StL11 Gsb-LacZ wor,Rat,Rdx, Dpn Gp	16.971	1367.57	23208.8	1154231	535.847	0.40635
	93	2Brain Lobe StL11 Gsb-LacZ wor,Rat,Rdx, Dpn Gp Ftch, Ph3,m,Amca,lacZ Rbt Cy5.czi:0111-0402-0457:c:1/4; z:28/35 - 2Brain Lobe StL11 Gsb-LacZ wor,Rat,Rdx, Dpn	63.419	4638.35	294161	14629349	494.11	3.25807		67	3T1-3 StL11 Gsb-LacZ wor,Rat,Rdx, Dpn Gp Ftch, Ph3,m,Amca,lacZ Rbt Cy5.czi:0062-0531-0353:c:1/4; z:16/24 - 3T1-3 StL11 Gsb-LacZ wor,Rat,Rdx, Dpn Gp Ft	26.462	1594.61	42195.9	2098503	628.174	0.738783													79	3 A8-10 StL11 Gsb-LacZ wor,Rat,Rdx, Dpn Gp Ftch, Ph3,m,Amca,lacZ Rbt Cy5.czi:0057-0756-0717:c:1/4; z:15/26 - 3 A8-10 StL11 Gsb-LacZ wor,Rat,Rdx, Dpn Gp	20.711	1311.86	27169.6	1351212	535.847	0.475698
	94	2Brain Lobe StL11 Gsb-LacZ wor,Rat,Rdx, Dpn Gp Ftch, Ph3,m,Amca,lacZ Rbt Cy5.czi:0119-0449-0444:c:1/4; z:30/35 - 2Brain Lobe StL11 Gsb-LacZ wor,Rat,Rdx, Dpn	39.853	3038.32	121087	6021957	494.11	1.34114		68	3T1-3 StL11 Gsb-LacZ wor,Rat,Rdx, Dpn Gp Ftch, Ph3,m,Amca,lacZ Rbt Cy5.czi:0066-0611-0390:c:1/4; z:17/24 - 3T1-3 StL11 Gsb-LacZ wor,Rat,Rdx, Dpn Gp Ft	23.164	1946.21	45081.9	2242033	628.174	0.789313													80	3 A8-10 StL11 Gsb-LacZ wor,Rat,Rdx, Dpn Gp Ftch, Ph3,m,Amca,lacZ Rbt Cy5.czi:0057-0713-0513:c:1/4; z:15/26 - 3 A8-10 StL11 Gsb-LacZ wor,Rat,Rdx, Dpn Gp	20.329	1805.21	36697.7	1825065	535.847	0.642519
	95	2Brain Lobe StL11 Gsb-LacZ wor,Rat,Rdx, Dpn Gp Ftch, Ph3,m,Amca,lacZ Rbt Cy5.czi:0087-0408-0618:c:1/4; z:22/35 - 2Brain Lobe StL11 Gsb-LacZ wor,Rat,Rdx, Dpn	37.722	2623.39	98959.3	4921482	494.11	1.09605		69	3T1-3 StL11 Gsb-LacZ wor,Rat,Rdx, Dpn Gp Ftch, Ph3,m,Amca,lacZ Rbt Cy5.czi:0070-0647-0377:c:1/4; z:18/24 - 3T1-3 StL11 Gsb-LacZ wor,Rat,Rdx, Dpn Gp Ft	16.931	2421.38	40995.5	2038804	628.174	0.717766													81	3 A8-10 StL11 Gsb-LacZ wor,Rat,Rdx, Dpn Gp Ftch, Ph3,m,Amca,lacZ Rbt Cy5.czi:0057-0610-0488:c:1/4; z:15/26 - 3 A8-10 StL11 Gsb-LacZ wor,Rat,Rdx, Dpn Gp	18.157	1471.75	26722.8	1328990	535.847	0.467874
	96	2Brain Lobe StL11 Gsb-LacZ wor,Rat,Rdx, Dpn Gp Ftch, Ph3,m,Amca,lacZ Rbt Cy5.czi:0083-0329-0579:c:1/4; z:21/35 - 2Brain Lobe StL11 Gsb-LacZ wor,Rat,Rdx, Dpn	85.176	2973.28	253252	12594828	494.11	2.80497		70	3T1-3 StL11 Gsb-LacZ wor,Rat,Rdx, Dpn Gp Ftch, Ph3,m,Amca,lacZ Rbt Cy5.czi:0074-0678-0385:c:1/4; z:19/24 - 3T1-3 StL11 Gsb-LacZ wor,Rat,Rdx, Dpn Gp Ft	20.409	2739.11	55903.1	2780194	628.174	0.978774													82	3 A8-10 StL11 Gsb-LacZ wor,Rat,Rdx, Dpn Gp Ftch, Ph3,m,Amca,lacZ Rbt Cy5.czi:0049-0720-0744:c:1/4; z:13/26 - 3 A8-10 StL11 Gsb-LacZ wor,Rat,Rdx, Dpn Gp	23.687	1303.32	30871.5	1535313	535.847	0.540511
	97	2Brain Lobe StL11 Gsb-LacZ wor,Rat,Rdx, Dpn Gp Ftch, Ph3,m,Amca,lacZ Rbt Cy5.czi:0079-0357-0625:c:1/4; z:20/35 - 2Brain Lobe StL11 Gsb-LacZ wor,Rat,Rdx, Dpn	21.294	2050.06	43654	2171018	494.11	0.483503		71	3T1-3 StL11 Gsb-LacZ wor,Rat,Rdx, Dpn Gp Ftch, Ph3,m,Amca,lacZ Rbt Cy5.czi:0066-0726-0374:c:1/4; z:17/24 - 3T1-3 StL11 Gsb-LacZ wor,Rat,Rdx, Dpn Gp Ft	23.727	2052.31	48695	2421721	628.174	0.852573													83	3 A8-10 StL11 Gsb-LacZ wor,Rat,Rdx, Dpn Gp Ftch, Ph3,m,Amca,lacZ Rbt Cy5.czi:0049-0704-0642:c:1/4; z:13/26 - 3 A8-10 StL11 Gsb-LacZ wor,Rat,Rdx, Dpn Gp	18.398	1161.69	21373.4	1062949	535.847	0.374214
	98	2Brain Lobe StL11 Gsb-LacZ wor,Rat,Rdx, Dpn Gp Ftch, Ph3,m,Amca,lacZ Rbt Cy5.czi:0099-0648-0555:c:1/4; z:25/35 - 2Brain Lobe StL11 Gsb-LacZ wor,Rat,Rdx, Dpn	44.8	408.413	18296.8	909945	494.11	0.202652		72	3T1-3 StL11 Gsb-LacZ wor,Rat,Rdx, Dpn Gp Ftch, Ph3,m,Amca,lacZ Rbt Cy5.czi:0074-0776-0401:c:1/4; z:19/24 - 3T1-3 StL11 Gsb-LacZ wor,Rat,Rdx, Dpn Gp Ft	23.707	2041.02	48386.2	2406363	628.174	0.847166													84	3 A8-10 StL11 Gsb-LacZ wor,Rat,Rdx, Dpn Gp Ftch, Ph3,m,Amca,lacZ Rbt Cy5.czi:0049-0685-0596:c:1/4; z:13/26 - 3 A8-10 StL11 Gsb-LacZ wor,Rat,Rdx, Dpn Gp	12.708	1101.03	13991.9	695851	535.847	0.244976
	99	2Brain Lobe StL11 Gsb-LacZ wor,Rat,Rdx, Dpn Gp Ftch, Ph3,m,Amca,lacZ Rbt Cy5.czi:0103-0613-0579:c:1/4; z:26/35 - 2Brain Lobe StL11 Gsb-LacZ wor,Rat,Rdx, Dpn	18.057	387.488	6996.73	347964	494.11	0.0774944		73	3T1-3 StL11 Gsb-LacZ wor,Rat,Rdx, Dpn Gp Ftch, Ph3,m,Amca,lacZ Rbt Cy5.czi:0054-0615-0554:c:1/4; z:14/24 - 3T1-3 StL11 Gsb-LacZ wor,Rat,Rdx, Dpn Gp Ft	8.003	1627.88	13027.6	647896	628.174	0.228093													85	3 A8-10 StL11 Gsb-LacZ wor,Rat,Rdx, Dpn Gp Ftch, Ph3,m,Amca,lacZ Rbt Cy5.czi:0049-0654-0730:c:1/4; z:13/26 - 3 A8-10 StL11 Gsb-LacZ wor,Rat,Rdx, Dpn Gp	33.72	1653	55739.8	2772075	535.847	0.975916
	100	2Brain Lobe StL11 Gsb-LacZ wor,Rat,Rdx, Dpn Gp Ftch, Ph3,m,Amca,lacZ Rbt Cy5.czi:0103-0679-0595:c:1/4; z:26/35 - 2Brain Lobe StL11 Gsb-LacZ wor,Rat,Rdx, Dpn	12.125	352.393	4272.73	212493	494.11	0.0473239		74	3T1-3 StL11 Gsb-LacZ wor,Rat,Rdx, Dpn Gp Ftch, Ph3,m,Amca,lacZ Rbt Cy5.czi:0074-0788-0650:c:1/4; z:19/24 - 3T1-3 StL11 Gsb-LacZ wor,Rat,Rdx, Dpn Gp Ft	58.051	2152.53	124956	6214357	628.174	2.18778													86	3 A8-10 StL11 Gsb-LacZ wor,Rat,Rdx, Dpn Gp Ftch, Ph3,m,Amca,lacZ Rbt Cy5.czi:0061-0659-0737:c:1/4; z:16/26 - 3 A8-10 StL11 Gsb-LacZ wor,Rat,Rdx, Dpn Gp	19.323	2024.79	39125.9	1945823	535.847	0.685032
	101	2Brain Lobe StL11 Gsb-LacZ wor,Rat,Rdx, Dpn Gp Ftch, Ph3,m,Amca,lacZ Rbt Cy5.czi:0091-0665-0617:c:1/4; z:23/35 - 2Brain Lobe StL11 Gsb-LacZ wor,Rat,Rdx, Dpn	9.632	258.152	2486.41	123655	494.11	0.027539		75	3T1-3 StL11 Gsb-LacZ wor,Rat,Rdx, Dpn Gp Ftch, Ph3,m,Amca,lacZ Rbt Cy5.czi:0078-0808-0516:c:1/4; z:20/24 - 3T1-3 StL11 Gsb-LacZ wor,Rat,Rdx, Dpn Gp Ft	22.34	1541.1	34427.6	1712165	628.174	0.602772													87	3 A8-10 StL11 Gsb-LacZ wor,Rat,Rdx, Dpn Gp Ftch, Ph3,m,Amca,lacZ Rbt Cy5.czi:0069-0635-0671:c:1/4; z:18/26 - 3 A8-10 StL11 Gsb-LacZ wor,Rat,Rdx, Dpn Gp	35.973	1620.23	58283.7	2898588	535.847	1.02046
	102	2Brain Lobe StL11 Gsb-LacZ wor,Rat,Rdx, Dpn Gp Ftch, Ph3,m,Amca,lacZ Rbt Cy5.czi:0099-0673-0640:c:1/4; z:25/35 - 2Brain Lobe StL11 Gsb-LacZ wor,Rat,Rdx, Dpn	13.291	247.555	3290.29	163634	494.11	0.0364426		76	3T1-3 StL11 Gsb-LacZ wor,Rat,Rdx, Dpn Gp Ftch, Ph3,m,Amca,lacZ Rbt Cy5.czi:0070-0826-0480:c:1/4; z:18/24 - 3T1-3 StL11 Gsb-LacZ wor,Rat,Rdx, Dpn Gp Ft	77.897	1975.24	153865	7652095	628.174	2.69394													88	3 A8-10 StL11 Gsb-LacZ wor,Rat,Rdx, Dpn Gp Ftch, Ph3,m,Amca,lacZ Rbt Cy5.czi:0069-0651-0631:c:1/4; z:18/26 - 3 A8-10 StL11 Gsb-LacZ wor,Rat,Rdx, Dpn Gp	24.752	1797.21	44485.3	2212361	535.847	0.778867
	103	2Brain Lobe StL11 Gsb-LacZ wor,Rat,Rdx, Dpn Gp Ftch, Ph3,m,Amca,lacZ Rbt Cy5.czi:0087-0636-0518:c:1/4; z:22/35 - 2Brain Lobe StL11 Gsb-LacZ wor,Rat,Rdx, Dpn	12.869	243.18	3129.45	155635	494.11	0.0346612		77	3T1-3 StL11 Gsb-LacZ wor,Rat,Rdx, Dpn Gp Ftch, Ph3,m,Amca,lacZ Rbt Cy5.czi:0062-0870-0582:c:1/4; z:16/24 - 3T1-3 StL11 Gsb-LacZ wor,Rat,Rdx, Dpn Gp Ft	30.161	2270.88	68492.9	3406315	628.174	1.1992													89	3 A8-10 StL11 Gsb-LacZ wor,Rat,Rdx, Dpn Gp Ftch, Ph3,m,Amca,lacZ Rbt Cy5.czi:0073-0611-0743:c:1/4; z:19/26 - 3 A8-10 StL11 Gsb-LacZ wor,Rat,Rdx, Dpn Gp	14.86	728.091	10819.1	538059	535.847	0.189425
	104	2Brain Lobe StL11 Gsb-LacZ wor,Rat,Rdx, Dpn Gp Ftch, Ph3,m,Amca,lacZ Rbt Cy5.czi:0083-0642-0582:c:1/4; z:21/35 - 2Brain Lobe StL11 Gsb-LacZ wor,Rat,Rdx, Dpn	11.039	292.57	3229.7	160621	494.11	0.0357716		78	3T1-3 StL11 Gsb-LacZ wor,Rat,Rdx, Dpn Gp Ftch, Ph3,m,Amca,lacZ Rbt Cy5.czi:0058-0908-0678:c:1/4; z:15/24 - 3T1-3 StL11 Gsb-LacZ wor,Rat,Rdx, Dpn Gp Ft	20.59	1520.4	31305.4	1556893	628.174	0.548108													90	3 A8-10 StL11 Gsb-LacZ wor,Rat,Rdx, Dpn Gp Ftch, Ph3,m,Amca,lacZ Rbt Cy5.czi:0074-0593-0691:c:1/4; z:19/26 - 3 A8-10 StL11 Gsb-LacZ wor,Rat,Rdx, Dpn Gp	11.783	1225.82	14443.9	718332	535.847	0.252891
	105	2Brain Lobe StL11 Gsb-LacZ wor,Rat,Rdx, Dpn Gp Ftch, Ph3,m,Amca,lacZ Rbt Cy5.czi:0107-0608-0450:c:1/4; z:27/35 - 2Brain Lobe StL11 Gsb-LacZ wor,Rat,Rdx, Dpn	20.108	266.803	5364.77	266803	494.11	0.0594192		79	3T1-3 StL11 Gsb-LacZ wor,Rat,Rdx, Dpn Gp Ftch, Ph3,m,Amca,lacZ Rbt Cy5.czi:0058-0815-0714:c:1/4; z:15/24 - 3T1-3 StL11 Gsb-LacZ wor,Rat,Rdx, Dpn Gp Ft	23.687	2755.7	65273.6	3246215	628.174	1.14284													91	3 A8-10 StL11 Gsb-LacZ wor,Rat,Rdx, Dpn Gp Ftch, Ph3,m,Amca,lacZ Rbt Cy5.czi:0074-0552-0733:c:1/4; z:19/26 - 3 A8-10 StL11 Gsb-LacZ wor,Rat,Rdx, Dpn Gp	32.856	1899.39	62405.9	3103598	535.847	1.09263
	106	2Brain Lobe StL11 Gsb-LacZ wor,Rat,Rdx, Dpn Gp Ftch, Ph3,m,Amca,lacZ Rbt Cy5.czi:0107-0492-0421:c:1/4; z:27/35 - 2Brain Lobe StL11 Gsb-LacZ wor,Rat,Rdx, Dpn	19.424	1530.27	29723.9	1478240	494.11	0.329216		80	3T1-3 StL11 Gsb-LacZ wor,Rat,Rdx, Dpn Gp Ftch, Ph3,m,Amca,lacZ Rbt Cy5.czi:0066-0849-0679:c:1/4; z:17/24 - 3T1-3 StL11 Gsb-LacZ wor,Rat,Rdx, Dpn Gp Ft	20.389	1604.96	32723.6	1627425	628.174	0.572939													92	3 A8-10 StL11 Gsb-LacZ wor,Rat,Rdx, Dpn Gp Ftch, Ph3,m,Amca,lacZ Rbt Cy5.czi:0082-0608-0606:c:1/4; z:21/26 - 3 A8-10 StL11 Gsb-LacZ wor,Rat,Rdx, Dpn Gp	26.723	1045.24	27931.9	1389123	535.847	0.489044
	107	2Brain Lobe StL11 Gsb-LacZ wor,Rat,Rdx, Dpn Gp Ftch, Ph3,m,Amca,lacZ Rbt Cy5.czi:0119-0596-0499:c:1/4; z:30/35 - 2Brain Lobe StL11 Gsb-LacZ wor,Rat,Rdx, Dpn	19.223	282.107	5422.9	269694	494.11	0.060063		81	3T1-3 StL11 Gsb-LacZ wor,Rat,Rdx, Dpn Gp Ftch, Ph3,m,Amca,lacZ Rbt Cy5.czi:0066-0892-0656:c:1/4; z:17/24 - 3T1-3 StL11 Gsb-LacZ wor,Rat,Rdx, Dpn Gp Ft	33.399	1939.9	64790.3	3222177	628.174	1.13438													93	3 A8-10 StL11 Gsb-LacZ wor,Rat,Rdx, Dpn Gp Ftch, Ph3,m,Amca,lacZ Rbt Cy5.czi:0078-0581-0498:c:1/4; z:20/26 - 3 A8-10 StL11 Gsb-LacZ wor,Rat,Rdx, Dpn Gp	7.782	1126.2	8763.68	435839	535.847	0.153438
	108	2Brain Lobe StL11 Gsb-LacZ wor,Rat,Rdx, Dpn Gp Ftch, Ph3,m,Amca,lacZ Rbt Cy5.czi:0115-0612-0556:c:1/4; z:29/35 - 2Brain Lobe StL11 Gsb-LacZ wor,Rat,Rdx, Dpn	13.874	361.775	5019.36	249625	494.11	0.0555935		82	3T1-3 StL11 Gsb-LacZ wor,Rat,Rdx, Dpn Gp Ftch, Ph3,m,Amca,lacZ Rbt Cy5.czi:0066-0790-0710:c:1/4; z:17/24 - 3T1-3 StL11 Gsb-LacZ wor,Rat,Rdx, Dpn Gp Ft	25.959	1853.55	48116.2	2392934	628.174	0.842439													94	3 A8-10 StL11 Gsb-LacZ wor,Rat,Rdx, Dpn Gp Ftch, Ph3,m,Amca,lacZ Rbt Cy5.czi:0078-0527-0611:c:1/4; z:20/26 - 3 A8-10 StL11 Gsb-LacZ wor,Rat,Rdx, Dpn Gp	29.478	1665.22	49086.9	2441212	535.847	0.859435
	109	2Brain Lobe StL11 Gsb-LacZ wor,Rat,Rdx, Dpn Gp Ftch, Ph3,m,Amca,lacZ Rbt Cy5.czi:0123-0470-0541:c:1/4; z:31/35 - 2Brain Lobe StL11 Gsb-LacZ wor,Rat,Rdx, Dpn	15.604	645.192	10067.3	500669	494.11	0.111503		83	3T1-3 StL11 Gsb-LacZ wor,Rat,Rdx, Dpn Gp Ftch, Ph3,m,Amca,lacZ Rbt Cy5.czi:0058-0904-0500:c:1/4; z:15/24 - 3T1-3 StL11 Gsb-LacZ wor,Rat,Rdx, Dpn Gp Ft	35.007	1965.9	68821.1	3422638	628.174	1.20495													95	3 A8-10 StL11 Gsb-LacZ wor,Rat,Rdx, Dpn Gp Ftch, Ph3,m,Amca,lacZ Rbt Cy5.czi:0078-0550-0676:c:1/4; z:20/26 - 3 A8-10 StL11 Gsb-LacZ wor,Rat,Rdx, Dpn Gp	14.799	608.777	9009.42	448060	535.847	0.157741
	110	2Brain Lobe StL11 Gsb-LacZ wor,Rat,Rdx, Dpn Gp Ftch, Ph3,m,Amca,lacZ Rbt Cy5.czi:0059-0233-0416:c:1/4; z:15/35 - 2Brain Lobe StL11 Gsb-LacZ wor,Rat,Rdx, Dpn	12.246	3315.62	40601.6	2019213	494.11	0.449695		84	3T1-3 StL11 Gsb-LacZ wor,Rat,Rdx, Dpn Gp Ftch, Ph3,m,Amca,lacZ Rbt Cy5.czi:0070-0883-0442:c:1/4; z:18/24 - 3T1-3 StL11 Gsb-LacZ wor,Rat,Rdx, Dpn Gp Ft	37.058	2123.7	78700.9	3913987	628.174	1.37793													96	3 A8-10 StL11 Gsb-LacZ wor,Rat,Rdx, Dpn Gp Ftch, Ph3,m,Amca,lacZ Rbt Cy5.czi:0074-0534-0695:c:1/4; z:19/26 - 3 A8-10 StL11 Gsb-LacZ wor,Rat,Rdx, Dpn Gp	13.412	1207.51	16194.8	805408	535.847	0.283546
	111	2Brain Lobe StL11 Gsb-LacZ wor,Rat,Rdx, Dpn Gp Ftch, Ph3,m,Amca,lacZ Rbt Cy5.czi:0067-0328-0310:c:1/4; z:17/35 - 2Brain Lobe StL11 Gsb-LacZ wor,Rat,Rdx, Dpn	23.345	3312.06	77319.9	3845304	494.11	0.85638		85	3T1-3 StL11 Gsb-LacZ wor,Rat,Rdx, Dpn Gp Ftch, Ph3,m,Amca,lacZ Rbt Cy5.czi:0070-0850-0393:c:1/4; z:18/24 - 3T1-3 StL11 Gsb-LacZ wor,Rat,Rdx, Dpn Gp Ft	29.699	1586.78	47125.8	2343680	628.174	0.825099													97	3 A8-10 StL11 Gsb-LacZ wor,Rat,Rdx, Dpn Gp Ftch, Ph3,m,Amca,lacZ Rbt Cy5.czi:0070-0526-0767:c:1/4; z:18/26 - 3 A8-10 StL11 Gsb-LacZ wor,Rat,Rdx, Dpn Gp	26.542	1322.22	35094.3	1745325	535.847	0.614446
	112	2Brain Lobe StL11 Gsb-LacZ wor,Rat,Rdx, Dpn Gp Ftch, Ph3,m,Amca,lacZ Rbt Cy5.czi:0015-0173-0399:c:1/4; z:4/35 - 2Brain Lobe StL11 Gsb-LacZ wor,Rat,Rdx, Dpn	12.467	2159.65	26923.8	1338984	494.11	0.298203		86	3T1-3 StL11 Gsb-LacZ wor,Rat,Rdx, Dpn Gp Ftch, Ph3,m,Amca,lacZ Rbt Cy5.czi:0066-0838-0337:c:1/4; z:17/24 - 3T1-3 StL11 Gsb-LacZ wor,Rat,Rdx, Dpn Gp Ft	28.633	1759.24	50372.7	2505154	628.174	0.881946													98	3 A8-10 StL11 Gsb-LacZ wor,Rat,Rdx, Dpn Gp Ftch, Ph3,m,Amca,lacZ Rbt Cy5.czi:0070-0497-0708:c:1/4; z:18/26 - 3 A8-10 StL11 Gsb-LacZ wor,Rat,Rdx, Dpn Gp	24.551	1831.82	44973.7	2236648	535.847	0.787418
	113	2Brain Lobe StL11 Gsb-LacZ wor,Rat,Rdx, Dpn Gp Ftch, Ph3,m,Amca,lacZ Rbt Cy5.czi:0015-0189-0427:c:1/4; z:4/35 - 2Brain Lobe StL11 Gsb-LacZ wor,Rat,Rdx, Dpn	17.172	2091.75	35919.3	1786352	494.11	0.397835		87	3T1-3 StL11 Gsb-LacZ wor,Rat,Rdx, Dpn Gp Ftch, Ph3,m,Amca,lacZ Rbt Cy5.czi:0022-0787-0350:c:1/4; z:6/24 - 3T1-3 StL11 Gsb-LacZ wor,Rat,Rdx, Dpn Gp Ftc	14.276	864.346	12339.8	613686	628.174	0.21605													99	3 A8-10 StL11 Gsb-LacZ wor,Rat,Rdx, Dpn Gp Ftch, Ph3,m,Amca,lacZ Rbt Cy5.czi:0062-0477-0678:c:1/4; z:16/26 - 3 A8-10 StL11 Gsb-LacZ wor,Rat,Rdx, Dpn Gp	15.664	1880.15	29450.3	1464636	535.847	0.515629
	114	2Brain Lobe StL11 Gsb-LacZ wor,Rat,Rdx, Dpn Gp Ftch, Ph3,m,Amca,lacZ Rbt Cy5.czi:0015-0189-0303:c:1/4; z:4/35 - 2Brain Lobe StL11 Gsb-LacZ wor,Rat,Rdx, Dpn	24.873	449.982	11192.5	556628	494.11	0.123966		88	3T1-3 StL11 Gsb-LacZ wor,Rat,Rdx, Dpn Gp Ftch, Ph3,m,Amca,lacZ Rbt Cy5.czi:0022-0773-0669:c:1/4; z:6/24 - 3T1-3 StL11 Gsb-LacZ wor,Rat,Rdx, Dpn Gp Ftc	14.638	577.225	8449.62	420220	628.174	0.14794													100	3 A8-10 StL11 Gsb-LacZ wor,Rat,Rdx, Dpn Gp Ftch, Ph3,m,Amca,lacZ Rbt Cy5.czi:0062-0465-0754:c:1/4; z:16/26 - 3 A8-10 StL11 Gsb-LacZ wor,Rat,Rdx, Dpn Gp	60.001	1136.2	68173.3	3390423	535.847	1.19361
	115	2Brain Lobe StL11 Gsb-LacZ wor,Rat,Rdx, Dpn Gp Ftch, Ph3,m,Amca,lacZ Rbt Cy5.czi:0015-0199-0331:c:1/4; z:4/35 - 2Brain Lobe StL11 Gsb-LacZ wor,Rat,Rdx, Dpn	27.025	1091.71	29503	1467257	494.11	0.32677		89	3T1-3 StL11 Gsb-LacZ wor,Rat,Rdx, Dpn Gp Ftch, Ph3,m,Amca,lacZ Rbt Cy5.czi:0062-0894-0354:c:1/4; z:16/24 - 3T1-3 StL11 Gsb-LacZ wor,Rat,Rdx, Dpn Gp Ft	20.912	1945	40673.6	2022798	628.174	0.712131													101	3 A8-10 StL11 Gsb-LacZ wor,Rat,Rdx, Dpn Gp Ftch, Ph3,m,Amca,lacZ Rbt Cy5.czi:0066-0478-0610:c:1/4; z:17/26 - 3 A8-10 StL11 Gsb-LacZ wor,Rat,Rdx, Dpn Gp	26.783	1324.46	35473.6	1764187	535.847	0.621087
	116	2Brain Lobe StL11 Gsb-LacZ wor,Rat,Rdx, Dpn Gp Ftch, Ph3,m,Amca,lacZ Rbt Cy5.czi:0015-0133-0468:c:1/4; z:4/35 - 2Brain Lobe StL11 Gsb-LacZ wor,Rat,Rdx, Dpn	10.717	2769.36	29680.2	1476067	494.11	0.328732		90	3T1-3 StL11 Gsb-LacZ wor,Rat,Rdx, Dpn Gp Ftch, Ph3,m,Amca,lacZ Rbt Cy5.czi:0050-0854-0297:c:1/4; z:13/24 - 3T1-3 StL11 Gsb-LacZ wor,Rat,Rdx, Dpn Gp Ft	19.565	2242.34	43870.7	2181796	628.174	0.768107													102	3 A8-10 StL11 Gsb-LacZ wor,Rat,Rdx, Dpn Gp Ftch, Ph3,m,Amca,lacZ Rbt Cy5.czi:0066-0435-0643:c:1/4; z:17/26 - 3 A8-10 StL11 Gsb-LacZ wor,Rat,Rdx, Dpn Gp	26.019	1964.09	51104.2	2541534	535.847	0.894754
	117	2Brain Lobe StL11 Gsb-LacZ wor,Rat,Rdx, Dpn Gp Ftch, Ph3,m,Amca,lacZ Rbt Cy5.czi:0031-0177-0416:c:1/4; z:8/35 - 2Brain Lobe StL11 Gsb-LacZ wor,Rat,Rdx, Dpn	15.543	2138.1	33232.9	1652751	494.11	0.368081		91	3T1-3 StL11 Gsb-LacZ wor,Rat,Rdx, Dpn Gp Ftch, Ph3,m,Amca,lacZ Rbt Cy5.czi:0066-0735-0316:c:1/4; z:17/24 - 3T1-3 StL11 Gsb-LacZ wor,Rat,Rdx, Dpn Gp Ft	46.328	1790.92	82969.7	4126282	628.174	1.45267													103	3 A8-10 StL11 Gsb-LacZ wor,Rat,Rdx, Dpn Gp Ftch, Ph3,m,Amca,lacZ Rbt Cy5.czi:0030-0411-0602:c:1/4; z:8/26 - 3 A8-10 StL11 Gsb-LacZ wor,Rat,Rdx, Dpn Gp F	26.582	578.632	15381.4	764952	535.847	0.269303
	118	2Brain Lobe StL11 Gsb-LacZ wor,Rat,Rdx, Dpn Gp Ftch, Ph3,m,Amca,lacZ Rbt Cy5.czi:0075-0309-0478:c:1/4; z:19/35 - 2Brain Lobe StL11 Gsb-LacZ wor,Rat,Rdx, Dpn	11.843	2846.79	33715.6	1676760	494.11	0.373428		92	3T1-3 StL11 Gsb-LacZ wor,Rat,Rdx, Dpn Gp Ftch, Ph3,m,Amca,lacZ Rbt Cy5.czi:0014-0502-0359:c:1/4; z:4/24 - 3T1-3 StL11 Gsb-LacZ wor,Rat,Rdx, Dpn Gp Ftc	15.463	464.142	7176.91	356925	628.174	0.125656													104	3 A8-10 StL11 Gsb-LacZ wor,Rat,Rdx, Dpn Gp Ftch, Ph3,m,Amca,lacZ Rbt Cy5.czi:0062-0416-0574:c:1/4; z:16/26 - 3 A8-10 StL11 Gsb-LacZ wor,Rat,Rdx, Dpn Gp	34.364	1698.56	58369.1	2902834	535.847	1.02195
	119	2Brain Lobe StL11 Gsb-LacZ wor,Rat,Rdx, Dpn Gp Ftch, Ph3,m,Amca,lacZ Rbt Cy5.czi:0035-0339-0324:c:1/4; z:9/35 - 2Brain Lobe StL11 Gsb-LacZ wor,Rat,Rdx, Dpn	25.235	2356.95	59477.7	2957970	494.11	0.658764		93	3T1-3 StL11 Gsb-LacZ wor,Rat,Rdx, Dpn Gp Ftch, Ph3,m,Amca,lacZ Rbt Cy5.czi:0014-0530-0516:c:1/4; z:4/24 - 3T1-3 StL11 Gsb-LacZ wor,Rat,Rdx, Dpn Gp Ftc	12.044	2079.42	25045.5	1245572	628.174	0.438507													105	3 A8-10 StL11 Gsb-LacZ wor,Rat,Rdx, Dpn Gp Ftch, Ph3,m,Amca,lacZ Rbt Cy5.czi:0050-0522-0802:c:1/4; z:13/26 - 3 A8-10 StL11 Gsb-LacZ wor,Rat,Rdx, Dpn Gp	38.888	1447.96	56308.5	2800355	535.847	0.985872
	120	2Brain Lobe StL11 Gsb-LacZ wor,Rat,Rdx, Dpn Gp Ftch, Ph3,m,Amca,lacZ Rbt Cy5.czi:0035-0499-0357:c:1/4; z:9/35 - 2Brain Lobe StL11 Gsb-LacZ wor,Rat,Rdx, Dpn	27.909	479.227	13374.9	665167	494.11	0.148138		94	3T1-3 StL11 Gsb-LacZ wor,Rat,Rdx, Dpn Gp Ftch, Ph3,m,Amca,lacZ Rbt Cy5.czi:0038-0576-0615:c:1/4; z:10/24 - 3T1-3 StL11 Gsb-LacZ wor,Rat,Rdx, Dpn Gp Ft	20.59	1379.35	28401.2	1412459	628.174	0.49726													106	3 A8-10 StL11 Gsb-LacZ wor,Rat,Rdx, Dpn Gp Ftch, Ph3,m,Amca,lacZ Rbt Cy5.czi:0054-0594-0763:c:1/4; z:14/26 - 3 A8-10 StL11 Gsb-LacZ wor,Rat,Rdx, Dpn Gp	10.275	1228.76	12625.5	627898	535.847	0.221053
	121	2Brain Lobe StL11 Gsb-LacZ wor,Rat,Rdx, Dpn Gp Ftch, Ph3,m,Amca,lacZ Rbt Cy5.czi:0071-0360-0428:c:1/4; z:18/35 - 2Brain Lobe StL11 Gsb-LacZ wor,Rat,Rdx, Dpn	8.506	3204.06	27252.2	1355319	494.11	0.30184		95	3T1-3 StL11 Gsb-LacZ wor,Rat,Rdx, Dpn Gp Ftch, Ph3,m,Amca,lacZ Rbt Cy5.czi:0010-0453-0369:c:1/4; z:3/24 - 3T1-3 StL11 Gsb-LacZ wor,Rat,Rdx, Dpn Gp Ftc	14.015	1127.47	15801.5	785847	628.174	0.276659													107	3 A8-10 StL11 Gsb-LacZ wor,Rat,Rdx, Dpn Gp Ftch, Ph3,m,Amca,lacZ Rbt Cy5.czi:0042-0461-0817:c:1/4; z:11/26 - 3 A8-10 StL11 Gsb-LacZ wor,Rat,Rdx, Dpn Gp	93.661	970.629	90910.3	4521190	535.847	1.5917
	122	2Brain Lobe StL11 Gsb-LacZ wor,Rat,Rdx, Dpn Gp Ftch, Ph3,m,Amca,lacZ Rbt Cy5.czi:0071-0448-0562:c:1/4; z:18/35 - 2Brain Lobe StL11 Gsb-LacZ wor,Rat,Rdx, Dpn	8.727	2158.38	18835.5	936735	494.11	0.208618		96	3T1-3 StL11 Gsb-LacZ wor,Rat,Rdx, Dpn Gp Ftch, Ph3,m,Amca,lacZ Rbt Cy5.czi:0058-0428-0273:c:1/4; z:15/24 - 3T1-3 StL11 Gsb-LacZ wor,Rat,Rdx, Dpn Gp Ft	38.124	1989.85	75861	3772750	628.174	1.32821													108	3 A8-10 StL11 Gsb-LacZ wor,Rat,Rdx, Dpn Gp Ftch, Ph3,m,Amca,lacZ Rbt Cy5.czi:0050-0410-0768:c:1/4; z:13/26 - 3 A8-10 StL11 Gsb-LacZ wor,Rat,Rdx, Dpn Gp	33.861	1524.6	51624.9	2567431	535.847	0.903871
	123	2Brain Lobe StL11 Gsb-LacZ wor,Rat,Rdx, Dpn Gp Ftch, Ph3,m,Amca,lacZ Rbt Cy5.czi:0103-0467-0378:c:1/4; z:26/35 - 2Brain Lobe StL11 Gsb-LacZ wor,Rat,Rdx, Dpn	31.167	3240.36	100992	5022557	494.11	1.11856		97	3T1-3 StL11 Gsb-LacZ wor,Rat,Rdx, Dpn Gp Ftch, Ph3,m,Amca,lacZ Rbt Cy5.czi:0074-0381-0288:c:1/4; z:19/24 - 3T1-3 StL11 Gsb-LacZ wor,Rat,Rdx, Dpn Gp Ft	9.39	2148.26	20172.7	1003238	628.174	0.353193													109	3 A8-10 StL11 Gsb-LacZ wor,Rat,Rdx, Dpn Gp Ftch, Ph3,m,Amca,lacZ Rbt Cy5.czi:0046-0644-0784:c:1/4; z:12/26 - 3 A8-10 StL11 Gsb-LacZ wor,Rat,Rdx, Dpn Gp	34.525	1791.49	61850.9	3075993	535.847	1.08291
	124	2Brain Lobe StL11 Gsb-LacZ wor,Rat,Rdx, Dpn Gp Ftch, Ph3,m,Amca,lacZ Rbt Cy5.czi:0103-0432-0330:c:1/4; z:26/35 - 2Brain Lobe StL11 Gsb-LacZ wor,Rat,Rdx, Dpn	23.204	5119.71	118799	5908141	494.11	1.31579		98	3T1-3 StL11 Gsb-LacZ wor,Rat,Rdx, Dpn Gp Ftch, Ph3,m,Amca,lacZ Rbt Cy5.czi:0054-0378-0268:c:1/4; z:14/24 - 3T1-3 StL11 Gsb-LacZ wor,Rat,Rdx, Dpn Gp Ft	21.736	2442.28	53086.1	2640099	628.174	0.929454													110	3 A8-10 StL11 Gsb-LacZ wor,Rat,Rdx, Dpn Gp Ftch, Ph3,m,Amca,lacZ Rbt Cy5.czi:0050-0875-0773:c:1/4; z:13/26 - 3 A8-10 StL11 Gsb-LacZ wor,Rat,Rdx, Dpn Gp	9.672	1183.91	11450.5	569460	535.847	0.20048
	125	2Brain Lobe StL11 Gsb-LacZ wor,Rat,Rdx, Dpn Gp Ftch, Ph3,m,Amca,lacZ Rbt Cy5.czi:0103-0492-0333:c:1/4; z:26/35 - 2Brain Lobe StL11 Gsb-LacZ wor,Rat,Rdx, Dpn	33.338	3321.99	110750	5507860	494.11	1.22664		99	3T1-3 StL11 Gsb-LacZ wor,Rat,Rdx, Dpn Gp Ftch, Ph3,m,Amca,lacZ Rbt Cy5.czi:0054-0330-0295:c:1/4; z:14/24 - 3T1-3 StL11 Gsb-LacZ wor,Rat,Rdx, Dpn Gp Ft	10.456	2973.39	31089.6	1546160	628.174	0.54433												E 4	1	4 A8-10 StL11 Gsb-LacZ wor,Rat,Rdx, Dpn Gp Ftch, Ph3,m,Amca,lacZ Rbt Cy5.czi:0062-0910-0353:c:1/4; z:16/23 - 4 A8-10 StL11 Gsb-LacZ wor,Rat,Rdx, Dpn Gp	18.459	1118.15	20639.7	1026462	409.837	0.231746
	126	2Brain Lobe StL11 Gsb-LacZ wor,Rat,Rdx, Dpn Gp Ftch, Ph3,m,Amca,lacZ Rbt Cy5.czi:0107-0459-0328:c:1/4; z:27/35 - 2Brain Lobe StL11 Gsb-LacZ wor,Rat,Rdx, Dpn	15.282	3602.65	55054.9	2738012	494.11	0.609777		100	3T1-3 StL11 Gsb-LacZ wor,Rat,Rdx, Dpn Gp Ftch, Ph3,m,Amca,lacZ Rbt Cy5.czi:0046-0485-0289:c:1/4; z:12/24 - 3T1-3 StL11 Gsb-LacZ wor,Rat,Rdx, Dpn Gp Ft	72.709	1324.37	96293.9	4788929	628.174	1.68595													2	4 A8-10 StL11 Gsb-LacZ wor,Rat,Rdx, Dpn Gp Ftch, Ph3,m,Amca,lacZ Rbt Cy5.czi:0034-0924-0312:c:1/4; z:9/23 - 4 A8-10 StL11 Gsb-LacZ wor,Rat,Rdx, Dpn Gp F	20.831	1673.64	34864.5	1733895	409.837	0.391465
	127	2Brain Lobe StL11 Gsb-LacZ wor,Rat,Rdx, Dpn Gp Ftch, Ph3,m,Amca,lacZ Rbt Cy5.czi:0083-0618-0387:c:1/4; z:21/35 - 2Brain Lobe StL11 Gsb-LacZ wor,Rat,Rdx, Dpn	26.602	2872.83	76424.1	3800757	494.11	0.846459		101	3T1-3 StL11 Gsb-LacZ wor,Rat,Rdx, Dpn Gp Ftch, Ph3,m,Amca,lacZ Rbt Cy5.czi:0066-0673-0321:c:1/4; z:17/24 - 3T1-3 StL11 Gsb-LacZ wor,Rat,Rdx, Dpn Gp Ft	22.5	2179.8	49046.3	2439191	628.174	0.858723													3	4 A8-10 StL11 Gsb-LacZ wor,Rat,Rdx, Dpn Gp Ftch, Ph3,m,Amca,lacZ Rbt Cy5.czi:0066-0851-0375:c:1/4; z:17/23 - 4 A8-10 StL11 Gsb-LacZ wor,Rat,Rdx, Dpn Gp	13.794	1124.74	15514.5	771572	409.837	0.174199
	128	2Brain Lobe StL11 Gsb-LacZ wor,Rat,Rdx, Dpn Gp Ftch, Ph3,m,Amca,lacZ Rbt Cy5.czi:0047-0523-0392:c:1/4; z:12/35 - 2Brain Lobe StL11 Gsb-LacZ wor,Rat,Rdx, Dpn	29.015	488.139	14163.5	704384	494.11	0.156872		102	3T1-3 StL11 Gsb-LacZ wor,Rat,Rdx, Dpn Gp Ftch, Ph3,m,Amca,lacZ Rbt Cy5.czi:0054-0650-0317:c:1/4; z:14/24 - 3T1-3 StL11 Gsb-LacZ wor,Rat,Rdx, Dpn Gp Ft	25.838	1465.59	37868.2	1883277	628.174	0.663012													4	4 A8-10 StL11 Gsb-LacZ wor,Rat,Rdx, Dpn Gp Ftch, Ph3,m,Amca,lacZ Rbt Cy5.czi:0058-0860-0313:c:1/4; z:15/23 - 4 A8-10 StL11 Gsb-LacZ wor,Rat,Rdx, Dpn Gp	13.03	1910.05	24887.4	1237710	409.837	0.27944
	129	2Brain Lobe StL11 Gsb-LacZ wor,Rat,Rdx, Dpn Gp Ftch, Ph3,m,Amca,lacZ Rbt Cy5.czi:0107-0616-0504:c:1/4; z:27/35 - 2Brain Lobe StL11 Gsb-LacZ wor,Rat,Rdx, Dpn	20.671	294.171	6080.7	302408	494.11	0.0673487		103	3T1-3 StL11 Gsb-LacZ wor,Rat,Rdx, Dpn Gp Ftch, Ph3,m,Amca,lacZ Rbt Cy5.czi:0054-0901-0322:c:1/4; z:14/24 - 3T1-3 StL11 Gsb-LacZ wor,Rat,Rdx, Dpn Gp Ft	38.808	2437.93	94610.6	4705214	628.174	1.65648													5	4 A8-10 StL11 Gsb-LacZ wor,Rat,Rdx, Dpn Gp Ftch, Ph3,m,Amca,lacZ Rbt Cy5.czi:0054-0887-0284:c:1/4; z:14/23 - 4 A8-10 StL11 Gsb-LacZ wor,Rat,Rdx, Dpn Gp	23.345	1205.8	28149.3	1399934	409.837	0.316066
	130	2Brain Lobe StL11 Gsb-LacZ wor,Rat,Rdx, Dpn Gp Ftch, Ph3,m,Amca,lacZ Rbt Cy5.czi:0091-0661-0508:c:1/4; z:23/35 - 2Brain Lobe StL11 Gsb-LacZ wor,Rat,Rdx, Dpn	21.495	370.076	7954.79	395611	494.11	0.0881058		104	3T1-3 StL11 Gsb-LacZ wor,Rat,Rdx, Dpn Gp Ftch, Ph3,m,Amca,lacZ Rbt Cy5.czi:0062-0934-0389:c:1/4; z:16/24 - 3T1-3 StL11 Gsb-LacZ wor,Rat,Rdx, Dpn Gp Ft	37.36	2378.5	88860.7	4419257	628.174	1.55581													6	4 A8-10 StL11 Gsb-LacZ wor,Rat,Rdx, Dpn Gp Ftch, Ph3,m,Amca,lacZ Rbt Cy5.czi:0054-0811-0329:c:1/4; z:14/23 - 4 A8-10 StL11 Gsb-LacZ wor,Rat,Rdx, Dpn Gp	17.333	1563.24	27095.3	1347515	409.837	0.304231
	131	2Brain Lobe StL11 Gsb-LacZ wor,Rat,Rdx, Dpn Gp Ftch, Ph3,m,Amca,lacZ Rbt Cy5.czi:0091-0656-0470:c:1/4; z:23/35 - 2Brain Lobe StL11 Gsb-LacZ wor,Rat,Rdx, Dpn	15.382	250.652	3855.61	191749	494.11	0.0427041		105	3T1-3 StL11 Gsb-LacZ wor,Rat,Rdx, Dpn Gp Ftch, Ph3,m,Amca,lacZ Rbt Cy5.czi:0066-0943-0444:c:1/4; z:17/24 - 3T1-3 StL11 Gsb-LacZ wor,Rat,Rdx, Dpn Gp Ft	12.99	802.991	10430.5	518732	628.174	0.182621													7	4 A8-10 StL11 Gsb-LacZ wor,Rat,Rdx, Dpn Gp Ftch, Ph3,m,Amca,lacZ Rbt Cy5.czi:0054-0841-0371:c:1/4; z:14/23 - 4 A8-10 StL11 Gsb-LacZ wor,Rat,Rdx, Dpn Gp	11.944	896.093	10702.9	532279	409.837	0.120174
	132	2Brain Lobe StL11 Gsb-LacZ wor,Rat,Rdx, Dpn Gp Ftch, Ph3,m,Amca,lacZ Rbt Cy5.czi:0083-0676-0481:c:1/4; z:21/35 - 2Brain Lobe StL11 Gsb-LacZ wor,Rat,Rdx, Dpn	14.578	228.234	3327.21	165470	494.11	0.0368515		106	3T1-3 StL11 Gsb-LacZ wor,Rat,Rdx, Dpn Gp Ftch, Ph3,m,Amca,lacZ Rbt Cy5.czi:0054-0479-0805:c:1/4; z:14/24 - 3T1-3 StL11 Gsb-LacZ wor,Rat,Rdx, Dpn Gp Ft	23.707	2199.46	52142.4	2593167	628.174	0.912931													8	4 A8-10 StL11 Gsb-LacZ wor,Rat,Rdx, Dpn Gp Ftch, Ph3,m,Amca,lacZ Rbt Cy5.czi:0046-0790-0327:c:1/4; z:12/23 - 4 A8-10 StL11 Gsb-LacZ wor,Rat,Rdx, Dpn Gp	17.835	1178.44	21018.1	1045279	409.837	0.235995
	133	2Brain Lobe StL11 Gsb-LacZ wor,Rat,Rdx, Dpn Gp Ftch, Ph3,m,Amca,lacZ Rbt Cy5.czi:0091-0498-0860:c:1/4; z:23/35 - 2Brain Lobe StL11 Gsb-LacZ wor,Rat,Rdx, Dpn	39.129	916.501	35862.1	1783511	494.11	0.397202		107	3T1-3 StL11 Gsb-LacZ wor,Rat,Rdx, Dpn Gp Ftch, Ph3,m,Amca,lacZ Rbt Cy5.czi:0058-0600-0779:c:1/4; z:15/24 - 3T1-3 StL11 Gsb-LacZ wor,Rat,Rdx, Dpn Gp Ft	24.27	2813.72	68288.6	3396155	628.174	1.19563													9	4 A8-10 StL11 Gsb-LacZ wor,Rat,Rdx, Dpn Gp Ftch, Ph3,m,Amca,lacZ Rbt Cy5.czi:0042-0822-0303:c:1/4; z:11/23 - 4 A8-10 StL11 Gsb-LacZ wor,Rat,Rdx, Dpn Gp	15.845	1481.08	23467.4	1167092	409.837	0.263497
	134	2Brain Lobe StL11 Gsb-LacZ wor,Rat,Rdx, Dpn Gp Ftch, Ph3,m,Amca,lacZ Rbt Cy5.czi:0095-0582-0745:c:1/4; z:24/35 - 2Brain Lobe StL11 Gsb-LacZ wor,Rat,Rdx, Dpn	31.428	657.113	20651.9	1027068	494.11	0.228736		108	3T1-3 StL11 Gsb-LacZ wor,Rat,Rdx, Dpn Gp Ftch, Ph3,m,Amca,lacZ Rbt Cy5.czi:0070-0442-0590:c:1/4; z:18/24 - 3T1-3 StL11 Gsb-LacZ wor,Rat,Rdx, Dpn Gp Ft	38.747	1181.97	45798.2	2277653	628.174	0.801854	57115.4												10	4 A8-10 StL11 Gsb-LacZ wor,Rat,Rdx, Dpn Gp Ftch, Ph3,m,Amca,lacZ Rbt Cy5.czi:0046-0921-0477:c:1/4; z:12/23 - 4 A8-10 StL11 Gsb-LacZ wor,Rat,Rdx, Dpn Gp	17.051	1026.91	17510.2	870824	409.837	0.196608
	135	2Brain Lobe StL11 Gsb-LacZ wor,Rat,Rdx, Dpn Gp Ftch, Ph3,m,Amca,lacZ Rbt Cy5.czi:0127-0580-0609:c:1/4; z:32/35 - 2Brain Lobe StL11 Gsb-LacZ wor,Rat,Rdx, Dpn	14.176	434.956	6165.88	306644	494.11	0.0682921	E 4	1	4T1-3 StL11 Gsb-LacZ wor,Rat,Rdx, Dpn Gp Ftch, Ph3,m,Amca,lacZ Rbt Cy5.czi:0085-0446-0419:c:1/4; z:22/25 - 4T1-3 StL11 Gsb-LacZ wor,Rat,Rdx, Dpn Gp Ft	21.797	1293.02	28183.5	1401632	2155.65	0.316449													11	4 A8-10 StL11 Gsb-LacZ wor,Rat,Rdx, Dpn Gp Ftch, Ph3,m,Amca,lacZ Rbt Cy5.czi:0046-0936-0526:c:1/4; z:12/23 - 4 A8-10 StL11 Gsb-LacZ wor,Rat,Rdx, Dpn Gp	14.779	1304.13	19273.9	958537	409.837	0.216411
	136	2Brain Lobe StL11 Gsb-LacZ wor,Rat,Rdx, Dpn Gp Ftch, Ph3,m,Amca,lacZ Rbt Cy5.czi:0127-0611-0617:c:1/4; z:32/35 - 2Brain Lobe StL11 Gsb-LacZ wor,Rat,Rdx, Dpn	13.231	484.84	6414.83	319025	494.11	0.0710494		2	4T1-3 StL11 Gsb-LacZ wor,Rat,Rdx, Dpn Gp Ftch, Ph3,m,Amca,lacZ Rbt Cy5.czi:0069-0393-0403:c:1/4; z:18/25 - 4T1-3 StL11 Gsb-LacZ wor,Rat,Rdx, Dpn Gp Ft	27.547	2600.6	71639.7	3562817	2155.65	0.804384													12	4 A8-10 StL11 Gsb-LacZ wor,Rat,Rdx, Dpn Gp Ftch, Ph3,m,Amca,lacZ Rbt Cy5.czi:0050-0934-0440:c:1/4; z:13/23 - 4 A8-10 StL11 Gsb-LacZ wor,Rat,Rdx, Dpn Gp	13.854	353.964	4903.86	243881	409.837	0.0550615
E3	1	3Brain Lobe StL11 Gsb-LacZ wor,Rat,Rdx, Dpn Gp Ftch, Ph3,m,Amca,lacZ Rbt Cy5.czi:0064-0380-0717:c:1/4; z:16/30 - 3Brain Lobe StL11 Gsb-LacZ wor,Rat,Rdx, Dpn	89.398	3315.43	296395	14740414	726.144	5.1894		3	4T1-3 StL11 Gsb-LacZ wor,Rat,Rdx, Dpn Gp Ftch, Ph3,m,Amca,lacZ Rbt Cy5.czi:0065-0355-0403:c:1/4; z:17/25 - 4T1-3 StL11 Gsb-LacZ wor,Rat,Rdx, Dpn Gp Ft	23.305	1901.17	44306.1	2203451	2155.65	0.497478													13	4 A8-10 StL11 Gsb-LacZ wor,Rat,Rdx, Dpn Gp Ftch, Ph3,m,Amca,lacZ Rbt Cy5.czi:0034-0890-0514:c:1/4; z:9/23 - 4 A8-10 StL11 Gsb-LacZ wor,Rat,Rdx, Dpn Gp F	25.356	1206.52	30592	1521416	409.837	0.343493
	2	3Brain Lobe StL11 Gsb-LacZ wor,Rat,Rdx, Dpn Gp Ftch, Ph3,m,Amca,lacZ Rbt Cy5.czi:0068-0262-0562:c:1/4; z:17/30 - 3Brain Lobe StL11 Gsb-LacZ wor,Rat,Rdx, Dpn	57.045	2661.69	151837	7551224	726.144	2.65843		4	4T1-3 StL11 Gsb-LacZ wor,Rat,Rdx, Dpn Gp Ftch, Ph3,m,Amca,lacZ Rbt Cy5.czi:0053-0374-0448:c:1/4; z:14/25 - 4T1-3 StL11 Gsb-LacZ wor,Rat,Rdx, Dpn Gp Ft	35.229	2009.1	70777.8	3519948	2155.65	0.794706													14	4 A8-10 StL11 Gsb-LacZ wor,Rat,Rdx, Dpn Gp Ftch, Ph3,m,Amca,lacZ Rbt Cy5.czi:0058-0885-0479:c:1/4; z:15/23 - 4 A8-10 StL11 Gsb-LacZ wor,Rat,Rdx, Dpn Gp	39.431	944.014	37223.5	1851212	409.837	0.417952
	3	3Brain Lobe StL11 Gsb-LacZ wor,Rat,Rdx, Dpn Gp Ftch, Ph3,m,Amca,lacZ Rbt Cy5.czi:0068-0395-0522:c:1/4; z:17/30 - 3Brain Lobe StL11 Gsb-LacZ wor,Rat,Rdx, Dpn	39.029	6109.75	238457	11859029	726.144	4.175		5	4T1-3 StL11 Gsb-LacZ wor,Rat,Rdx, Dpn Gp Ftch, Ph3,m,Amca,lacZ Rbt Cy5.czi:0073-0434-0434:c:1/4; z:19/25 - 4T1-3 StL11 Gsb-LacZ wor,Rat,Rdx, Dpn Gp Ft	25.899	2444.61	63312.1	3148661	2155.65	0.71088													15	4 A8-10 StL11 Gsb-LacZ wor,Rat,Rdx, Dpn Gp Ftch, Ph3,m,Amca,lacZ Rbt Cy5.czi:0058-0900-0558:c:1/4; z:15/23 - 4 A8-10 StL11 Gsb-LacZ wor,Rat,Rdx, Dpn Gp	20.248	974.706	19736.2	981529	409.837	0.221602
	4	3Brain Lobe StL11 Gsb-LacZ wor,Rat,Rdx, Dpn Gp Ftch, Ph3,m,Amca,lacZ Rbt Cy5.czi:0064-0371-0478:c:1/4; z:16/30 - 3Brain Lobe StL11 Gsb-LacZ wor,Rat,Rdx, Dpn	36.133	5114.92	184819	9191509	726.144	3.23589		6	4T1-3 StL11 Gsb-LacZ wor,Rat,Rdx, Dpn Gp Ftch, Ph3,m,Amca,lacZ Rbt Cy5.czi:0077-0508-0405:c:1/4; z:20/25 - 4T1-3 StL11 Gsb-LacZ wor,Rat,Rdx, Dpn Gp Ft	48.218	2600.96	125413	6237098	2155.65	1.40816													16	4 A8-10 StL11 Gsb-LacZ wor,Rat,Rdx, Dpn Gp Ftch, Ph3,m,Amca,lacZ Rbt Cy5.czi:0046-0860-0537:c:1/4; z:12/23 - 4 A8-10 StL11 Gsb-LacZ wor,Rat,Rdx, Dpn Gp	9.813	1846.66	18120.3	901168	409.837	0.203459
	5	3Brain Lobe StL11 Gsb-LacZ wor,Rat,Rdx, Dpn Gp Ftch, Ph3,m,Amca,lacZ Rbt Cy5.czi:0052-0319-0673:c:1/4; z:13/30 - 3Brain Lobe StL11 Gsb-LacZ wor,Rat,Rdx, Dpn	31.187	2682.51	83659.3	4160577	726.144	1.46474		7	4T1-3 StL11 Gsb-LacZ wor,Rat,Rdx, Dpn Gp Ftch, Ph3,m,Amca,lacZ Rbt Cy5.czi:0077-0540-0422:c:1/4; z:20/25 - 4T1-3 StL11 Gsb-LacZ wor,Rat,Rdx, Dpn Gp Ft	26.582	2523.72	67086.2	3336357	2155.65	0.753256													17	4 A8-10 StL11 Gsb-LacZ wor,Rat,Rdx, Dpn Gp Ftch, Ph3,m,Amca,lacZ Rbt Cy5.czi:0054-0829-0499:c:1/4; z:14/23 - 4 A8-10 StL11 Gsb-LacZ wor,Rat,Rdx, Dpn Gp	17.453	968.47	16903.1	840632	409.837	0.189791
	6	3Brain Lobe StL11 Gsb-LacZ wor,Rat,Rdx, Dpn Gp Ftch, Ph3,m,Amca,lacZ Rbt Cy5.czi:0076-0342-0763:c:1/4; z:19/30 - 3Brain Lobe StL11 Gsb-LacZ wor,Rat,Rdx, Dpn	24.893	3871.76	96380.5	4793235	726.144	1.68747		8	4T1-3 StL11 Gsb-LacZ wor,Rat,Rdx, Dpn Gp Ftch, Ph3,m,Amca,lacZ Rbt Cy5.czi:0081-0511-0348:c:1/4; z:21/25 - 4T1-3 StL11 Gsb-LacZ wor,Rat,Rdx, Dpn Gp Ft	14.638	2582.46	37803	1880033	2155.65	0.424459													18	4 A8-10 StL11 Gsb-LacZ wor,Rat,Rdx, Dpn Gp Ftch, Ph3,m,Amca,lacZ Rbt Cy5.czi:0054-0826-0461:c:1/4; z:14/23 - 4 A8-10 StL11 Gsb-LacZ wor,Rat,Rdx, Dpn Gp	20.57	302.034	6212.87	308981	409.837	0.0697593
	7	3Brain Lobe StL11 Gsb-LacZ wor,Rat,Rdx, Dpn Gp Ftch, Ph3,m,Amca,lacZ Rbt Cy5.czi:0072-0313-0641:c:1/4; z:18/30 - 3Brain Lobe StL11 Gsb-LacZ wor,Rat,Rdx, Dpn	34.545	3126.97	108021	5372139	726.144	1.89128		9	4T1-3 StL11 Gsb-LacZ wor,Rat,Rdx, Dpn Gp Ftch, Ph3,m,Amca,lacZ Rbt Cy5.czi:0077-0473-0374:c:1/4; z:20/25 - 4T1-3 StL11 Gsb-LacZ wor,Rat,Rdx, Dpn Gp Ft	31.066	2630.25	81711.9	4063732	2155.65	0.917477													19	4 A8-10 StL11 Gsb-LacZ wor,Rat,Rdx, Dpn Gp Ftch, Ph3,m,Amca,lacZ Rbt Cy5.czi:0058-0812-0540:c:1/4; z:15/23 - 4 A8-10 StL11 Gsb-LacZ wor,Rat,Rdx, Dpn Gp	12.246	1867.73	22871.4	1137449	409.837	0.256804
	8	3Brain Lobe StL11 Gsb-LacZ wor,Rat,Rdx, Dpn Gp Ftch, Ph3,m,Amca,lacZ Rbt Cy5.czi:0072-0346-0686:c:1/4; z:18/30 - 3Brain Lobe StL11 Gsb-LacZ wor,Rat,Rdx, Dpn	23.425	2284.51	53515.6	2661460	726.144	0.936974		10	4T1-3 StL11 Gsb-LacZ wor,Rat,Rdx, Dpn Gp Ftch, Ph3,m,Amca,lacZ Rbt Cy5.czi:0077-0420-0366:c:1/4; z:20/25 - 4T1-3 StL11 Gsb-LacZ wor,Rat,Rdx, Dpn Gp Ft	33.238	2983.03	99149.6	4930946	2155.65	1.11327													20	4 A8-10 StL11 Gsb-LacZ wor,Rat,Rdx, Dpn Gp Ftch, Ph3,m,Amca,lacZ Rbt Cy5.czi:0058-0796-0515:c:1/4; z:15/23 - 4 A8-10 StL11 Gsb-LacZ wor,Rat,Rdx, Dpn Gp	11.562	815.97	9434.15	469183	409.837	0.105928
	9	3Brain Lobe StL11 Gsb-LacZ wor,Rat,Rdx, Dpn Gp Ftch, Ph3,m,Amca,lacZ Rbt Cy5.czi:0068-0366-0614:c:1/4; z:17/30 - 3Brain Lobe StL11 Gsb-LacZ wor,Rat,Rdx, Dpn	38.265	4404.45	168535	8381669	726.144	2.95079		11	4T1-3 StL11 Gsb-LacZ wor,Rat,Rdx, Dpn Gp Ftch, Ph3,m,Amca,lacZ Rbt Cy5.czi:0065-0386-0363:c:1/4; z:17/25 - 4T1-3 StL11 Gsb-LacZ wor,Rat,Rdx, Dpn Gp Ft	18.238	2907.47	53025.4	2637080	2155.65	0.595379													21	4 A8-10 StL11 Gsb-LacZ wor,Rat,Rdx, Dpn Gp Ftch, Ph3,m,Amca,lacZ Rbt Cy5.czi:0046-0941-0563:c:1/4; z:12/23 - 4 A8-10 StL11 Gsb-LacZ wor,Rat,Rdx, Dpn Gp	10.215	1142.84	11673.7	580560	409.837	0.131074
	10	3Brain Lobe StL11 Gsb-LacZ wor,Rat,Rdx, Dpn Gp Ftch, Ph3,m,Amca,lacZ Rbt Cy5.czi:0072-0372-0566:c:1/4; z:18/30 - 3Brain Lobe StL11 Gsb-LacZ wor,Rat,Rdx, Dpn	38.888	4850.68	188634	9381213	726.144	3.30268		12	4T1-3 StL11 Gsb-LacZ wor,Rat,Rdx, Dpn Gp Ftch, Ph3,m,Amca,lacZ Rbt Cy5.czi:0073-0388-0329:c:1/4; z:19/25 - 4T1-3 StL11 Gsb-LacZ wor,Rat,Rdx, Dpn Gp Ft	16.247	2569.94	41753.7	2076514	2155.65	0.468819													22	4 A8-10 StL11 Gsb-LacZ wor,Rat,Rdx, Dpn Gp Ftch, Ph3,m,Amca,lacZ Rbt Cy5.czi:0058-0765-0537:c:1/4; z:15/23 - 4 A8-10 StL11 Gsb-LacZ wor,Rat,Rdx, Dpn Gp	16.609	1230.97	20445	1016779	409.837	0.22956
	11	3Brain Lobe StL11 Gsb-LacZ wor,Rat,Rdx, Dpn Gp Ftch, Ph3,m,Amca,lacZ Rbt Cy5.czi:0068-0336-0525:c:1/4; z:17/30 - 3Brain Lobe StL11 Gsb-LacZ wor,Rat,Rdx, Dpn	21.495	3864.04	83057.6	4130656	726.144	1.45421		13	4T1-3 StL11 Gsb-LacZ wor,Rat,Rdx, Dpn Gp Ftch, Ph3,m,Amca,lacZ Rbt Cy5.czi:0073-0422-0311:c:1/4; z:19/25 - 4T1-3 StL11 Gsb-LacZ wor,Rat,Rdx, Dpn Gp Ft	25.295	3353.1	84817.9	4218197	2155.65	0.952351													23	4 A8-10 StL11 Gsb-LacZ wor,Rat,Rdx, Dpn Gp Ftch, Ph3,m,Amca,lacZ Rbt Cy5.czi:0046-0768-0570:c:1/4; z:12/23 - 4 A8-10 StL11 Gsb-LacZ wor,Rat,Rdx, Dpn Gp	23.043	1495.21	34454.6	1713510	409.837	0.386863
	12	3Brain Lobe StL11 Gsb-LacZ wor,Rat,Rdx, Dpn Gp Ftch, Ph3,m,Amca,lacZ Rbt Cy5.czi:0044-0365-0515:c:1/4; z:11/30 - 3Brain Lobe StL11 Gsb-LacZ wor,Rat,Rdx, Dpn	20.811	5845.1	121645	6049679	726.144	2.12981		14	4T1-3 StL11 Gsb-LacZ wor,Rat,Rdx, Dpn Gp Ftch, Ph3,m,Amca,lacZ Rbt Cy5.czi:0057-0404-0299:c:1/4; z:15/25 - 4T1-3 StL11 Gsb-LacZ wor,Rat,Rdx, Dpn Gp Ft	16.569	2514.97	41669.8	2072337	2155.65	0.467876													24	4 A8-10 StL11 Gsb-LacZ wor,Rat,Rdx, Dpn Gp Ftch, Ph3,m,Amca,lacZ Rbt Cy5.czi:0066-0737-0585:c:1/4; z:17/23 - 4 A8-10 StL11 Gsb-LacZ wor,Rat,Rdx, Dpn Gp	8.807	1547.97	13633.2	678010	409.837	0.153076
	13	3Brain Lobe StL11 Gsb-LacZ wor,Rat,Rdx, Dpn Gp Ftch, Ph3,m,Amca,lacZ Rbt Cy5.czi:0028-0368-0489:c:1/4; z:7/30 - 3Brain Lobe StL11 Gsb-LacZ wor,Rat,Rdx, Dpn	18.861	2908.99	54866.3	2728632	726.144	0.960622		15	4T1-3 StL11 Gsb-LacZ wor,Rat,Rdx, Dpn Gp Ftch, Ph3,m,Amca,lacZ Rbt Cy5.czi:0069-0495-0327:c:1/4; z:18/25 - 4T1-3 StL11 Gsb-LacZ wor,Rat,Rdx, Dpn Gp Ft	22.259	2415.34	53763.4	2673781	2155.65	0.603665													25	4 A8-10 StL11 Gsb-LacZ wor,Rat,Rdx, Dpn Gp Ftch, Ph3,m,Amca,lacZ Rbt Cy5.czi:0058-0722-0538:c:1/4; z:15/23 - 4 A8-10 StL11 Gsb-LacZ wor,Rat,Rdx, Dpn Gp	12.829	1302.47	16708.9	830973	409.837	0.18761
	14	3Brain Lobe StL11 Gsb-LacZ wor,Rat,Rdx, Dpn Gp Ftch, Ph3,m,Amca,lacZ Rbt Cy5.czi:0028-0316-0493:c:1/4; z:7/30 - 3Brain Lobe StL11 Gsb-LacZ wor,Rat,Rdx, Dpn	22.621	1927.73	43607.3	2168697	726.144	0.763495		16	4T1-3 StL11 Gsb-LacZ wor,Rat,Rdx, Dpn Gp Ftch, Ph3,m,Amca,lacZ Rbt Cy5.czi:0069-0316-0439:c:1/4; z:18/25 - 4T1-3 StL11 Gsb-LacZ wor,Rat,Rdx, Dpn Gp Ft	24.612	1848.64	45498.1	2262732	2155.65	0.510862													26	4 A8-10 StL11 Gsb-LacZ wor,Rat,Rdx, Dpn Gp Ftch, Ph3,m,Amca,lacZ Rbt Cy5.czi:0054-0747-0614:c:1/4; z:14/23 - 4 A8-10 StL11 Gsb-LacZ wor,Rat,Rdx, Dpn Gp	16.991	661.574	11240.8	559030	409.837	0.126213
	15	3Brain Lobe StL11 Gsb-LacZ wor,Rat,Rdx, Dpn Gp Ftch, Ph3,m,Amca,lacZ Rbt Cy5.czi:0060-0308-0457:c:1/4; z:15/30 - 3Brain Lobe StL11 Gsb-LacZ wor,Rat,Rdx, Dpn	40.477	3179.54	128697	6400420	726.144	2.25328		17	4T1-3 StL11 Gsb-LacZ wor,Rat,Rdx, Dpn Gp Ftch, Ph3,m,Amca,lacZ Rbt Cy5.czi:0061-0310-0474:c:1/4; z:16/25 - 4T1-3 StL11 Gsb-LacZ wor,Rat,Rdx, Dpn Gp Ft	20.329	1760.5	35788.8	1779864	2155.65	0.401843													27	4 A8-10 StL11 Gsb-LacZ wor,Rat,Rdx, Dpn Gp Ftch, Ph3,m,Amca,lacZ Rbt Cy5.czi:0054-0739-0654:c:1/4; z:14/23 - 4 A8-10 StL11 Gsb-LacZ wor,Rat,Rdx, Dpn Gp	21.334	1509.38	32201.4	1601455	409.837	0.361564												E 4
	16	3Brain Lobe StL11 Gsb-LacZ wor,Rat,Rdx, Dpn Gp Ftch, Ph3,m,Amca,lacZ Rbt Cy5.czi:0052-0218-0535:c:1/4; z:13/30 - 3Brain Lobe StL11 Gsb-LacZ wor,Rat,Rdx, Dpn	38.506	1913.87	73695.5	3665053	726.144	1.29029		18	4T1-3 StL11 Gsb-LacZ wor,Rat,Rdx, Dpn Gp Ftch, Ph3,m,Amca,lacZ Rbt Cy5.czi:0077-0453-0327:c:1/4; z:20/25 - 4T1-3 StL11 Gsb-LacZ wor,Rat,Rdx, Dpn Gp Ft	21.696	2685.87	58272.9	2898054	2155.65	0.6543													28	4 A8-10 StL11 Gsb-LacZ wor,Rat,Rdx, Dpn Gp Ftch, Ph3,m,Amca,lacZ Rbt Cy5.czi:0054-0711-0629:c:1/4; z:14/23 - 4 A8-10 StL11 Gsb-LacZ wor,Rat,Rdx, Dpn Gp	17.172	1661.81	28536.5	1419188	409.837	0.320413
	17	3Brain Lobe StL11 Gsb-LacZ wor,Rat,Rdx, Dpn Gp Ftch, Ph3,m,Amca,lacZ Rbt Cy5.czi:0024-0231-0475:c:1/4; z:6/30 - 3Brain Lobe StL11 Gsb-LacZ wor,Rat,Rdx, Dpn	29.659	1866.13	55346.9	2752537	726.144	0.969038		19	4T1-3 StL11 Gsb-LacZ wor,Rat,Rdx, Dpn Gp Ftch, Ph3,m,Amca,lacZ Rbt Cy5.czi:0077-0403-0280:c:1/4; z:20/25 - 4T1-3 StL11 Gsb-LacZ wor,Rat,Rdx, Dpn Gp Ft	23.988	2476.35	59403.6	2954282	2155.65	0.666994													29	4 A8-10 StL11 Gsb-LacZ wor,Rat,Rdx, Dpn Gp Ftch, Ph3,m,Amca,lacZ Rbt Cy5.czi:0030-0635-0594:c:1/4; z:8/23 - 4 A8-10 StL11 Gsb-LacZ wor,Rat,Rdx, Dpn Gp F	19.444	872.456	16964.1	843665	409.837	0.190476
	18	3Brain Lobe StL11 Gsb-LacZ wor,Rat,Rdx, Dpn Gp Ftch, Ph3,m,Amca,lacZ Rbt Cy5.czi:0032-0256-0631:c:1/4; z:8/30 - 3Brain Lobe StL11 Gsb-LacZ wor,Rat,Rdx, Dpn	18.459	2862.27	52834	2627563	726.144	0.92504		20	4T1-3 StL11 Gsb-LacZ wor,Rat,Rdx, Dpn Gp Ftch, Ph3,m,Amca,lacZ Rbt Cy5.czi:0057-0517-0281:c:1/4; z:15/25 - 4T1-3 StL11 Gsb-LacZ wor,Rat,Rdx, Dpn Gp Ft	37.883	2450.43	92829.2	4616619	2155.65	1.0423													30	4 A8-10 StL11 Gsb-LacZ wor,Rat,Rdx, Dpn Gp Ftch, Ph3,m,Amca,lacZ Rbt Cy5.czi:0042-0675-0613:c:1/4; z:11/23 - 4 A8-10 StL11 Gsb-LacZ wor,Rat,Rdx, Dpn Gp	36.616	1251.07	45809.1	2278195	409.837	0.514353
	19	3Brain Lobe StL11 Gsb-LacZ wor,Rat,Rdx, Dpn Gp Ftch, Ph3,m,Amca,lacZ Rbt Cy5.czi:0032-0189-0656:c:1/4; z:8/30 - 3Brain Lobe StL11 Gsb-LacZ wor,Rat,Rdx, Dpn	42.226	2172.64	91742	4562552	726.144	1.60626		21	4T1-3 StL11 Gsb-LacZ wor,Rat,Rdx, Dpn Gp Ftch, Ph3,m,Amca,lacZ Rbt Cy5.czi:0057-0338-0317:c:1/4; z:15/25 - 4T1-3 StL11 Gsb-LacZ wor,Rat,Rdx, Dpn Gp Ft	32.715	2235.72	73141.8	3637517	2155.65	0.82125													31	4 A8-10 StL11 Gsb-LacZ wor,Rat,Rdx, Dpn Gp Ftch, Ph3,m,Amca,lacZ Rbt Cy5.czi:0042-0729-0574:c:1/4; z:11/23 - 4 A8-10 StL11 Gsb-LacZ wor,Rat,Rdx, Dpn Gp	10.577	1122.22	11869.3	590288	409.837	0.133271
	20	3Brain Lobe StL11 Gsb-LacZ wor,Rat,Rdx, Dpn Gp Ftch, Ph3,m,Amca,lacZ Rbt Cy5.czi:0072-0245-0621:c:1/4; z:18/30 - 3Brain Lobe StL11 Gsb-LacZ wor,Rat,Rdx, Dpn	31.77	2209.98	70211.1	3491769	726.144	1.22929		22	4T1-3 StL11 Gsb-LacZ wor,Rat,Rdx, Dpn Gp Ftch, Ph3,m,Amca,lacZ Rbt Cy5.czi:0057-0366-0283:c:1/4; z:15/25 - 4T1-3 StL11 Gsb-LacZ wor,Rat,Rdx, Dpn Gp Ft	19.424	2044.53	39712.9	1975019	2155.65	0.445904													32	4 A8-10 StL11 Gsb-LacZ wor,Rat,Rdx, Dpn Gp Ftch, Ph3,m,Amca,lacZ Rbt Cy5.czi:0046-0660-0685:c:1/4; z:12/23 - 4 A8-10 StL11 Gsb-LacZ wor,Rat,Rdx, Dpn Gp	17.715	1130.06	20018.8	995581	409.837	0.224774
	21	3Brain Lobe StL11 Gsb-LacZ wor,Rat,Rdx, Dpn Gp Ftch, Ph3,m,Amca,lacZ Rbt Cy5.czi:0084-0212-0578:c:1/4; z:21/30 - 3Brain Lobe StL11 Gsb-LacZ wor,Rat,Rdx, Dpn	48.761	1866.02	90989.1	4525106	726.144	1.59308		23	4T1-3 StL11 Gsb-LacZ wor,Rat,Rdx, Dpn Gp Ftch, Ph3,m,Amca,lacZ Rbt Cy5.czi:0069-0666-0442:c:1/4; z:18/25 - 4T1-3 StL11 Gsb-LacZ wor,Rat,Rdx, Dpn Gp Ft	68.225	2086	142318	7077801	2155.65	1.59797													33	4 A8-10 StL11 Gsb-LacZ wor,Rat,Rdx, Dpn Gp Ftch, Ph3,m,Amca,lacZ Rbt Cy5.czi:0054-0604-0714:c:1/4; z:14/23 - 4 A8-10 StL11 Gsb-LacZ wor,Rat,Rdx, Dpn Gp	44.337	1602.63	71056.5	3533810	409.837	0.797835
	22	3Brain Lobe StL11 Gsb-LacZ wor,Rat,Rdx, Dpn Gp Ftch, Ph3,m,Amca,lacZ Rbt Cy5.czi:0048-0301-0780:c:1/4; z:12/30 - 3Brain Lobe StL11 Gsb-LacZ wor,Rat,Rdx, Dpn	33.539	2394.61	80314.1	3994212	726.144	1.40617		24	4T1-3 StL11 Gsb-LacZ wor,Rat,Rdx, Dpn Gp Ftch, Ph3,m,Amca,lacZ Rbt Cy5.czi:0069-0628-0396:c:1/4; z:18/25 - 4T1-3 StL11 Gsb-LacZ wor,Rat,Rdx, Dpn Gp Ft	23.385	3141.42	73462.6	3653472	2155.65	0.824852													34	4 A8-10 StL11 Gsb-LacZ wor,Rat,Rdx, Dpn Gp Ftch, Ph3,m,Amca,lacZ Rbt Cy5.czi:0054-0616-0665:c:1/4; z:14/23 - 4 A8-10 StL11 Gsb-LacZ wor,Rat,Rdx, Dpn Gp	16.227	1376.64	22338.6	1110952	409.837	0.250822
	23	3Brain Lobe StL11 Gsb-LacZ wor,Rat,Rdx, Dpn Gp Ftch, Ph3,m,Amca,lacZ Rbt Cy5.czi:0052-0314-0725:c:1/4; z:13/30 - 3Brain Lobe StL11 Gsb-LacZ wor,Rat,Rdx, Dpn	46.911	1769.32	83000.7	4127826	726.144	1.45321		25	4T1-3 StL11 Gsb-LacZ wor,Rat,Rdx, Dpn Gp Ftch, Ph3,m,Amca,lacZ Rbt Cy5.czi:0061-0578-0356:c:1/4; z:16/25 - 4T1-3 StL11 Gsb-LacZ wor,Rat,Rdx, Dpn Gp Ft	27.105	1991.02	53966.6	2683888	2155.65	0.605947													35	4 A8-10 StL11 Gsb-LacZ wor,Rat,Rdx, Dpn Gp Ftch, Ph3,m,Amca,lacZ Rbt Cy5.czi:0054-0569-0608:c:1/4; z:14/23 - 4 A8-10 StL11 Gsb-LacZ wor,Rat,Rdx, Dpn Gp	19.947	1170.47	23347.2	1161111	409.837	0.262146
	24	3Brain Lobe StL11 Gsb-LacZ wor,Rat,Rdx, Dpn Gp Ftch, Ph3,m,Amca,lacZ Rbt Cy5.czi:0084-0381-0648:c:1/4; z:21/30 - 3Brain Lobe StL11 Gsb-LacZ wor,Rat,Rdx, Dpn	31.85	4237.3	134960	6711880	726.144	2.36293		26	4T1-3 StL11 Gsb-LacZ wor,Rat,Rdx, Dpn Gp Ftch, Ph3,m,Amca,lacZ Rbt Cy5.czi:0057-0610-0298:c:1/4; z:15/25 - 4T1-3 StL11 Gsb-LacZ wor,Rat,Rdx, Dpn Gp Ft	31.529	3700.59	116675	5802525	2155.65	1.31005													36	4 A8-10 StL11 Gsb-LacZ wor,Rat,Rdx, Dpn Gp Ftch, Ph3,m,Amca,lacZ Rbt Cy5.czi:0062-0540-0646:c:1/4; z:16/23 - 4 A8-10 StL11 Gsb-LacZ wor,Rat,Rdx, Dpn Gp	26.683	2004.77	53492.7	2660323	409.837	0.600626
	25	3Brain Lobe StL11 Gsb-LacZ wor,Rat,Rdx, Dpn Gp Ftch, Ph3,m,Amca,lacZ Rbt Cy5.czi:0088-0277-0729:c:1/4; z:22/30 - 3Brain Lobe StL11 Gsb-LacZ wor,Rat,Rdx, Dpn	17.755	1808.96	32118.2	1597315	726.144	0.562339		27	4T1-3 StL11 Gsb-LacZ wor,Rat,Rdx, Dpn Gp Ftch, Ph3,m,Amca,lacZ Rbt Cy5.czi:0057-0554-0364:c:1/4; z:15/25 - 4T1-3 StL11 Gsb-LacZ wor,Rat,Rdx, Dpn Gp Ft	15.161	1907.24	28916	1438061	2155.65	0.324674													37	4 A8-10 StL11 Gsb-LacZ wor,Rat,Rdx, Dpn Gp Ftch, Ph3,m,Amca,lacZ Rbt Cy5.czi:0062-0507-0609:c:1/4; z:16/23 - 4 A8-10 StL11 Gsb-LacZ wor,Rat,Rdx, Dpn Gp	24.31	908.044	22074.6	1097825	409.837	0.247858
	26	3Brain Lobe StL11 Gsb-LacZ wor,Rat,Rdx, Dpn Gp Ftch, Ph3,m,Amca,lacZ Rbt Cy5.czi:0088-0287-0777:c:1/4; z:22/30 - 3Brain Lobe StL11 Gsb-LacZ wor,Rat,Rdx, Dpn	23.023	2591.01	59653.5	2966710	726.144	1.04444		28	4T1-3 StL11 Gsb-LacZ wor,Rat,Rdx, Dpn Gp Ftch, Ph3,m,Amca,lacZ Rbt Cy5.czi:0061-0637-0258:c:1/4; z:16/25 - 4T1-3 StL11 Gsb-LacZ wor,Rat,Rdx, Dpn Gp Ft	24.813	2397.39	59486	2958380	2155.65	0.667919													38	4 A8-10 StL11 Gsb-LacZ wor,Rat,Rdx, Dpn Gp Ftch, Ph3,m,Amca,lacZ Rbt Cy5.czi:0050-0582-0672:c:1/4; z:13/23 - 4 A8-10 StL11 Gsb-LacZ wor,Rat,Rdx, Dpn Gp	8.646	585.533	5062.68	251779	409.837	0.0568447
	27	3Brain Lobe StL11 Gsb-LacZ wor,Rat,Rdx, Dpn Gp Ftch, Ph3,m,Amca,lacZ Rbt Cy5.czi:0076-0414-0674:c:1/4; z:19/30 - 3Brain Lobe StL11 Gsb-LacZ wor,Rat,Rdx, Dpn	24.913	4383.75	109214	5431463	726.144	1.91216		29	4T1-3 StL11 Gsb-LacZ wor,Rat,Rdx, Dpn Gp Ftch, Ph3,m,Amca,lacZ Rbt Cy5.czi:0065-0679-0288:c:1/4; z:17/25 - 4T1-3 StL11 Gsb-LacZ wor,Rat,Rdx, Dpn Gp Ft	21.294	2321.8	49440.3	2458784	2155.65	0.555125													39	4 A8-10 StL11 Gsb-LacZ wor,Rat,Rdx, Dpn Gp Ftch, Ph3,m,Amca,lacZ Rbt Cy5.czi:0066-0508-0701:c:1/4; z:17/23 - 4 A8-10 StL11 Gsb-LacZ wor,Rat,Rdx, Dpn Gp	14.96	665.848	9961.13	495391	409.837	0.111845
	28	3Brain Lobe StL11 Gsb-LacZ wor,Rat,Rdx, Dpn Gp Ftch, Ph3,m,Amca,lacZ Rbt Cy5.czi:0080-0423-0602:c:1/4; z:20/30 - 3Brain Lobe StL11 Gsb-LacZ wor,Rat,Rdx, Dpn	26.381	5719.5	150887	7503981	726.144	2.6418		30	4T1-3 StL11 Gsb-LacZ wor,Rat,Rdx, Dpn Gp Ftch, Ph3,m,Amca,lacZ Rbt Cy5.czi:0069-0646-0330:c:1/4; z:18/25 - 4T1-3 StL11 Gsb-LacZ wor,Rat,Rdx, Dpn Gp Ft	23.144	3061.08	70845.1	3523299	2155.65	0.795462													40	4 A8-10 StL11 Gsb-LacZ wor,Rat,Rdx, Dpn Gp Ftch, Ph3,m,Amca,lacZ Rbt Cy5.czi:0066-0479-0665:c:1/4; z:17/23 - 4 A8-10 StL11 Gsb-LacZ wor,Rat,Rdx, Dpn Gp	14.779	491.978	7270.99	361604	409.837	0.0816401
	29	3Brain Lobe StL11 Gsb-LacZ wor,Rat,Rdx, Dpn Gp Ftch, Ph3,m,Amca,lacZ Rbt Cy5.czi:0104-0315-0655:c:1/4; z:26/30 - 3Brain Lobe StL11 Gsb-LacZ wor,Rat,Rdx, Dpn	29.578	818.827	24219.5	1204494	726.144	0.424045		31	4T1-3 StL11 Gsb-LacZ wor,Rat,Rdx, Dpn Gp Ftch, Ph3,m,Amca,lacZ Rbt Cy5.czi:0069-0678-0372:c:1/4; z:18/25 - 4T1-3 StL11 Gsb-LacZ wor,Rat,Rdx, Dpn Gp Ft	31.891	2674.61	85295.2	4241935	2155.65	0.95771													41	4 A8-10 StL11 Gsb-LacZ wor,Rat,Rdx, Dpn Gp Ftch, Ph3,m,Amca,lacZ Rbt Cy5.czi:0066-0615-0637:c:1/4; z:17/23 - 4 A8-10 StL11 Gsb-LacZ wor,Rat,Rdx, Dpn Gp	8.244	1032.58	8512.68	423356	409.837	0.0955819
	30	3Brain Lobe StL11 Gsb-LacZ wor,Rat,Rdx, Dpn Gp Ftch, Ph3,m,Amca,lacZ Rbt Cy5.czi:0052-0288-0521:c:1/4; z:13/30 - 3Brain Lobe StL11 Gsb-LacZ wor,Rat,Rdx, Dpn	108.018	2163.23	233668	11620866	726.144	4.09116		32	4T1-3 StL11 Gsb-LacZ wor,Rat,Rdx, Dpn Gp Ftch, Ph3,m,Amca,lacZ Rbt Cy5.czi:0077-0619-0365:c:1/4; z:20/25 - 4T1-3 StL11 Gsb-LacZ wor,Rat,Rdx, Dpn Gp Ft	23.506	2760.76	64893.9	3227330	2155.65	0.728641													42	4 A8-10 StL11 Gsb-LacZ wor,Rat,Rdx, Dpn Gp Ftch, Ph3,m,Amca,lacZ Rbt Cy5.czi:0054-0454-0623:c:1/4; z:14/23 - 4 A8-10 StL11 Gsb-LacZ wor,Rat,Rdx, Dpn Gp	31.79	1171.61	37245.8	1852321	409.837	0.418202
	31	3Brain Lobe StL11 Gsb-LacZ wor,Rat,Rdx, Dpn Gp Ftch, Ph3,m,Amca,lacZ Rbt Cy5.czi:0052-0356-0444:c:1/4; z:13/30 - 3Brain Lobe StL11 Gsb-LacZ wor,Rat,Rdx, Dpn	22.943	4180.3	95907.7	4769721	726.144	1.67919		33	4T1-3 StL11 Gsb-LacZ wor,Rat,Rdx, Dpn Gp Ftch, Ph3,m,Amca,lacZ Rbt Cy5.czi:0077-0597-0330:c:1/4; z:20/25 - 4T1-3 StL11 Gsb-LacZ wor,Rat,Rdx, Dpn Gp Ft	30.684	2689.32	82519.6	4103899	2155.65	0.926546													43	4 A8-10 StL11 Gsb-LacZ wor,Rat,Rdx, Dpn Gp Ftch, Ph3,m,Amca,lacZ Rbt Cy5.czi:0054-0476-0703:c:1/4; z:14/23 - 4 A8-10 StL11 Gsb-LacZ wor,Rat,Rdx, Dpn Gp	66.355	989.989	65690.8	3266964	409.837	0.737589
	32	3Brain Lobe StL11 Gsb-LacZ wor,Rat,Rdx, Dpn Gp Ftch, Ph3,m,Amca,lacZ Rbt Cy5.czi:0056-0323-0576:c:1/4; z:14/30 - 3Brain Lobe StL11 Gsb-LacZ wor,Rat,Rdx, Dpn	10.818	2361.46	25546	1270465	726.144	0.44727		34	4T1-3 StL11 Gsb-LacZ wor,Rat,Rdx, Dpn Gp Ftch, Ph3,m,Amca,lacZ Rbt Cy5.czi:0081-0746-0379:c:1/4; z:21/25 - 4T1-3 StL11 Gsb-LacZ wor,Rat,Rdx, Dpn Gp Ft	17.856	2671.87	47707.7	2372617	2155.65	0.535671													44	4 A8-10 StL11 Gsb-LacZ wor,Rat,Rdx, Dpn Gp Ftch, Ph3,m,Amca,lacZ Rbt Cy5.czi:0058-0446-0759:c:1/4; z:15/23 - 4 A8-10 StL11 Gsb-LacZ wor,Rat,Rdx, Dpn Gp	27.467	1063.51	29211.5	1452759	409.837	0.327992
	33	3Brain Lobe StL11 Gsb-LacZ wor,Rat,Rdx, Dpn Gp Ftch, Ph3,m,Amca,lacZ Rbt Cy5.czi:0072-0322-0818:c:1/4; z:18/30 - 3Brain Lobe StL11 Gsb-LacZ wor,Rat,Rdx, Dpn	23.063	2387.69	55068.2	2738676	726.144	0.964158		35	4T1-3 StL11 Gsb-LacZ wor,Rat,Rdx, Dpn Gp Ftch, Ph3,m,Amca,lacZ Rbt Cy5.czi:0081-0713-0346:c:1/4; z:21/25 - 4T1-3 StL11 Gsb-LacZ wor,Rat,Rdx, Dpn Gp Ft	40.235	2353.92	94710.7	4710191	2155.65	1.06343													45	4 A8-10 StL11 Gsb-LacZ wor,Rat,Rdx, Dpn Gp Ftch, Ph3,m,Amca,lacZ Rbt Cy5.czi:0058-0393-0758:c:1/4; z:15/23 - 4 A8-10 StL11 Gsb-LacZ wor,Rat,Rdx, Dpn Gp	31.348	1758.04	55110.7	2740787	409.837	0.618793
	34	3Brain Lobe StL11 Gsb-LacZ wor,Rat,Rdx, Dpn Gp Ftch, Ph3,m,Amca,lacZ Rbt Cy5.czi:0080-0390-0838:c:1/4; z:20/30 - 3Brain Lobe StL11 Gsb-LacZ wor,Rat,Rdx, Dpn	19.625	2402.9	47157	2345232	726.144	0.825645		36	4T1-3 StL11 Gsb-LacZ wor,Rat,Rdx, Dpn Gp Ftch, Ph3,m,Amca,lacZ Rbt Cy5.czi:0077-0806-0391:c:1/4; z:20/25 - 4T1-3 StL11 Gsb-LacZ wor,Rat,Rdx, Dpn Gp Ft	36.133	2279.99	82383.6	4097133	2155.65	0.925018													46	4 A8-10 StL11 Gsb-LacZ wor,Rat,Rdx, Dpn Gp Ftch, Ph3,m,Amca,lacZ Rbt Cy5.czi:0046-0373-0679:c:1/4; z:12/23 - 4 A8-10 StL11 Gsb-LacZ wor,Rat,Rdx, Dpn Gp	22.219	1197.6	26609.3	1323346	409.837	0.298775
	35	3Brain Lobe StL11 Gsb-LacZ wor,Rat,Rdx, Dpn Gp Ftch, Ph3,m,Amca,lacZ Rbt Cy5.czi:0096-0400-0759:c:1/4; z:24/30 - 3Brain Lobe StL11 Gsb-LacZ wor,Rat,Rdx, Dpn	35.671	861.81	30741.5	1528851	726.144	0.538236		37	4T1-3 StL11 Gsb-LacZ wor,Rat,Rdx, Dpn Gp Ftch, Ph3,m,Amca,lacZ Rbt Cy5.czi:0081-0687-0304:c:1/4; z:21/25 - 4T1-3 StL11 Gsb-LacZ wor,Rat,Rdx, Dpn Gp Ft	23.305	2689.49	62677.8	3117119	2155.65	0.703758													47	4 A8-10 StL11 Gsb-LacZ wor,Rat,Rdx, Dpn Gp Ftch, Ph3,m,Amca,lacZ Rbt Cy5.czi:0058-0755-0346:c:1/4; z:15/23 - 4 A8-10 StL11 Gsb-LacZ wor,Rat,Rdx, Dpn Gp	18.338	1177.91	21600.8	1074258	409.837	0.242537
	36	3Brain Lobe StL11 Gsb-LacZ wor,Rat,Rdx, Dpn Gp Ftch, Ph3,m,Amca,lacZ Rbt Cy5.czi:0096-0428-0867:c:1/4; z:24/30 - 3Brain Lobe StL11 Gsb-LacZ wor,Rat,Rdx, Dpn	15.483	1605.98	24865.1	1236603	726.144	0.435349		38	4T1-3 StL11 Gsb-LacZ wor,Rat,Rdx, Dpn Gp Ftch, Ph3,m,Amca,lacZ Rbt Cy5.czi:0081-0776-0304:c:1/4; z:21/25 - 4T1-3 StL11 Gsb-LacZ wor,Rat,Rdx, Dpn Gp Ft	25.919	2204.78	57145	2841958	2155.65	0.641635													48	4 A8-10 StL11 Gsb-LacZ wor,Rat,Rdx, Dpn Gp Ftch, Ph3,m,Amca,lacZ Rbt Cy5.czi:0046-0734-0341:c:1/4; z:12/23 - 4 A8-10 StL11 Gsb-LacZ wor,Rat,Rdx, Dpn Gp	19.565	1252.28	24500.4	1218464	409.837	0.275095
	37	3Brain Lobe StL11 Gsb-LacZ wor,Rat,Rdx, Dpn Gp Ftch, Ph3,m,Amca,lacZ Rbt Cy5.czi:0096-0418-0692:c:1/4; z:24/30 - 3Brain Lobe StL11 Gsb-LacZ wor,Rat,Rdx, Dpn	31.629	1972.79	62397.8	3103194	726.144	1.09249		39	4T1-3 StL11 Gsb-LacZ wor,Rat,Rdx, Dpn Gp Ftch, Ph3,m,Amca,lacZ Rbt Cy5.czi:0073-0684-0250:c:1/4; z:19/25 - 4T1-3 StL11 Gsb-LacZ wor,Rat,Rdx, Dpn Gp Ft	23.767	2250.09	53478.3	2659607	2155.65	0.600465													49	4 A8-10 StL11 Gsb-LacZ wor,Rat,Rdx, Dpn Gp Ftch, Ph3,m,Amca,lacZ Rbt Cy5.czi:0046-0771-0361:c:1/4; z:12/23 - 4 A8-10 StL11 Gsb-LacZ wor,Rat,Rdx, Dpn Gp	12.145	852.349	10351.8	514819	409.837	0.116232
	38	3Brain Lobe StL11 Gsb-LacZ wor,Rat,Rdx, Dpn Gp Ftch, Ph3,m,Amca,lacZ Rbt Cy5.czi:0024-0288-0623:c:1/4; z:6/30 - 3Brain Lobe StL11 Gsb-LacZ wor,Rat,Rdx, Dpn	9.772	1549.84	15145.5	753223	726.144	0.265174		40	4T1-3 StL11 Gsb-LacZ wor,Rat,Rdx, Dpn Gp Ftch, Ph3,m,Amca,lacZ Rbt Cy5.czi:0077-0859-0420:c:1/4; z:20/25 - 4T1-3 StL11 Gsb-LacZ wor,Rat,Rdx, Dpn Gp Ft	29.076	1701.16	49462.2	2459872	2155.65	0.55537													50	4 A8-10 StL11 Gsb-LacZ wor,Rat,Rdx, Dpn Gp Ftch, Ph3,m,Amca,lacZ Rbt Cy5.czi:0046-0727-0291:c:1/4; z:12/23 - 4 A8-10 StL11 Gsb-LacZ wor,Rat,Rdx, Dpn Gp	20.831	1005.88	20953.9	1042086	409.837	0.235274
	39	3Brain Lobe StL11 Gsb-LacZ wor,Rat,Rdx, Dpn Gp Ftch, Ph3,m,Amca,lacZ Rbt Cy5.czi:0080-0417-0636:c:1/4; z:20/30 - 3Brain Lobe StL11 Gsb-LacZ wor,Rat,Rdx, Dpn	18.64	4561.72	85029.3	4228713	726.144	1.48873		41	4T1-3 StL11 Gsb-LacZ wor,Rat,Rdx, Dpn Gp Ftch, Ph3,m,Amca,lacZ Rbt Cy5.czi:0077-0867-0357:c:1/4; z:20/25 - 4T1-3 StL11 Gsb-LacZ wor,Rat,Rdx, Dpn Gp Ft	25.255	2013.22	50844.1	2528601	2155.65	0.570887													51	4 A8-10 StL11 Gsb-LacZ wor,Rat,Rdx, Dpn Gp Ftch, Ph3,m,Amca,lacZ Rbt Cy5.czi:0062-0701-0329:c:1/4; z:16/23 - 4 A8-10 StL11 Gsb-LacZ wor,Rat,Rdx, Dpn Gp	23.787	1724.62	41024.1	2040229	409.837	0.460627
	40	3Brain Lobe StL11 Gsb-LacZ wor,Rat,Rdx, Dpn Gp Ftch, Ph3,m,Amca,lacZ Rbt Cy5.czi:0068-0424-0479:c:1/4; z:17/30 - 3Brain Lobe StL11 Gsb-LacZ wor,Rat,Rdx, Dpn	36.153	5242.22	189524	9425506	726.144	3.31827		42	4T1-3 StL11 Gsb-LacZ wor,Rat,Rdx, Dpn Gp Ftch, Ph3,m,Amca,lacZ Rbt Cy5.czi:0065-0852-0327:c:1/4; z:17/25 - 4T1-3 StL11 Gsb-LacZ wor,Rat,Rdx, Dpn Gp Ft	12.145	1900.81	23085.3	1148087	2155.65	0.259206													52	4 A8-10 StL11 Gsb-LacZ wor,Rat,Rdx, Dpn Gp Ftch, Ph3,m,Amca,lacZ Rbt Cy5.czi:0058-0733-0383:c:1/4; z:15/23 - 4 A8-10 StL11 Gsb-LacZ wor,Rat,Rdx, Dpn Gp	44.016	982.904	43263.1	2151577	409.837	0.485766
	41	3Brain Lobe StL11 Gsb-LacZ wor,Rat,Rdx, Dpn Gp Ftch, Ph3,m,Amca,lacZ Rbt Cy5.czi:0068-0638-0641:c:1/4; z:17/30 - 3Brain Lobe StL11 Gsb-LacZ wor,Rat,Rdx, Dpn	29.096	2510.37	73040.9	3632500	726.144	1.27883		43	4T1-3 StL11 Gsb-LacZ wor,Rat,Rdx, Dpn Gp Ftch, Ph3,m,Amca,lacZ Rbt Cy5.czi:0069-0855-0279:c:1/4; z:18/25 - 4T1-3 StL11 Gsb-LacZ wor,Rat,Rdx, Dpn Gp Ft	34.485	1994.08	68764.8	3419839	2155.65	0.772104													53	4 A8-10 StL11 Gsb-LacZ wor,Rat,Rdx, Dpn Gp Ftch, Ph3,m,Amca,lacZ Rbt Cy5.czi:0046-0811-0254:c:1/4; z:12/23 - 4 A8-10 StL11 Gsb-LacZ wor,Rat,Rdx, Dpn Gp	24.551	1162.3	28536	1419164	409.837	0.320408
	42	3Brain Lobe StL11 Gsb-LacZ wor,Rat,Rdx, Dpn Gp Ftch, Ph3,m,Amca,lacZ Rbt Cy5.czi:0068-0608-0665:c:1/4; z:17/30 - 3Brain Lobe StL11 Gsb-LacZ wor,Rat,Rdx, Dpn	29.096	2173.37	63235.6	3144860	726.144	1.10716		44	4T1-3 StL11 Gsb-LacZ wor,Rat,Rdx, Dpn Gp Ftch, Ph3,m,Amca,lacZ Rbt Cy5.czi:0069-0736-0202:c:1/4; z:18/25 - 4T1-3 StL11 Gsb-LacZ wor,Rat,Rdx, Dpn Gp Ft	31.106	2882.98	89679.4	4459974	2155.65	1.00694													54	4 A8-10 StL11 Gsb-LacZ wor,Rat,Rdx, Dpn Gp Ftch, Ph3,m,Amca,lacZ Rbt Cy5.czi:0034-0639-0404:c:1/4; z:9/23 - 4 A8-10 StL11 Gsb-LacZ wor,Rat,Rdx, Dpn Gp F	17.192	1021.92	17568.9	873744	409.837	0.197267
	43	3Brain Lobe StL11 Gsb-LacZ wor,Rat,Rdx, Dpn Gp Ftch, Ph3,m,Amca,lacZ Rbt Cy5.czi:0076-0547-0692:c:1/4; z:19/30 - 3Brain Lobe StL11 Gsb-LacZ wor,Rat,Rdx, Dpn	39.753	3840.25	152661	7592180	726.144	2.67285		45	4T1-3 StL11 Gsb-LacZ wor,Rat,Rdx, Dpn Gp Ftch, Ph3,m,Amca,lacZ Rbt Cy5.czi:0073-0842-0614:c:1/4; z:19/25 - 4T1-3 StL11 Gsb-LacZ wor,Rat,Rdx, Dpn Gp Ft	40.436	2730.74	110421	5491513	2155.65	1.23983													55	4 A8-10 StL11 Gsb-LacZ wor,Rat,Rdx, Dpn Gp Ftch, Ph3,m,Amca,lacZ Rbt Cy5.czi:0034-0659-0440:c:1/4; z:9/23 - 4 A8-10 StL11 Gsb-LacZ wor,Rat,Rdx, Dpn Gp F	22.118	1226.66	27131.8	1349331	409.837	0.304641
	44	3Brain Lobe StL11 Gsb-LacZ wor,Rat,Rdx, Dpn Gp Ftch, Ph3,m,Amca,lacZ Rbt Cy5.czi:0060-0562-0701:c:1/4; z:15/30 - 3Brain Lobe StL11 Gsb-LacZ wor,Rat,Rdx, Dpn	18.298	2939.72	53790.9	2675149	726.144	0.941793		46	4T1-3 StL11 Gsb-LacZ wor,Rat,Rdx, Dpn Gp Ftch, Ph3,m,Amca,lacZ Rbt Cy5.czi:0073-0852-0551:c:1/4; z:19/25 - 4T1-3 StL11 Gsb-LacZ wor,Rat,Rdx, Dpn Gp Ft	30.362	2370.02	71959.8	3578733	2155.65	0.807978													56	4 A8-10 StL11 Gsb-LacZ wor,Rat,Rdx, Dpn Gp Ftch, Ph3,m,Amca,lacZ Rbt Cy5.czi:0066-0676-0382:c:1/4; z:17/23 - 4 A8-10 StL11 Gsb-LacZ wor,Rat,Rdx, Dpn Gp	13.11	1433.75	18796.7	934805	409.837	0.211053
	45	3Brain Lobe StL11 Gsb-LacZ wor,Rat,Rdx, Dpn Gp Ftch, Ph3,m,Amca,lacZ Rbt Cy5.czi:0040-0557-0770:c:1/4; z:10/30 - 3Brain Lobe StL11 Gsb-LacZ wor,Rat,Rdx, Dpn	75.082	1606.2	120596	5997552	726.144	2.11145		47	4T1-3 StL11 Gsb-LacZ wor,Rat,Rdx, Dpn Gp Ftch, Ph3,m,Amca,lacZ Rbt Cy5.czi:0077-0800-0668:c:1/4; z:20/25 - 4T1-3 StL11 Gsb-LacZ wor,Rat,Rdx, Dpn Gp Ft	25.155	2118.43	53288.2	2650153	2155.65	0.59833													57	4 A8-10 StL11 Gsb-LacZ wor,Rat,Rdx, Dpn Gp Ftch, Ph3,m,Amca,lacZ Rbt Cy5.czi:0070-0596-0414:c:1/4; z:18/23 - 4 A8-10 StL11 Gsb-LacZ wor,Rat,Rdx, Dpn Gp	39.009	1473.1	57464	2857821	409.837	0.645216
	46	3Brain Lobe StL11 Gsb-LacZ wor,Rat,Rdx, Dpn Gp Ftch, Ph3,m,Amca,lacZ Rbt Cy5.czi:0040-0509-0737:c:1/4; z:10/30 - 3Brain Lobe StL11 Gsb-LacZ wor,Rat,Rdx, Dpn	27.005	3508.31	94740.2	4711656	726.144	1.65875		48	4T1-3 StL11 Gsb-LacZ wor,Rat,Rdx, Dpn Gp Ftch, Ph3,m,Amca,lacZ Rbt Cy5.czi:0081-0792-0565:c:1/4; z:21/25 - 4T1-3 StL11 Gsb-LacZ wor,Rat,Rdx, Dpn Gp Ft	49.264	2252.47	110965	5518558	2155.65	1.24594													58	4 A8-10 StL11 Gsb-LacZ wor,Rat,Rdx, Dpn Gp Ftch, Ph3,m,Amca,lacZ Rbt Cy5.czi:0042-0654-0319:c:1/4; z:11/23 - 4 A8-10 StL11 Gsb-LacZ wor,Rat,Rdx, Dpn Gp	17.976	1164.4	20931.5	1040972	409.837	0.235022
	47	3Brain Lobe StL11 Gsb-LacZ wor,Rat,Rdx, Dpn Gp Ftch, Ph3,m,Amca,lacZ Rbt Cy5.czi:0056-0510-0787:c:1/4; z:14/30 - 3Brain Lobe StL11 Gsb-LacZ wor,Rat,Rdx, Dpn	22.179	3041.28	67451.6	3354529	726.144	1.18097		49	4T1-3 StL11 Gsb-LacZ wor,Rat,Rdx, Dpn Gp Ftch, Ph3,m,Amca,lacZ Rbt Cy5.czi:0077-0722-0563:c:1/4; z:20/25 - 4T1-3 StL11 Gsb-LacZ wor,Rat,Rdx, Dpn Gp Ft	34.143	2626.43	89673.4	4459675	2155.65	1.00687													59	4 A8-10 StL11 Gsb-LacZ wor,Rat,Rdx, Dpn Gp Ftch, Ph3,m,Amca,lacZ Rbt Cy5.czi:0042-0616-0312:c:1/4; z:11/23 - 4 A8-10 StL11 Gsb-LacZ wor,Rat,Rdx, Dpn Gp	18.117	1356.14	24569.1	1221880	409.837	0.275866
	48	3Brain Lobe StL11 Gsb-LacZ wor,Rat,Rdx, Dpn Gp Ftch, Ph3,m,Amca,lacZ Rbt Cy5.czi:0060-0480-0722:c:1/4; z:15/30 - 3Brain Lobe StL11 Gsb-LacZ wor,Rat,Rdx, Dpn	49.284	3367.63	165970	8254064	726.144	2.90586		50	4T1-3 StL11 Gsb-LacZ wor,Rat,Rdx, Dpn Gp Ftch, Ph3,m,Amca,lacZ Rbt Cy5.czi:0081-0776-0626:c:1/4; z:21/25 - 4T1-3 StL11 Gsb-LacZ wor,Rat,Rdx, Dpn Gp Ft	34.967	2746.55	96038.9	4776246	2155.65	1.07834													60	4 A8-10 StL11 Gsb-LacZ wor,Rat,Rdx, Dpn Gp Ftch, Ph3,m,Amca,lacZ Rbt Cy5.czi:0038-0653-0277:c:1/4; z:10/23 - 4 A8-10 StL11 Gsb-LacZ wor,Rat,Rdx, Dpn Gp	36.717	911.307	33460	1664046	409.837	0.375695
	49	3Brain Lobe StL11 Gsb-LacZ wor,Rat,Rdx, Dpn Gp Ftch, Ph3,m,Amca,lacZ Rbt Cy5.czi:0072-0477-0754:c:1/4; z:18/30 - 3Brain Lobe StL11 Gsb-LacZ wor,Rat,Rdx, Dpn	25.718	2058.63	52943	2632985	726.144	0.926949		51	4T1-3 StL11 Gsb-LacZ wor,Rat,Rdx, Dpn Gp Ftch, Ph3,m,Amca,lacZ Rbt Cy5.czi:0073-0833-0704:c:1/4; z:19/25 - 4T1-3 StL11 Gsb-LacZ wor,Rat,Rdx, Dpn Gp Ft	31.428	2331.31	73269	3643843	2155.65	0.822678													61	4 A8-10 StL11 Gsb-LacZ wor,Rat,Rdx, Dpn Gp Ftch, Ph3,m,Amca,lacZ Rbt Cy5.czi:0038-0589-0254:c:1/4; z:10/23 - 4 A8-10 StL11 Gsb-LacZ wor,Rat,Rdx, Dpn Gp	38.566	1674.27	64570.7	3211257	409.837	0.725012
	50	3Brain Lobe StL11 Gsb-LacZ wor,Rat,Rdx, Dpn Gp Ftch, Ph3,m,Amca,lacZ Rbt Cy5.czi:0080-0459-0628:c:1/4; z:20/30 - 3Brain Lobe StL11 Gsb-LacZ wor,Rat,Rdx, Dpn	36.556	5996.6	219209	10901816	726.144	3.83801		52	4T1-3 StL11 Gsb-LacZ wor,Rat,Rdx, Dpn Gp Ftch, Ph3,m,Amca,lacZ Rbt Cy5.czi:0069-0831-0742:c:1/4; z:18/25 - 4T1-3 StL11 Gsb-LacZ wor,Rat,Rdx, Dpn Gp Ft	18.217	3297.92	60079.9	2987916	2155.65	0.674588													62	4 A8-10 StL11 Gsb-LacZ wor,Rat,Rdx, Dpn Gp Ftch, Ph3,m,Amca,lacZ Rbt Cy5.czi:0038-0700-0253:c:1/4; z:10/23 - 4 A8-10 StL11 Gsb-LacZ wor,Rat,Rdx, Dpn Gp	24.612	1501.07	36943.8	1837304	409.837	0.414812
	51	3Brain Lobe StL11 Gsb-LacZ wor,Rat,Rdx, Dpn Gp Ftch, Ph3,m,Amca,lacZ Rbt Cy5.czi:0080-0528-0606:c:1/4; z:20/30 - 3Brain Lobe StL11 Gsb-LacZ wor,Rat,Rdx, Dpn	34.464	5302.19	182737	9087959	726.144	3.19944		53	4T1-3 StL11 Gsb-LacZ wor,Rat,Rdx, Dpn Gp Ftch, Ph3,m,Amca,lacZ Rbt Cy5.czi:0081-0771-0698:c:1/4; z:21/25 - 4T1-3 StL11 Gsb-LacZ wor,Rat,Rdx, Dpn Gp Ft	21.616	2840.69	61403.5	3053744	2155.65	0.68945													63	4 A8-10 StL11 Gsb-LacZ wor,Rat,Rdx, Dpn Gp Ftch, Ph3,m,Amca,lacZ Rbt Cy5.czi:0042-0636-0220:c:1/4; z:11/23 - 4 A8-10 StL11 Gsb-LacZ wor,Rat,Rdx, Dpn Gp	33.62	1332.33	44792.7	2227649	409.837	0.502941
	52	3Brain Lobe StL11 Gsb-LacZ wor,Rat,Rdx, Dpn Gp Ftch, Ph3,m,Amca,lacZ Rbt Cy5.czi:0072-0476-0596:c:1/4; z:18/30 - 3Brain Lobe StL11 Gsb-LacZ wor,Rat,Rdx, Dpn	55.195	4787.33	264238	13141211	726.144	4.6264		54	4T1-3 StL11 Gsb-LacZ wor,Rat,Rdx, Dpn Gp Ftch, Ph3,m,Amca,lacZ Rbt Cy5.czi:0073-0685-0610:c:1/4; z:19/25 - 4T1-3 StL11 Gsb-LacZ wor,Rat,Rdx, Dpn Gp Ft	34.645	2749.3	95250.7	4737047	2155.65	1.06949													64	4 A8-10 StL11 Gsb-LacZ wor,Rat,Rdx, Dpn Gp Ftch, Ph3,m,Amca,lacZ Rbt Cy5.czi:0074-0545-0454:c:1/4; z:19/23 - 4 A8-10 StL11 Gsb-LacZ wor,Rat,Rdx, Dpn Gp	69.371	1089.02	75546.6	3757114	409.837	0.848251
	53	3Brain Lobe StL11 Gsb-LacZ wor,Rat,Rdx, Dpn Gp Ftch, Ph3,m,Amca,lacZ Rbt Cy5.czi:0072-0571-0564:c:1/4; z:18/30 - 3Brain Lobe StL11 Gsb-LacZ wor,Rat,Rdx, Dpn	36.556	4746.1	173497	8628413	726.144	3.03765		55	4T1-3 StL11 Gsb-LacZ wor,Rat,Rdx, Dpn Gp Ftch, Ph3,m,Amca,lacZ Rbt Cy5.czi:0081-0718-0647:c:1/4; z:21/25 - 4T1-3 StL11 Gsb-LacZ wor,Rat,Rdx, Dpn Gp Ft	35.45	2739.92	97129.4	4830480	2155.65	1.09059													65	4 A8-10 StL11 Gsb-LacZ wor,Rat,Rdx, Dpn Gp Ftch, Ph3,m,Amca,lacZ Rbt Cy5.czi:0070-0593-0472:c:1/4; z:18/23 - 4 A8-10 StL11 Gsb-LacZ wor,Rat,Rdx, Dpn Gp	17.715	544.162	9639.73	479407	409.837	0.108237
	54	3Brain Lobe StL11 Gsb-LacZ wor,Rat,Rdx, Dpn Gp Ftch, Ph3,m,Amca,lacZ Rbt Cy5.czi:0048-0589-0598:c:1/4; z:12/30 - 3Brain Lobe StL11 Gsb-LacZ wor,Rat,Rdx, Dpn	23.928	3255.39	77895.2	3873917	726.144	1.36382		56	4T1-3 StL11 Gsb-LacZ wor,Rat,Rdx, Dpn Gp Ftch, Ph3,m,Amca,lacZ Rbt Cy5.czi:0081-0792-0757:c:1/4; z:21/25 - 4T1-3 StL11 Gsb-LacZ wor,Rat,Rdx, Dpn Gp Ft	24.873	1572.03	39101.2	1944598	2155.65	0.439036													66	4 A8-10 StL11 Gsb-LacZ wor,Rat,Rdx, Dpn Gp Ftch, Ph3,m,Amca,lacZ Rbt Cy5.czi:0054-0560-0487:c:1/4; z:14/23 - 4 A8-10 StL11 Gsb-LacZ wor,Rat,Rdx, Dpn Gp	25.376	1113.85	28264.9	1405684	409.837	0.317364
	55	3Brain Lobe StL11 Gsb-LacZ wor,Rat,Rdx, Dpn Gp Ftch, Ph3,m,Amca,lacZ Rbt Cy5.czi:0068-0584-0612:c:1/4; z:17/30 - 3Brain Lobe StL11 Gsb-LacZ wor,Rat,Rdx, Dpn	17.172	3873.54	66516.1	3308006	726.144	1.16459		57	4T1-3 StL11 Gsb-LacZ wor,Rat,Rdx, Dpn Gp Ftch, Ph3,m,Amca,lacZ Rbt Cy5.czi:0081-0706-0705:c:1/4; z:21/25 - 4T1-3 StL11 Gsb-LacZ wor,Rat,Rdx, Dpn Gp Ft	27.97	2641.87	73892.2	3674839	2155.65	0.829676													67	4 A8-10 StL11 Gsb-LacZ wor,Rat,Rdx, Dpn Gp Ftch, Ph3,m,Amca,lacZ Rbt Cy5.czi:0074-0577-0317:c:1/4; z:19/23 - 4 A8-10 StL11 Gsb-LacZ wor,Rat,Rdx, Dpn Gp	24.933	1559.79	38890.8	1934133	409.837	0.436673
	56	3Brain Lobe StL11 Gsb-LacZ wor,Rat,Rdx, Dpn Gp Ftch, Ph3,m,Amca,lacZ Rbt Cy5.czi:0080-0607-0583:c:1/4; z:20/30 - 3Brain Lobe StL11 Gsb-LacZ wor,Rat,Rdx, Dpn	40.074	3033.4	121562	6045558	726.144	2.12835		58	4T1-3 StL11 Gsb-LacZ wor,Rat,Rdx, Dpn Gp Ftch, Ph3,m,Amca,lacZ Rbt Cy5.czi:0065-0694-0731:c:1/4; z:17/25 - 4T1-3 StL11 Gsb-LacZ wor,Rat,Rdx, Dpn Gp Ft	24.712	2889.03	71394.4	3550616	2155.65	0.80163													68	4 A8-10 StL11 Gsb-LacZ wor,Rat,Rdx, Dpn Gp Ftch, Ph3,m,Amca,lacZ Rbt Cy5.czi:0066-0534-0268:c:1/4; z:17/23 - 4 A8-10 StL11 Gsb-LacZ wor,Rat,Rdx, Dpn Gp	25.114	1224.56	30754.1	1529476	409.837	0.345313
	57	3Brain Lobe StL11 Gsb-LacZ wor,Rat,Rdx, Dpn Gp Ftch, Ph3,m,Amca,lacZ Rbt Cy5.czi:0080-0610-0530:c:1/4; z:20/30 - 3Brain Lobe StL11 Gsb-LacZ wor,Rat,Rdx, Dpn	40.678	5060.01	205830	10236403	726.144	3.60375		59	4T1-3 StL11 Gsb-LacZ wor,Rat,Rdx, Dpn Gp Ftch, Ph3,m,Amca,lacZ Rbt Cy5.czi:0077-0892-0595:c:1/4; z:20/25 - 4T1-3 StL11 Gsb-LacZ wor,Rat,Rdx, Dpn Gp Ft	18.559	1201.58	22300.5	1109058	2155.65	0.250394													69	4 A8-10 StL11 Gsb-LacZ wor,Rat,Rdx, Dpn Gp Ftch, Ph3,m,Amca,lacZ Rbt Cy5.czi:0066-0518-0316:c:1/4; z:17/23 - 4 A8-10 StL11 Gsb-LacZ wor,Rat,Rdx, Dpn Gp	29.035	1715.29	49804.1	2476878	409.837	0.55921
	58	3Brain Lobe StL11 Gsb-LacZ wor,Rat,Rdx, Dpn Gp Ftch, Ph3,m,Amca,lacZ Rbt Cy5.czi:0056-0532-0662:c:1/4; z:14/30 - 3Brain Lobe StL11 Gsb-LacZ wor,Rat,Rdx, Dpn	24.109	2899.79	69911.2	3476852	726.144	1.22403		60	4T1-3 StL11 Gsb-LacZ wor,Rat,Rdx, Dpn Gp Ftch, Ph3,m,Amca,lacZ Rbt Cy5.czi:0073-0757-0758:c:1/4; z:19/25 - 4T1-3 StL11 Gsb-LacZ wor,Rat,Rdx, Dpn Gp Ft	33.881	3354.82	113666	5652875	2155.65	1.27626													70	4 A8-10 StL11 Gsb-LacZ wor,Rat,Rdx, Dpn Gp Ftch, Ph3,m,Amca,lacZ Rbt Cy5.czi:0062-0452-0385:c:1/4; z:16/23 - 4 A8-10 StL11 Gsb-LacZ wor,Rat,Rdx, Dpn Gp	27.246	1754.84	47812.2	2377814	409.837	0.536844
	59	3Brain Lobe StL11 Gsb-LacZ wor,Rat,Rdx, Dpn Gp Ftch, Ph3,m,Amca,lacZ Rbt Cy5.czi:0052-0501-0841:c:1/4; z:13/30 - 3Brain Lobe StL11 Gsb-LacZ wor,Rat,Rdx, Dpn	31.871	1904.79	60706.8	3019096	726.144	1.06288		61	4T1-3 StL11 Gsb-LacZ wor,Rat,Rdx, Dpn Gp Ftch, Ph3,m,Amca,lacZ Rbt Cy5.czi:0065-0609-0649:c:1/4; z:17/25 - 4T1-3 StL11 Gsb-LacZ wor,Rat,Rdx, Dpn Gp Ft	35.792	2984.79	106830	5312926	2155.65	1.19951													71	4 A8-10 StL11 Gsb-LacZ wor,Rat,Rdx, Dpn Gp Ftch, Ph3,m,Amca,lacZ Rbt Cy5.czi:0062-0460-0446:c:1/4; z:16/23 - 4 A8-10 StL11 Gsb-LacZ wor,Rat,Rdx, Dpn Gp	25.899	1758.17	45534.1	2264520	409.837	0.511265
	60	3Brain Lobe StL11 Gsb-LacZ wor,Rat,Rdx, Dpn Gp Ftch, Ph3,m,Amca,lacZ Rbt Cy5.czi:0052-0571-0811:c:1/4; z:13/30 - 3Brain Lobe StL11 Gsb-LacZ wor,Rat,Rdx, Dpn	18.6	1301.74	24211.8	1204112	726.144	0.423911		62	4T1-3 StL11 Gsb-LacZ wor,Rat,Rdx, Dpn Gp Ftch, Ph3,m,Amca,lacZ Rbt Cy5.czi:0073-0671-0679:c:1/4; z:19/25 - 4T1-3 StL11 Gsb-LacZ wor,Rat,Rdx, Dpn Gp Ft	16.146	3015.21	48684.9	2421217	2155.65	0.546643													72	4 A8-10 StL11 Gsb-LacZ wor,Rat,Rdx, Dpn Gp Ftch, Ph3,m,Amca,lacZ Rbt Cy5.czi:0062-0453-0349:c:1/4; z:16/23 - 4 A8-10 StL11 Gsb-LacZ wor,Rat,Rdx, Dpn Gp	26.22	1266.19	33199.8	1651106	409.837	0.372774
	61	3Brain Lobe StL11 Gsb-LacZ wor,Rat,Rdx, Dpn Gp Ftch, Ph3,m,Amca,lacZ Rbt Cy5.czi:0048-0582-0720:c:1/4; z:12/30 - 3Brain Lobe StL11 Gsb-LacZ wor,Rat,Rdx, Dpn	45.162	1776.96	80250.7	3991062	726.144	1.40506		63	4T1-3 StL11 Gsb-LacZ wor,Rat,Rdx, Dpn Gp Ftch, Ph3,m,Amca,lacZ Rbt Cy5.czi:0077-0617-0628:c:1/4; z:20/25 - 4T1-3 StL11 Gsb-LacZ wor,Rat,Rdx, Dpn Gp Ft	23.144	2716.6	62872.6	3126808	2155.65	0.705946													73	4 A8-10 StL11 Gsb-LacZ wor,Rat,Rdx, Dpn Gp Ftch, Ph3,m,Amca,lacZ Rbt Cy5.czi:0058-0490-0481:c:1/4; z:15/23 - 4 A8-10 StL11 Gsb-LacZ wor,Rat,Rdx, Dpn Gp	47.253	1116.24	52745.6	2623165	409.837	0.592237
	62	3Brain Lobe StL11 Gsb-LacZ wor,Rat,Rdx, Dpn Gp Ftch, Ph3,m,Amca,lacZ Rbt Cy5.czi:0072-0458-0681:c:1/4; z:18/30 - 3Brain Lobe StL11 Gsb-LacZ wor,Rat,Rdx, Dpn	17.775	3863.36	68671.6	3415206	726.144	1.20233		64	4T1-3 StL11 Gsb-LacZ wor,Rat,Rdx, Dpn Gp Ftch, Ph3,m,Amca,lacZ Rbt Cy5.czi:0081-0716-0752:c:1/4; z:21/25 - 4T1-3 StL11 Gsb-LacZ wor,Rat,Rdx, Dpn Gp Ft	19.243	3300.49	63511.2	3158567	2155.65	0.713116													74	4 A8-10 StL11 Gsb-LacZ wor,Rat,Rdx, Dpn Gp Ftch, Ph3,m,Amca,lacZ Rbt Cy5.czi:0050-0471-0301:c:1/4; z:13/23 - 4 A8-10 StL11 Gsb-LacZ wor,Rat,Rdx, Dpn Gp	24.612	2106.16	51836.2	2577940	409.837	0.582027
	63	3Brain Lobe StL11 Gsb-LacZ wor,Rat,Rdx, Dpn Gp Ftch, Ph3,m,Amca,lacZ Rbt Cy5.czi:0056-0633-0604:c:1/4; z:14/30 - 3Brain Lobe StL11 Gsb-LacZ wor,Rat,Rdx, Dpn	56.663	2143.57	121462	6040583	726.144	2.1266		65	4T1-3 StL11 Gsb-LacZ wor,Rat,Rdx, Dpn Gp Ftch, Ph3,m,Amca,lacZ Rbt Cy5.czi:0073-0656-0639:c:1/4; z:19/25 - 4T1-3 StL11 Gsb-LacZ wor,Rat,Rdx, Dpn Gp Ft	13.894	3403.71	47292.3	2351961	2155.65	0.531007													75	4 A8-10 StL11 Gsb-LacZ wor,Rat,Rdx, Dpn Gp Ftch, Ph3,m,Amca,lacZ Rbt Cy5.czi:0050-0487-0265:c:1/4; z:13/23 - 4 A8-10 StL11 Gsb-LacZ wor,Rat,Rdx, Dpn Gp	17.293	1797.23	31078.6	1545615	409.837	0.348957
	64	3Brain Lobe StL11 Gsb-LacZ wor,Rat,Rdx, Dpn Gp Ftch, Ph3,m,Amca,lacZ Rbt Cy5.czi:0064-0527-0562:c:1/4; z:16/30 - 3Brain Lobe StL11 Gsb-LacZ wor,Rat,Rdx, Dpn	15.302	5155.24	78885	3923141	726.144	1.38115		66	4T1-3 StL11 Gsb-LacZ wor,Rat,Rdx, Dpn Gp Ftch, Ph3,m,Amca,lacZ Rbt Cy5.czi:0069-0616-0579:c:1/4; z:18/25 - 4T1-3 StL11 Gsb-LacZ wor,Rat,Rdx, Dpn Gp Ft	20.449	2284.08	46708.1	2322908	2155.65	0.524448													76	4 A8-10 StL11 Gsb-LacZ wor,Rat,Rdx, Dpn Gp Ftch, Ph3,m,Amca,lacZ Rbt Cy5.czi:0050-0414-0296:c:1/4; z:13/23 - 4 A8-10 StL11 Gsb-LacZ wor,Rat,Rdx, Dpn Gp	23.888	2078.76	49657.2	2469573	409.837	0.55756
	65	3Brain Lobe StL11 Gsb-LacZ wor,Rat,Rdx, Dpn Gp Ftch, Ph3,m,Amca,lacZ Rbt Cy5.czi:0080-0497-0504:c:1/4; z:20/30 - 3Brain Lobe StL11 Gsb-LacZ wor,Rat,Rdx, Dpn	30.443	6415.55	195308	9713145	726.144	3.41954		67	4T1-3 StL11 Gsb-LacZ wor,Rat,Rdx, Dpn Gp Ftch, Ph3,m,Amca,lacZ Rbt Cy5.czi:0085-0484-0625:c:1/4; z:22/25 - 4T1-3 StL11 Gsb-LacZ wor,Rat,Rdx, Dpn Gp Ft	45.785	2177.89	99714.5	4959044	2155.65	1.11961													77	4 A8-10 StL11 Gsb-LacZ wor,Rat,Rdx, Dpn Gp Ftch, Ph3,m,Amca,lacZ Rbt Cy5.czi:0046-0444-0216:c:1/4; z:12/23 - 4 A8-10 StL11 Gsb-LacZ wor,Rat,Rdx, Dpn Gp	35.993	1657.21	59647.4	2966408	409.837	0.669732
	66	3Brain Lobe StL11 Gsb-LacZ wor,Rat,Rdx, Dpn Gp Ftch, Ph3,m,Amca,lacZ Rbt Cy5.czi:0056-0469-0572:c:1/4; z:14/30 - 3Brain Lobe StL11 Gsb-LacZ wor,Rat,Rdx, Dpn	53.104	4861.27	258154	12838610	726.144	4.51987		68	4T1-3 StL11 Gsb-LacZ wor,Rat,Rdx, Dpn Gp Ftch, Ph3,m,Amca,lacZ Rbt Cy5.czi:0073-0498-0688:c:1/4; z:19/25 - 4T1-3 StL11 Gsb-LacZ wor,Rat,Rdx, Dpn Gp Ft	25.336	2304.03	58373.9	2903074	2155.65	0.655433													78	4 A8-10 StL11 Gsb-LacZ wor,Rat,Rdx, Dpn Gp Ftch, Ph3,m,Amca,lacZ Rbt Cy5.czi:0054-0629-0460:c:1/4; z:14/23 - 4 A8-10 StL11 Gsb-LacZ wor,Rat,Rdx, Dpn Gp	22.018	1121.95	24703	1228540	409.837	0.27737
	67	3Brain Lobe StL11 Gsb-LacZ wor,Rat,Rdx, Dpn Gp Ftch, Ph3,m,Amca,lacZ Rbt Cy5.czi:0056-0483-0524:c:1/4; z:14/30 - 3Brain Lobe StL11 Gsb-LacZ wor,Rat,Rdx, Dpn	81.898	4403.36	360628	17934877	726.144	6.31402		69	4T1-3 StL11 Gsb-LacZ wor,Rat,Rdx, Dpn Gp Ftch, Ph3,m,Amca,lacZ Rbt Cy5.czi:0077-0447-0662:c:1/4; z:20/25 - 4T1-3 StL11 Gsb-LacZ wor,Rat,Rdx, Dpn Gp Ft	34.625	2363.88	81850.2	4070607	2155.65	0.919029													79	4 A8-10 StL11 Gsb-LacZ wor,Rat,Rdx, Dpn Gp Ftch, Ph3,m,Amca,lacZ Rbt Cy5.czi:0022-0591-0500:c:1/4; z:6/23 - 4 A8-10 StL11 Gsb-LacZ wor,Rat,Rdx, Dpn Gp F	59.86	826.148	49453.5	2459442	409.837	0.555273
	68	3Brain Lobe StL11 Gsb-LacZ wor,Rat,Rdx, Dpn Gp Ftch, Ph3,m,Amca,lacZ Rbt Cy5.czi:0080-0554-0493:c:1/4; z:20/30 - 3Brain Lobe StL11 Gsb-LacZ wor,Rat,Rdx, Dpn	53.265	4769.67	254057	12634863	726.144	4.44814		70	4T1-3 StL11 Gsb-LacZ wor,Rat,Rdx, Dpn Gp Ftch, Ph3,m,Amca,lacZ Rbt Cy5.czi:0061-0558-0665:c:1/4; z:16/25 - 4T1-3 StL11 Gsb-LacZ wor,Rat,Rdx, Dpn Gp Ft	21.837	2551.45	55715.7	2770877	2155.65	0.625586													80	4 A8-10 StL11 Gsb-LacZ wor,Rat,Rdx, Dpn Gp Ftch, Ph3,m,Amca,lacZ Rbt Cy5.czi:0030-0651-0489:c:1/4; z:8/23 - 4 A8-10 StL11 Gsb-LacZ wor,Rat,Rdx, Dpn Gp F	17.393	987.032	17167.5	853783	409.837	0.19276
	69	3Brain Lobe StL11 Gsb-LacZ wor,Rat,Rdx, Dpn Gp Ftch, Ph3,m,Amca,lacZ Rbt Cy5.czi:0060-0597-0532:c:1/4; z:15/30 - 3Brain Lobe StL11 Gsb-LacZ wor,Rat,Rdx, Dpn	26.401	4958.02	130898	6509878	726.144	2.29182		71	4T1-3 StL11 Gsb-LacZ wor,Rat,Rdx, Dpn Gp Ftch, Ph3,m,Amca,lacZ Rbt Cy5.czi:0061-0550-0718:c:1/4; z:16/25 - 4T1-3 StL11 Gsb-LacZ wor,Rat,Rdx, Dpn Gp Ft	19.424	2475.15	48077.2	2390993	2155.65	0.539819													81	4 A8-10 StL11 Gsb-LacZ wor,Rat,Rdx, Dpn Gp Ftch, Ph3,m,Amca,lacZ Rbt Cy5.czi:0038-0701-0530:c:1/4; z:10/23 - 4 A8-10 StL11 Gsb-LacZ wor,Rat,Rdx, Dpn Gp	11.401	1040.71	11865.2	590085	409.837	0.133225
	70	3Brain Lobe StL11 Gsb-LacZ wor,Rat,Rdx, Dpn Gp Ftch, Ph3,m,Amca,lacZ Rbt Cy5.czi:0064-0621-0502:c:1/4; z:16/30 - 3Brain Lobe StL11 Gsb-LacZ wor,Rat,Rdx, Dpn	12.587	3663.16	46109.6	2293141	726.144	0.807306		72	4T1-3 StL11 Gsb-LacZ wor,Rat,Rdx, Dpn Gp Ftch, Ph3,m,Amca,lacZ Rbt Cy5.czi:0057-0559-0692:c:1/4; z:15/25 - 4T1-3 StL11 Gsb-LacZ wor,Rat,Rdx, Dpn Gp Ft	10.054	2307.47	23198.9	1153735	2155.65	0.260481													82	4 A8-10 StL11 Gsb-LacZ wor,Rat,Rdx, Dpn Gp Ftch, Ph3,m,Amca,lacZ Rbt Cy5.czi:0050-0816-0630:c:1/4; z:13/23 - 4 A8-10 StL11 Gsb-LacZ wor,Rat,Rdx, Dpn Gp	29.96	1226.89	36758.1	1828069	409.837	0.412727
	71	3Brain Lobe StL11 Gsb-LacZ wor,Rat,Rdx, Dpn Gp Ftch, Ph3,m,Amca,lacZ Rbt Cy5.czi:0056-0648-0471:c:1/4; z:14/30 - 3Brain Lobe StL11 Gsb-LacZ wor,Rat,Rdx, Dpn	34.565	4956.34	171316	8519952	726.144	2.99947		73	4T1-3 StL11 Gsb-LacZ wor,Rat,Rdx, Dpn Gp Ftch, Ph3,m,Amca,lacZ Rbt Cy5.czi:0081-0401-0682:c:1/4; z:21/25 - 4T1-3 StL11 Gsb-LacZ wor,Rat,Rdx, Dpn Gp Ft	36.415	2947.93	107349	5338703	2155.65	1.20533													83	4 A8-10 StL11 Gsb-LacZ wor,Rat,Rdx, Dpn Gp Ftch, Ph3,m,Amca,lacZ Rbt Cy5.czi:0050-0889-0598:c:1/4; z:13/23 - 4 A8-10 StL11 Gsb-LacZ wor,Rat,Rdx, Dpn Gp	15.242	1783.35	27181	1351778	409.837	0.305194
	72	3Brain Lobe StL11 Gsb-LacZ wor,Rat,Rdx, Dpn Gp Ftch, Ph3,m,Amca,lacZ Rbt Cy5.czi:0060-0630-0711:c:1/4; z:15/30 - 3Brain Lobe StL11 Gsb-LacZ wor,Rat,Rdx, Dpn	9.893	1686.64	16685.8	829826	726.144	0.292142		74	4T1-3 StL11 Gsb-LacZ wor,Rat,Rdx, Dpn Gp Ftch, Ph3,m,Amca,lacZ Rbt Cy5.czi:0081-0424-0600:c:1/4; z:21/25 - 4T1-3 StL11 Gsb-LacZ wor,Rat,Rdx, Dpn Gp Ft	24.21	1930.46	46735.7	2324278	2155.65	0.524757													84	4 A8-10 StL11 Gsb-LacZ wor,Rat,Rdx, Dpn Gp Ftch, Ph3,m,Amca,lacZ Rbt Cy5.czi:0050-0912-0627:c:1/4; z:13/23 - 4 A8-10 StL11 Gsb-LacZ wor,Rat,Rdx, Dpn Gp	20.369	1586.67	32319	1607301	409.837	0.362884
	73	3Brain Lobe StL11 Gsb-LacZ wor,Rat,Rdx, Dpn Gp Ftch, Ph3,m,Amca,lacZ Rbt Cy5.czi:0048-0353-0393:c:1/4; z:12/30 - 3Brain Lobe StL11 Gsb-LacZ wor,Rat,Rdx, Dpn	21.676	4356.84	94438.8	4696668	726.144	1.65347		75	4T1-3 StL11 Gsb-LacZ wor,Rat,Rdx, Dpn Gp Ftch, Ph3,m,Amca,lacZ Rbt Cy5.czi:0065-0382-0587:c:1/4; z:17/25 - 4T1-3 StL11 Gsb-LacZ wor,Rat,Rdx, Dpn Gp Ft	24.431	2148.08	52479.3	2609922	2155.65	0.589247													85	4 A8-10 StL11 Gsb-LacZ wor,Rat,Rdx, Dpn Gp Ftch, Ph3,m,Amca,lacZ Rbt Cy5.czi:0050-0883-0639:c:1/4; z:13/23 - 4 A8-10 StL11 Gsb-LacZ wor,Rat,Rdx, Dpn Gp	8.767	711.291	6235.83	310123	409.837	0.0700171
	74	3Brain Lobe StL11 Gsb-LacZ wor,Rat,Rdx, Dpn Gp Ftch, Ph3,m,Amca,lacZ Rbt Cy5.czi:0048-0415-0379:c:1/4; z:12/30 - 3Brain Lobe StL11 Gsb-LacZ wor,Rat,Rdx, Dpn	27.547	5566.92	153354	7626677	726.144	2.68499		76	4T1-3 StL11 Gsb-LacZ wor,Rat,Rdx, Dpn Gp Ftch, Ph3,m,Amca,lacZ Rbt Cy5.czi:0069-0339-0642:c:1/4; z:18/25 - 4T1-3 StL11 Gsb-LacZ wor,Rat,Rdx, Dpn Gp Ft	26.341	2500.66	65869.7	3275858	2155.65	0.739597													86	4 A8-10 StL11 Gsb-LacZ wor,Rat,Rdx, Dpn Gp Ftch, Ph3,m,Amca,lacZ Rbt Cy5.czi:0026-0869-0551:c:1/4; z:7/23 - 4 A8-10 StL11 Gsb-LacZ wor,Rat,Rdx, Dpn Gp F	16.81	276.852	4653.87	231448	409.837	0.0522545
	75	3Brain Lobe StL11 Gsb-LacZ wor,Rat,Rdx, Dpn Gp Ftch, Ph3,m,Amca,lacZ Rbt Cy5.czi:0044-0423-0426:c:1/4; z:11/30 - 3Brain Lobe StL11 Gsb-LacZ wor,Rat,Rdx, Dpn	29.438	3942.16	116047	5771319	726.144	2.03181		77	4T1-3 StL11 Gsb-LacZ wor,Rat,Rdx, Dpn Gp Ftch, Ph3,m,Amca,lacZ Rbt Cy5.czi:0069-0369-0727:c:1/4; z:18/25 - 4T1-3 StL11 Gsb-LacZ wor,Rat,Rdx, Dpn Gp Ft	21.777	2442.27	53184.1	2644975	2155.65	0.597161													87	4 A8-10 StL11 Gsb-LacZ wor,Rat,Rdx, Dpn Gp Ftch, Ph3,m,Amca,lacZ Rbt Cy5.czi:0046-0739-0711:c:1/4; z:12/23 - 4 A8-10 StL11 Gsb-LacZ wor,Rat,Rdx, Dpn Gp	30.986	1227.9	38047.6	1892199	409.837	0.427206
	76	3Brain Lobe StL11 Gsb-LacZ wor,Rat,Rdx, Dpn Gp Ftch, Ph3,m,Amca,lacZ Rbt Cy5.czi:0028-0464-0378:c:1/4; z:7/30 - 3Brain Lobe StL11 Gsb-LacZ wor,Rat,Rdx, Dpn	17.735	2065.6	36633.2	1821856	726.144	0.641389		78	4T1-3 StL11 Gsb-LacZ wor,Rat,Rdx, Dpn Gp Ftch, Ph3,m,Amca,lacZ Rbt Cy5.czi:0069-0405-0746:c:1/4; z:18/25 - 4T1-3 StL11 Gsb-LacZ wor,Rat,Rdx, Dpn Gp Ft	29.156	2707.12	78928.8	3925319	2155.65	0.886227													88	4 A8-10 StL11 Gsb-LacZ wor,Rat,Rdx, Dpn Gp Ftch, Ph3,m,Amca,lacZ Rbt Cy5.czi:0046-0693-0733:c:1/4; z:12/23 - 4 A8-10 StL11 Gsb-LacZ wor,Rat,Rdx, Dpn Gp	26.663	1325.88	35351.4	1758111	409.837	0.396932
	77	3Brain Lobe StL11 Gsb-LacZ wor,Rat,Rdx, Dpn Gp Ftch, Ph3,m,Amca,lacZ Rbt Cy5.czi:0028-0478-0402:c:1/4; z:7/30 - 3Brain Lobe StL11 Gsb-LacZ wor,Rat,Rdx, Dpn	13.633	2037.53	27777.5	1381442	726.144	0.48634		79	4T1-3 StL11 Gsb-LacZ wor,Rat,Rdx, Dpn Gp Ftch, Ph3,m,Amca,lacZ Rbt Cy5.czi:0073-0448-0779:c:1/4; z:19/25 - 4T1-3 StL11 Gsb-LacZ wor,Rat,Rdx, Dpn Gp Ft	25.496	2543.25	64843.9	3224841	2155.65	0.728079													89	4 A8-10 StL11 Gsb-LacZ wor,Rat,Rdx, Dpn Gp Ftch, Ph3,m,Amca,lacZ Rbt Cy5.czi:0038-0698-0699:c:1/4; z:10/23 - 4 A8-10 StL11 Gsb-LacZ wor,Rat,Rdx, Dpn Gp	13.15	936.208	12311.5	612280	409.837	0.138236
	78	3Brain Lobe StL11 Gsb-LacZ wor,Rat,Rdx, Dpn Gp Ftch, Ph3,m,Amca,lacZ Rbt Cy5.czi:0044-0465-0368:c:1/4; z:11/30 - 3Brain Lobe StL11 Gsb-LacZ wor,Rat,Rdx, Dpn	23.928	3766.68	90129.3	4482349	726.144	1.57802		80	4T1-3 StL11 Gsb-LacZ wor,Rat,Rdx, Dpn Gp Ftch, Ph3,m,Amca,lacZ Rbt Cy5.czi:0077-0431-0744:c:1/4; z:20/25 - 4T1-3 StL11 Gsb-LacZ wor,Rat,Rdx, Dpn Gp Ft	17.976	3032.64	54515.3	2711176	2155.65	0.612108													90	4 A8-10 StL11 Gsb-LacZ wor,Rat,Rdx, Dpn Gp Ftch, Ph3,m,Amca,lacZ Rbt Cy5.czi:0058-0781-0702:c:1/4; z:15/23 - 4 A8-10 StL11 Gsb-LacZ wor,Rat,Rdx, Dpn Gp	18.68	605.38	11308.5	562398	409.837	0.126974
	79	3Brain Lobe StL11 Gsb-LacZ wor,Rat,Rdx, Dpn Gp Ftch, Ph3,m,Amca,lacZ Rbt Cy5.czi:0072-0391-0407:c:1/4; z:18/30 - 3Brain Lobe StL11 Gsb-LacZ wor,Rat,Rdx, Dpn	17.675	2050.43	36240.6	1802330	726.144	0.634515		81	4T1-3 StL11 Gsb-LacZ wor,Rat,Rdx, Dpn Gp Ftch, Ph3,m,Amca,lacZ Rbt Cy5.czi:0065-0390-0673:c:1/4; z:17/25 - 4T1-3 StL11 Gsb-LacZ wor,Rat,Rdx, Dpn Gp Ft	73.011	2474.24	180646	8983980	2155.65	2.02833													91	4 A8-10 StL11 Gsb-LacZ wor,Rat,Rdx, Dpn Gp Ftch, Ph3,m,Amca,lacZ Rbt Cy5.czi:0062-0391-0807:c:1/4; z:16/23 - 4 A8-10 StL11 Gsb-LacZ wor,Rat,Rdx, Dpn Gp	27.668	1604.89	44404.2	2208329	409.837	0.498579
	80	3Brain Lobe StL11 Gsb-LacZ wor,Rat,Rdx, Dpn Gp Ftch, Ph3,m,Amca,lacZ Rbt Cy5.czi:0076-0416-0363:c:1/4; z:19/30 - 3Brain Lobe StL11 Gsb-LacZ wor,Rat,Rdx, Dpn	18.821	2021.5	38046.1	1892123	726.144	0.666127		82	4T1-3 StL11 Gsb-LacZ wor,Rat,Rdx, Dpn Gp Ftch, Ph3,m,Amca,lacZ Rbt Cy5.czi:0057-0340-0665:c:1/4; z:15/25 - 4T1-3 StL11 Gsb-LacZ wor,Rat,Rdx, Dpn Gp Ft	11.2	2879.01	32244.7	1603608	2155.65	0.36205													92	4 A8-10 StL11 Gsb-LacZ wor,Rat,Rdx, Dpn Gp Ftch, Ph3,m,Amca,lacZ Rbt Cy5.czi:0046-0351-0749:c:1/4; z:12/23 - 4 A8-10 StL11 Gsb-LacZ wor,Rat,Rdx, Dpn Gp	12.648	1780.18	22515.2	1119735	409.837	0.252805
	81	3Brain Lobe StL11 Gsb-LacZ wor,Rat,Rdx, Dpn Gp Ftch, Ph3,m,Amca,lacZ Rbt Cy5.czi:0080-0429-0419:c:1/4; z:20/30 - 3Brain Lobe StL11 Gsb-LacZ wor,Rat,Rdx, Dpn	30.825	2087.36	64342.8	3199921	726.144	1.12654		83	4T1-3 StL11 Gsb-LacZ wor,Rat,Rdx, Dpn Gp Ftch, Ph3,m,Amca,lacZ Rbt Cy5.czi:0069-0335-0690:c:1/4; z:18/25 - 4T1-3 StL11 Gsb-LacZ wor,Rat,Rdx, Dpn Gp Ft	18.097	2965.81	53671.8	2669226	2155.65	0.602637													93	4 A8-10 StL11 Gsb-LacZ wor,Rat,Rdx, Dpn Gp Ftch, Ph3,m,Amca,lacZ Rbt Cy5.czi:0066-0334-0818:c:1/4; z:17/23 - 4 A8-10 StL11 Gsb-LacZ wor,Rat,Rdx, Dpn Gp	25.476	1860.89	47408.6	2357742	409.837	0.532312
	82	3Brain Lobe StL11 Gsb-LacZ wor,Rat,Rdx, Dpn Gp Ftch, Ph3,m,Amca,lacZ Rbt Cy5.czi:0060-0465-0358:c:1/4; z:15/30 - 3Brain Lobe StL11 Gsb-LacZ wor,Rat,Rdx, Dpn	23.084	2132.3	49221.1	2447886	726.144	0.861785		84	4T1-3 StL11 Gsb-LacZ wor,Rat,Rdx, Dpn Gp Ftch, Ph3,m,Amca,lacZ Rbt Cy5.czi:0061-0385-0770:c:1/4; z:16/25 - 4T1-3 StL11 Gsb-LacZ wor,Rat,Rdx, Dpn Gp Ft	23.566	1882.14	44354.6	2205863	2155.65	0.498022													94	4 A8-10 StL11 Gsb-LacZ wor,Rat,Rdx, Dpn Gp Ftch, Ph3,m,Amca,lacZ Rbt Cy5.czi:0066-0378-0876:c:1/4; z:17/23 - 4 A8-10 StL11 Gsb-LacZ wor,Rat,Rdx, Dpn Gp	35.068	1872.57	65666.8	3265768	409.837	0.737319
	83	3Brain Lobe StL11 Gsb-LacZ wor,Rat,Rdx, Dpn Gp Ftch, Ph3,m,Amca,lacZ Rbt Cy5.czi:0060-0319-0398:c:1/4; z:15/30 - 3Brain Lobe StL11 Gsb-LacZ wor,Rat,Rdx, Dpn	69.834	2154.67	150468	7483155	726.144	2.63446		85	4T1-3 StL11 Gsb-LacZ wor,Rat,Rdx, Dpn Gp Ftch, Ph3,m,Amca,lacZ Rbt Cy5.czi:0049-0384-0800:c:1/4; z:13/25 - 4T1-3 StL11 Gsb-LacZ wor,Rat,Rdx, Dpn Gp Ft	28.653	1989.51	57006	2835045	2155.65	0.640074													95	4 A8-10 StL11 Gsb-LacZ wor,Rat,Rdx, Dpn Gp Ftch, Ph3,m,Amca,lacZ Rbt Cy5.czi:0067-0425-0862:c:1/4; z:17/23 - 4 A8-10 StL11 Gsb-LacZ wor,Rat,Rdx, Dpn Gp	20.409	495.078	10104.2	502504	409.837	0.113451
	84	3Brain Lobe StL11 Gsb-LacZ wor,Rat,Rdx, Dpn Gp Ftch, Ph3,m,Amca,lacZ Rbt Cy5.czi:0054-0300-0330:c:1/4; z:14/30 - 3Brain Lobe StL11 Gsb-LacZ wor,Rat,Rdx, Dpn	20.932	2948.11	61710	3068987	726.144	1.08044		86	4T1-3 StL11 Gsb-LacZ wor,Rat,Rdx, Dpn Gp Ftch, Ph3,m,Amca,lacZ Rbt Cy5.czi:0049-0538-0758:c:1/4; z:13/25 - 4T1-3 StL11 Gsb-LacZ wor,Rat,Rdx, Dpn Gp Ft	25.356	3068.45	77802.7	3869316	2155.65	0.873583													96	4 A8-10 StL11 Gsb-LacZ wor,Rat,Rdx, Dpn Gp Ftch, Ph3,m,Amca,lacZ Rbt Cy5.czi:0063-0310-0757:c:1/4; z:16/23 - 4 A8-10 StL11 Gsb-LacZ wor,Rat,Rdx, Dpn Gp	15.905	1922.44	30576.7	1520651	409.837	0.34332
	85	3Brain Lobe StL11 Gsb-LacZ wor,Rat,Rdx, Dpn Gp Ftch, Ph3,m,Amca,lacZ Rbt Cy5.czi:0034-0225-0420:c:1/4; z:9/30 - 3Brain Lobe StL11 Gsb-LacZ wor,Rat,Rdx, Dpn	74.961	1302.72	97653.6	4856551	726.144	1.70976		87	4T1-3 StL11 Gsb-LacZ wor,Rat,Rdx, Dpn Gp Ftch, Ph3,m,Amca,lacZ Rbt Cy5.czi:0061-0612-0703:c:1/4; z:16/25 - 4T1-3 StL11 Gsb-LacZ wor,Rat,Rdx, Dpn Gp Ft	20.409	3128.41	63848.5	3175338	2155.65	0.716902													97	4 A8-10 StL11 Gsb-LacZ wor,Rat,Rdx, Dpn Gp Ftch, Ph3,m,Amca,lacZ Rbt Cy5.czi:0063-0276-0817:c:1/4; z:16/23 - 4 A8-10 StL11 Gsb-LacZ wor,Rat,Rdx, Dpn Gp	32.856	1725.61	56696.4	2819650	409.837	0.636598
	86	3Brain Lobe StL11 Gsb-LacZ wor,Rat,Rdx, Dpn Gp Ftch, Ph3,m,Amca,lacZ Rbt Cy5.czi:0042-0224-0477:c:1/4; z:11/30 - 3Brain Lobe StL11 Gsb-LacZ wor,Rat,Rdx, Dpn	43.875	1157.87	50801.4	2526478	726.144	0.889453		88	4T1-3 StL11 Gsb-LacZ wor,Rat,Rdx, Dpn Gp Ftch, Ph3,m,Amca,lacZ Rbt Cy5.czi:0045-0639-0759:c:1/4; z:12/25 - 4T1-3 StL11 Gsb-LacZ wor,Rat,Rdx, Dpn Gp Ft	32.675	2033.91	66457.8	3305106	2155.65	0.7462													98	4 A8-10 StL11 Gsb-LacZ wor,Rat,Rdx, Dpn Gp Ftch, Ph3,m,Amca,lacZ Rbt Cy5.czi:0059-0282-0880:c:1/4; z:15/23 - 4 A8-10 StL11 Gsb-LacZ wor,Rat,Rdx, Dpn Gp	25.476	1193.55	30407.2	1512222	409.837	0.341417
	87	3Brain Lobe StL11 Gsb-LacZ wor,Rat,Rdx, Dpn Gp Ftch, Ph3,m,Amca,lacZ Rbt Cy5.czi:0030-0276-0451:c:1/4; z:8/30 - 3Brain Lobe StL11 Gsb-LacZ wor,Rat,Rdx, Dpn	55.658	1401.98	78031.3	3880686	726.144	1.36621		89	4T1-3 StL11 Gsb-LacZ wor,Rat,Rdx, Dpn Gp Ftch, Ph3,m,Amca,lacZ Rbt Cy5.czi:0045-0576-0760:c:1/4; z:12/25 - 4T1-3 StL11 Gsb-LacZ wor,Rat,Rdx, Dpn Gp Ft	22.239	2491.64	55411.6	2755754	2155.65	0.622172
	88	3Brain Lobe StL11 Gsb-LacZ wor,Rat,Rdx, Dpn Gp Ftch, Ph3,m,Amca,lacZ Rbt Cy5.czi:0034-0342-0388:c:1/4; z:9/30 - 3Brain Lobe StL11 Gsb-LacZ wor,Rat,Rdx, Dpn	21.596	2833.87	61199	3043573	726.144	1.0715		90	4T1-3 StL11 Gsb-LacZ wor,Rat,Rdx, Dpn Gp Ftch, Ph3,m,Amca,lacZ Rbt Cy5.czi:0037-0642-0572:c:1/4; z:10/25 - 4T1-3 StL11 Gsb-LacZ wor,Rat,Rdx, Dpn Gp Ft	21.716	1728.87	37544.6	1867182	2155.65	0.421557
	89	3Brain Lobe StL11 Gsb-LacZ wor,Rat,Rdx, Dpn Gp Ftch, Ph3,m,Amca,lacZ Rbt Cy5.czi:0042-0319-0363:c:1/4; z:11/30 - 3Brain Lobe StL11 Gsb-LacZ wor,Rat,Rdx, Dpn	44.136	1939.1	85584.6	4256326	726.144	1.49845		91	4T1-3 StL11 Gsb-LacZ wor,Rat,Rdx, Dpn Gp Ftch, Ph3,m,Amca,lacZ Rbt Cy5.czi:0037-0767-0217:c:1/4; z:10/25 - 4T1-3 StL11 Gsb-LacZ wor,Rat,Rdx, Dpn Gp Ft	15.684	506.485	7943.67	395058	2155.65	0.089193
	90	3Brain Lobe StL11 Gsb-LacZ wor,Rat,Rdx, Dpn Gp Ftch, Ph3,m,Amca,lacZ Rbt Cy5.czi:0042-0263-0373:c:1/4; z:11/30 - 3Brain Lobe StL11 Gsb-LacZ wor,Rat,Rdx, Dpn	16.75	1537.41	25751	1280659	726.144	0.450859		92	4T1-3 StL11 Gsb-LacZ wor,Rat,Rdx, Dpn Gp Ftch, Ph3,m,Amca,lacZ Rbt Cy5.czi:0065-0609-0428:c:1/4; z:17/25 - 4T1-3 StL11 Gsb-LacZ wor,Rat,Rdx, Dpn Gp Ft	17.735	2214.87	39280.6	1953518	2155.65	0.44105
	91	3Brain Lobe StL11 Gsb-LacZ wor,Rat,Rdx, Dpn Gp Ftch, Ph3,m,Amca,lacZ Rbt Cy5.czi:0042-0308-0424:c:1/4; z:11/30 - 3Brain Lobe StL11 Gsb-LacZ wor,Rat,Rdx, Dpn	24.189	2015.1	48744.1	2424163	726.144	0.853433		93	4T1-3 StL11 Gsb-LacZ wor,Rat,Rdx, Dpn Gp Ftch, Ph3,m,Amca,lacZ Rbt Cy5.czi:0077-0519-0546:c:1/4; z:20/25 - 4T1-3 StL11 Gsb-LacZ wor,Rat,Rdx, Dpn Gp Ft	23.828	1705.6	40640.2	2021137	2155.65	0.456316
	92	3Brain Lobe StL11 Gsb-LacZ wor,Rat,Rdx, Dpn Gp Ftch, Ph3,m,Amca,lacZ Rbt Cy5.czi:0026-0607-0370:c:1/4; z:7/30 - 3Brain Lobe StL11 Gsb-LacZ wor,Rat,Rdx, Dpn	28.191	4901.53	138178	6871948	726.144	2.41929		94	4T1-3 StL11 Gsb-LacZ wor,Rat,Rdx, Dpn Gp Ftch, Ph3,m,Amca,lacZ Rbt Cy5.czi:0038-0334-0422:c:2/4; z:10/25 - 4T1-3 StL11 Gsb-LacZ wor,Rat,Rdx, Dpn Gp Ft	20.168	15850.5	319673	15898100	2155.65	3.58935
	93	3Brain Lobe StL11 Gsb-LacZ wor,Rat,Rdx, Dpn Gp Ftch, Ph3,m,Amca,lacZ Rbt Cy5.czi:0018-0666-0316:c:1/4; z:5/30 - 3Brain Lobe StL11 Gsb-LacZ wor,Rat,Rdx, Dpn	42.809	2662.64	113985	5668752	726.144	1.9957		95	4T1-3 StL11 Gsb-LacZ wor,Rat,Rdx, Dpn Gp Ftch, Ph3,m,Amca,lacZ Rbt Cy5.czi:0054-0343-0354:c:2/4; z:14/25 - 4T1-3 StL11 Gsb-LacZ wor,Rat,Rdx, Dpn Gp Ft	9.33	10397.5	97008.3	4824456	2155.65	1.08923
	94	3Brain Lobe StL11 Gsb-LacZ wor,Rat,Rdx, Dpn Gp Ftch, Ph3,m,Amca,lacZ Rbt Cy5.czi:0030-0628-0326:c:1/4; z:8/30 - 3Brain Lobe StL11 Gsb-LacZ wor,Rat,Rdx, Dpn	21.334	3625.65	77350.2	3846813	726.144	1.35428		96	4T1-3 StL11 Gsb-LacZ wor,Rat,Rdx, Dpn Gp Ftch, Ph3,m,Amca,lacZ Rbt Cy5.czi:0054-0301-0364:c:2/4; z:14/25 - 4T1-3 StL11 Gsb-LacZ wor,Rat,Rdx, Dpn Gp Ft	25.195	12387.7	312105	15521744	2155.65	3.50438
	95	3Brain Lobe StL11 Gsb-LacZ wor,Rat,Rdx, Dpn Gp Ftch, Ph3,m,Amca,lacZ Rbt Cy5.czi:0030-0712-0338:c:1/4; z:8/30 - 3Brain Lobe StL11 Gsb-LacZ wor,Rat,Rdx, Dpn	32.635	2810.61	91723.2	4561617	726.144	1.60593		97	4T1-3 StL11 Gsb-LacZ wor,Rat,Rdx, Dpn Gp Ftch, Ph3,m,Amca,lacZ Rbt Cy5.czi:0066-0286-0398:c:2/4; z:17/25 - 4T1-3 StL11 Gsb-LacZ wor,Rat,Rdx, Dpn Gp Ft	36.234	15471.7	560599	27879963	2155.65	6.29452
	96	3Brain Lobe StL11 Gsb-LacZ wor,Rat,Rdx, Dpn Gp Ftch, Ph3,m,Amca,lacZ Rbt Cy5.czi:0034-0659-0357:c:1/4; z:9/30 - 3Brain Lobe StL11 Gsb-LacZ wor,Rat,Rdx, Dpn	11.964	2468.06	29527.9	1468494	726.144	0.516987		98	4T1-3 StL11 Gsb-LacZ wor,Rat,Rdx, Dpn Gp Ftch, Ph3,m,Amca,lacZ Rbt Cy5.czi:0054-0335-0758:c:2/4; z:14/25 - 4T1-3 StL11 Gsb-LacZ wor,Rat,Rdx, Dpn Gp Ft	38.225	13675.2	522730	25996616	2155.65	5.86931
	97	3Brain Lobe StL11 Gsb-LacZ wor,Rat,Rdx, Dpn Gp Ftch, Ph3,m,Amca,lacZ Rbt Cy5.czi:0046-0736-0383:c:1/4; z:12/30 - 3Brain Lobe StL11 Gsb-LacZ wor,Rat,Rdx, Dpn	38.989	2250.47	87743	4363670	726.144	1.53624		99	4T1-3 StL11 Gsb-LacZ wor,Rat,Rdx, Dpn Gp Ftch, Ph3,m,Amca,lacZ Rbt Cy5.czi:0038-0343-0636:c:2/4; z:10/25 - 4T1-3 StL11 Gsb-LacZ wor,Rat,Rdx, Dpn Gp Ft	51.556	5737.76	295816	14711621	2155.65	3.32147
	98	3Brain Lobe StL11 Gsb-LacZ wor,Rat,Rdx, Dpn Gp Ftch, Ph3,m,Amca,lacZ Rbt Cy5.czi:0054-0683-0377:c:1/4; z:14/30 - 3Brain Lobe StL11 Gsb-LacZ wor,Rat,Rdx, Dpn	21.173	3438.78	72810.3	3621033	726.144	1.27479		100	4T1-3 StL11 Gsb-LacZ wor,Rat,Rdx, Dpn Gp Ftch, Ph3,m,Amca,lacZ Rbt Cy5.czi:0062-0427-0821:c:2/4; z:16/25 - 4T1-3 StL11 Gsb-LacZ wor,Rat,Rdx, Dpn Gp Ft	38.285	11448.1	438289	21797190	2155.65	4.9212
	99	3Brain Lobe StL11 Gsb-LacZ wor,Rat,Rdx, Dpn Gp Ftch, Ph3,m,Amca,lacZ Rbt Cy5.czi:0062-0649-0423:c:1/4; z:16/30 - 3Brain Lobe StL11 Gsb-LacZ wor,Rat,Rdx, Dpn	36.334	4229.93	153692	7643482	726.144	2.69091		101	4T1-3 StL11 Gsb-LacZ wor,Rat,Rdx, Dpn Gp Ftch, Ph3,m,Amca,lacZ Rbt Cy5.czi:0062-0309-0624:c:2/4; z:16/25 - 4T1-3 StL11 Gsb-LacZ wor,Rat,Rdx, Dpn Gp Ft	19.283	16011.9	308760	15355379	2155.65	3.46681	89061.6
	100	3Brain Lobe StL11 Gsb-LacZ wor,Rat,Rdx, Dpn Gp Ftch, Ph3,m,Amca,lacZ Rbt Cy5.czi:0062-0732-0510:c:1/4; z:16/30 - 3Brain Lobe StL11 Gsb-LacZ wor,Rat,Rdx, Dpn	40.778	3000.22	122344	6084451	726.144	2.14205
	101	3Brain Lobe StL11 Gsb-LacZ wor,Rat,Rdx, Dpn Gp Ftch, Ph3,m,Amca,lacZ Rbt Cy5.czi:0070-0713-0549:c:1/4; z:18/30 - 3Brain Lobe StL11 Gsb-LacZ wor,Rat,Rdx, Dpn	29.598	2754.03	81514.9	4053933	726.144	1.4272
	102	3Brain Lobe StL11 Gsb-LacZ wor,Rat,Rdx, Dpn Gp Ftch, Ph3,m,Amca,lacZ Rbt Cy5.czi:0086-0681-0511:c:1/4; z:22/30 - 3Brain Lobe StL11 Gsb-LacZ wor,Rat,Rdx, Dpn	25.778	3407.6	87841	4368545	726.144	1.53796
	103	3Brain Lobe StL11 Gsb-LacZ wor,Rat,Rdx, Dpn Gp Ftch, Ph3,m,Amca,lacZ Rbt Cy5.czi:0078-0636-0484:c:1/4; z:20/30 - 3Brain Lobe StL11 Gsb-LacZ wor,Rat,Rdx, Dpn	18.901	5677.66	107314	5337005	726.144	1.87891
	104	3Brain Lobe StL11 Gsb-LacZ wor,Rat,Rdx, Dpn Gp Ftch, Ph3,m,Amca,lacZ Rbt Cy5.czi:0078-0642-0448:c:1/4; z:20/30 - 3Brain Lobe StL11 Gsb-LacZ wor,Rat,Rdx, Dpn	26.18	4523.06	118414	5889021	726.144	2.07324
	105	3Brain Lobe StL11 Gsb-LacZ wor,Rat,Rdx, Dpn Gp Ftch, Ph3,m,Amca,lacZ Rbt Cy5.czi:0046-0574-0437:c:1/4; z:12/30 - 3Brain Lobe StL11 Gsb-LacZ wor,Rat,Rdx, Dpn	29.679	6634.14	196894	9791997	726.144	3.4473
	106	3Brain Lobe StL11 Gsb-LacZ wor,Rat,Rdx, Dpn Gp Ftch, Ph3,m,Amca,lacZ Rbt Cy5.czi:0062-0523-0427:c:1/4; z:16/30 - 3Brain Lobe StL11 Gsb-LacZ wor,Rat,Rdx, Dpn	46.851	2373.28	111190	5529732	726.144	1.94676
	107	3Brain Lobe StL11 Gsb-LacZ wor,Rat,Rdx, Dpn Gp Ftch, Ph3,m,Amca,lacZ Rbt Cy5.czi:0062-0546-0471:c:1/4; z:16/30 - 3Brain Lobe StL11 Gsb-LacZ wor,Rat,Rdx, Dpn	26.482	5569.08	147479	7334484	726.144	2.58212
	108	3Brain Lobe StL11 Gsb-LacZ wor,Rat,Rdx, Dpn Gp Ftch, Ph3,m,Amca,lacZ Rbt Cy5.czi:0058-0685-0571:c:1/4; z:15/30 - 3Brain Lobe StL11 Gsb-LacZ wor,Rat,Rdx, Dpn	83.688	1509.09	126293	6280833	726.144	2.21118
	109	3Brain Lobe StL11 Gsb-LacZ wor,Rat,Rdx, Dpn Gp Ftch, Ph3,m,Amca,lacZ Rbt Cy5.czi:0058-0753-0461:c:1/4; z:15/30 - 3Brain Lobe StL11 Gsb-LacZ wor,Rat,Rdx, Dpn	27.085	2287.91	61967.8	3081809	726.144	1.08496
	110	3Brain Lobe StL11 Gsb-LacZ wor,Rat,Rdx, Dpn Gp Ftch, Ph3,m,Amca,lacZ Rbt Cy5.czi:0050-0526-0400:c:1/4; z:13/30 - 3Brain Lobe StL11 Gsb-LacZ wor,Rat,Rdx, Dpn	44.197	3221.41	142375	7080652	726.144	2.49276
	111	3Brain Lobe StL11 Gsb-LacZ wor,Rat,Rdx, Dpn Gp Ftch, Ph3,m,Amca,lacZ Rbt Cy5.czi:0050-0474-0330:c:1/4; z:13/30 - 3Brain Lobe StL11 Gsb-LacZ wor,Rat,Rdx, Dpn	21.937	1738.56	38139.6	1896772	726.144	0.667763
	112	3Brain Lobe StL11 Gsb-LacZ wor,Rat,Rdx, Dpn Gp Ftch, Ph3,m,Amca,lacZ Rbt Cy5.czi:0050-0456-0435:c:1/4; z:13/30 - 3Brain Lobe StL11 Gsb-LacZ wor,Rat,Rdx, Dpn	24.572	5369.84	131945	6561946	726.144	2.31015
	113	3Brain Lobe StL11 Gsb-LacZ wor,Rat,Rdx, Dpn Gp Ftch, Ph3,m,Amca,lacZ Rbt Cy5.czi:0062-0762-0567:c:1/4; z:16/30 - 3Brain Lobe StL11 Gsb-LacZ wor,Rat,Rdx, Dpn	36.918	2208.63	81537.4	4055051	726.144	1.42759
	114	3Brain Lobe StL11 Gsb-LacZ wor,Rat,Rdx, Dpn Gp Ftch, Ph3,m,Amca,lacZ Rbt Cy5.czi:0062-0771-0381:c:1/4; z:16/30 - 3Brain Lobe StL11 Gsb-LacZ wor,Rat,Rdx, Dpn	29.035	2227.6	64679.2	3216654	726.144	1.13243
	115	3Brain Lobe StL11 Gsb-LacZ wor,Rat,Rdx, Dpn Gp Ftch, Ph3,m,Amca,lacZ Rbt Cy5.czi:0062-0814-0393:c:1/4; z:16/30 - 3Brain Lobe StL11 Gsb-LacZ wor,Rat,Rdx, Dpn	34.444	2243.55	77277.7	3843205	726.144	1.35301
	116	3Brain Lobe StL11 Gsb-LacZ wor,Rat,Rdx, Dpn Gp Ftch, Ph3,m,Amca,lacZ Rbt Cy5.czi:0074-0804-0479:c:1/4; z:19/30 - 3Brain Lobe StL11 Gsb-LacZ wor,Rat,Rdx, Dpn	18.921	2343.65	44344.8	2205372	726.144	0.776407
	117	3Brain Lobe StL11 Gsb-LacZ wor,Rat,Rdx, Dpn Gp Ftch, Ph3,m,Amca,lacZ Rbt Cy5.czi:0086-0771-0417:c:1/4; z:22/30 - 3Brain Lobe StL11 Gsb-LacZ wor,Rat,Rdx, Dpn	24.994	1844.8	46108.6	2293091	726.144	0.807289
	118	3Brain Lobe StL11 Gsb-LacZ wor,Rat,Rdx, Dpn Gp Ftch, Ph3,m,Amca,lacZ Rbt Cy5.czi:0066-0806-0437:c:1/4; z:17/30 - 3Brain Lobe StL11 Gsb-LacZ wor,Rat,Rdx, Dpn	15.181	1441.37	21881.8	1088235	726.144	0.383116
	119	3Brain Lobe StL11 Gsb-LacZ wor,Rat,Rdx, Dpn Gp Ftch, Ph3,m,Amca,lacZ Rbt Cy5.czi:0066-0803-0564:c:1/4; z:17/30 - 3Brain Lobe StL11 Gsb-LacZ wor,Rat,Rdx, Dpn	13.472	440.603	5935.85	295204	726.144	0.103927
	120	3Brain Lobe StL11 Gsb-LacZ wor,Rat,Rdx, Dpn Gp Ftch, Ph3,m,Amca,lacZ Rbt Cy5.czi:0030-0791-0335:c:1/4; z:8/30 - 3Brain Lobe StL11 Gsb-LacZ wor,Rat,Rdx, Dpn	35.007	2321.07	81254.5	4040984	726.144	1.42264
	121	3Brain Lobe StL11 Gsb-LacZ wor,Rat,Rdx, Dpn Gp Ftch, Ph3,m,Amca,lacZ Rbt Cy5.czi:0046-0628-0445:c:1/4; z:12/30 - 3Brain Lobe StL11 Gsb-LacZ wor,Rat,Rdx, Dpn	10.456	3404.98	35602.3	1770590	726.144	0.623341
	122	3Brain Lobe StL11 Gsb-LacZ wor,Rat,Rdx, Dpn Gp Ftch, Ph3,m,Amca,lacZ Rbt Cy5.czi:0078-0218-0457:c:1/4; z:20/30 - 3Brain Lobe StL11 Gsb-LacZ wor,Rat,Rdx, Dpn	44.78	519.411	23259.1	1156729	726.144	0.407229
	123	3Brain Lobe StL11 Gsb-LacZ wor,Rat,Rdx, Dpn Gp Ftch, Ph3,m,Amca,lacZ Rbt Cy5.czi:0078-0264-0461:c:1/4; z:20/30 - 3Brain Lobe StL11 Gsb-LacZ wor,Rat,Rdx, Dpn	40.135	713.084	28619.5	1423316	726.144	0.501082
	124	3Brain Lobe StL11 Gsb-LacZ wor,Rat,Rdx, Dpn Gp Ftch, Ph3,m,Amca,lacZ Rbt Cy5.czi:0078-0239-0405:c:1/4; z:20/30 - 3Brain Lobe StL11 Gsb-LacZ wor,Rat,Rdx, Dpn	39.009	424.718	16567.7	823953	726.144	0.290075
	125	3Brain Lobe StL11 Gsb-LacZ wor,Rat,Rdx, Dpn Gp Ftch, Ph3,m,Amca,lacZ Rbt Cy5.czi:0070-0281-0319:c:1/4; z:18/30 - 3Brain Lobe StL11 Gsb-LacZ wor,Rat,Rdx, Dpn	33.338	599.694	19992.8	994292	726.144	0.350043
	126	3Brain Lobe StL11 Gsb-LacZ wor,Rat,Rdx, Dpn Gp Ftch, Ph3,m,Amca,lacZ Rbt Cy5.czi:0074-0352-0320:c:1/4; z:19/30 - 3Brain Lobe StL11 Gsb-LacZ wor,Rat,Rdx, Dpn	27.648	771.593	21333	1060941	726.144	0.373507
	127	3Brain Lobe StL11 Gsb-LacZ wor,Rat,Rdx, Dpn Gp Ftch, Ph3,m,Amca,lacZ Rbt Cy5.czi:0074-0425-0781:c:1/4; z:19/30 - 3Brain Lobe StL11 Gsb-LacZ wor,Rat,Rdx, Dpn	23.828	622.553	14833.9	737725	726.144	0.259718
	128	3Brain Lobe StL11 Gsb-LacZ wor,Rat,Rdx, Dpn Gp Ftch, Ph3,m,Amca,lacZ Rbt Cy5.czi:0082-0460-0740:c:1/4; z:21/30 - 3Brain Lobe StL11 Gsb-LacZ wor,Rat,Rdx, Dpn	21.817	1396.25	30461.6	1514929	726.144	0.533335
	129	3Brain Lobe StL11 Gsb-LacZ wor,Rat,Rdx, Dpn Gp Ftch, Ph3,m,Amca,lacZ Rbt Cy5.czi:0066-0287-0697:c:1/4; z:17/30 - 3Brain Lobe StL11 Gsb-LacZ wor,Rat,Rdx, Dpn	18.459	532.603	9831.22	488930	726.144	0.172129
	130	3Brain Lobe StL11 Gsb-LacZ wor,Rat,Rdx, Dpn Gp Ftch, Ph3,m,Amca,lacZ Rbt Cy5.czi:0106-0459-0817:c:1/4; z:27/30 - 3Brain Lobe StL11 Gsb-LacZ wor,Rat,Rdx, Dpn	26.924	630.072	16964.1	843666	726.144	0.297015
E4	1	4Brain Lobe StL11 Gsb-LacZ wor,Rat,Rdx, Dpn Gp Ftch, Ph3,m,Amca,lacZ Rbt Cy5.czi:0066-0486-0768:c:1/4; z:17/31 - 4Brain Lobe StL11 Gsb-LacZ wor,Rat,Rdx, Dpn	47.796	1367.85	65377.5	3251380	434.27	0.734071
	2	4Brain Lobe StL11 Gsb-LacZ wor,Rat,Rdx, Dpn Gp Ftch, Ph3,m,Amca,lacZ Rbt Cy5.czi:0030-0482-0748:c:1/4; z:8/31 - 4Brain Lobe StL11 Gsb-LacZ wor,Rat,Rdx, Dpn	26.944	1129.51	30433.7	1513540	434.27	0.341715
	3	4Brain Lobe StL11 Gsb-LacZ wor,Rat,Rdx, Dpn Gp Ftch, Ph3,m,Amca,lacZ Rbt Cy5.czi:0050-0478-0694:c:1/4; z:13/31 - 4Brain Lobe StL11 Gsb-LacZ wor,Rat,Rdx, Dpn	28.211	1363.2	38457.3	1912576	434.27	0.431806
	4	4Brain Lobe StL11 Gsb-LacZ wor,Rat,Rdx, Dpn Gp Ftch, Ph3,m,Amca,lacZ Rbt Cy5.czi:0066-0424-0691:c:1/4; z:17/31 - 4Brain Lobe StL11 Gsb-LacZ wor,Rat,Rdx, Dpn	28.472	1096.45	31218.5	1552569	434.27	0.350527
	5	4Brain Lobe StL11 Gsb-LacZ wor,Rat,Rdx, Dpn Gp Ftch, Ph3,m,Amca,lacZ Rbt Cy5.czi:0074-0491-0701:c:1/4; z:19/31 - 4Brain Lobe StL11 Gsb-LacZ wor,Rat,Rdx, Dpn	66.154	1089.34	72064	3583918	434.27	0.809148
	6	4Brain Lobe StL11 Gsb-LacZ wor,Rat,Rdx, Dpn Gp Ftch, Ph3,m,Amca,lacZ Rbt Cy5.czi:0090-0437-0830:c:1/4; z:23/31 - 4Brain Lobe StL11 Gsb-LacZ wor,Rat,Rdx, Dpn	39.853	208.385	8304.85	413020	434.27	0.0932484
	7	4Brain Lobe StL11 Gsb-LacZ wor,Rat,Rdx, Dpn Gp Ftch, Ph3,m,Amca,lacZ Rbt Cy5.czi:0070-0412-0819:c:1/4; z:18/31 - 4Brain Lobe StL11 Gsb-LacZ wor,Rat,Rdx, Dpn	43.654	267.713	11686.7	581206	434.27	0.13122
	8	4Brain Lobe StL11 Gsb-LacZ wor,Rat,Rdx, Dpn Gp Ftch, Ph3,m,Amca,lacZ Rbt Cy5.czi:0070-0494-0847:c:1/4; z:18/31 - 4Brain Lobe StL11 Gsb-LacZ wor,Rat,Rdx, Dpn	82.522	704.45	58132.4	2891062	434.27	0.652721
	9	4Brain Lobe StL11 Gsb-LacZ wor,Rat,Rdx, Dpn Gp Ftch, Ph3,m,Amca,lacZ Rbt Cy5.czi:0030-0464-0658:c:1/4; z:8/31 - 4Brain Lobe StL11 Gsb-LacZ wor,Rat,Rdx, Dpn	62.434	911.874	56932.1	2831368	434.27	0.639244
	10	4Brain Lobe StL11 Gsb-LacZ wor,Rat,Rdx, Dpn Gp Ftch, Ph3,m,Amca,lacZ Rbt Cy5.czi:0042-0409-0664:c:1/4; z:11/31 - 4Brain Lobe StL11 Gsb-LacZ wor,Rat,Rdx, Dpn	21.033	695.19	14621.6	727169	434.27	0.164174
	11	4Brain Lobe StL11 Gsb-LacZ wor,Rat,Rdx, Dpn Gp Ftch, Ph3,m,Amca,lacZ Rbt Cy5.czi:0050-0389-0620:c:1/4; z:13/31 - 4Brain Lobe StL11 Gsb-LacZ wor,Rat,Rdx, Dpn	28.955	1234.52	35745.5	1777708	434.27	0.401357
	12	4Brain Lobe StL11 Gsb-LacZ wor,Rat,Rdx, Dpn Gp Ftch, Ph3,m,Amca,lacZ Rbt Cy5.czi:0046-0365-0678:c:1/4; z:12/31 - 4Brain Lobe StL11 Gsb-LacZ wor,Rat,Rdx, Dpn	20.148	1250.96	25204.1	1253462	434.27	0.282997
	13	4Brain Lobe StL11 Gsb-LacZ wor,Rat,Rdx, Dpn Gp Ftch, Ph3,m,Amca,lacZ Rbt Cy5.czi:0038-0345-0641:c:1/4; z:10/31 - 4Brain Lobe StL11 Gsb-LacZ wor,Rat,Rdx, Dpn	28.372	757.833	21501.1	1069302	434.27	0.241418
	14	4Brain Lobe StL11 Gsb-LacZ wor,Rat,Rdx, Dpn Gp Ftch, Ph3,m,Amca,lacZ Rbt Cy5.czi:0022-0326-0668:c:1/4; z:6/31 - 4Brain Lobe StL11 Gsb-LacZ wor,Rat,Rdx, Dpn	28.794	642.747	18507.3	920413	434.27	0.207804
	15	4Brain Lobe StL11 Gsb-LacZ wor,Rat,Rdx, Dpn Gp Ftch, Ph3,m,Amca,lacZ Rbt Cy5.czi:0038-0290-0637:c:1/4; z:10/31 - 4Brain Lobe StL11 Gsb-LacZ wor,Rat,Rdx, Dpn	27.608	910.574	25138.9	1250218	434.27	0.282264
	16	4Brain Lobe StL11 Gsb-LacZ wor,Rat,Rdx, Dpn Gp Ftch, Ph3,m,Amca,lacZ Rbt Cy5.czi:0050-0349-0588:c:1/4; z:13/31 - 4Brain Lobe StL11 Gsb-LacZ wor,Rat,Rdx, Dpn	24.833	1777.21	44133.4	2194861	434.27	0.495538
	17	4Brain Lobe StL11 Gsb-LacZ wor,Rat,Rdx, Dpn Gp Ftch, Ph3,m,Amca,lacZ Rbt Cy5.czi:0038-0375-0555:c:1/4; z:10/31 - 4Brain Lobe StL11 Gsb-LacZ wor,Rat,Rdx, Dpn	24.149	1470.01	35499.7	1765486	434.27	0.398597
	18	4Brain Lobe StL11 Gsb-LacZ wor,Rat,Rdx, Dpn Gp Ftch, Ph3,m,Amca,lacZ Rbt Cy5.czi:0062-0353-0611:c:1/4; z:16/31 - 4Brain Lobe StL11 Gsb-LacZ wor,Rat,Rdx, Dpn	25.979	611.553	15887.6	790127	434.27	0.178389
	19	4Brain Lobe StL11 Gsb-LacZ wor,Rat,Rdx, Dpn Gp Ftch, Ph3,m,Amca,lacZ Rbt Cy5.czi:0066-0428-0545:c:1/4; z:17/31 - 4Brain Lobe StL11 Gsb-LacZ wor,Rat,Rdx, Dpn	34.183	656.889	22454.4	1116712	434.27	0.252122
	20	4Brain Lobe StL11 Gsb-LacZ wor,Rat,Rdx, Dpn Gp Ftch, Ph3,m,Amca,lacZ Rbt Cy5.czi:0054-0457-0574:c:1/4; z:14/31 - 4Brain Lobe StL11 Gsb-LacZ wor,Rat,Rdx, Dpn	27.648	1643.37	45435.8	2259631	434.27	0.510161
	21	4Brain Lobe StL11 Gsb-LacZ wor,Rat,Rdx, Dpn Gp Ftch, Ph3,m,Amca,lacZ Rbt Cy5.czi:0046-0445-0652:c:1/4; z:12/31 - 4Brain Lobe StL11 Gsb-LacZ wor,Rat,Rdx, Dpn	28.131	1121.52	31548.9	1569002	434.27	0.354237
	22	4Brain Lobe StL11 Gsb-LacZ wor,Rat,Rdx, Dpn Gp Ftch, Ph3,m,Amca,lacZ Rbt Cy5.czi:0054-0450-0622:c:1/4; z:14/31 - 4Brain Lobe StL11 Gsb-LacZ wor,Rat,Rdx, Dpn	21.937	1499.96	32905.2	1636454	434.27	0.369466
	23	4Brain Lobe StL11 Gsb-LacZ wor,Rat,Rdx, Dpn Gp Ftch, Ph3,m,Amca,lacZ Rbt Cy5.czi:0070-0317-0629:c:1/4; z:18/31 - 4Brain Lobe StL11 Gsb-LacZ wor,Rat,Rdx, Dpn	25.275	415.589	10504.1	522396	434.27	0.117942
	24	4Brain Lobe StL11 Gsb-LacZ wor,Rat,Rdx, Dpn Gp Ftch, Ph3,m,Amca,lacZ Rbt Cy5.czi:0038-0304-0554:c:1/4; z:10/31 - 4Brain Lobe StL11 Gsb-LacZ wor,Rat,Rdx, Dpn	19.786	1234.36	24422.8	1214605	434.27	0.274224
	25	4Brain Lobe StL11 Gsb-LacZ wor,Rat,Rdx, Dpn Gp Ftch, Ph3,m,Amca,lacZ Rbt Cy5.czi:0038-0263-0599:c:1/4; z:10/31 - 4Brain Lobe StL11 Gsb-LacZ wor,Rat,Rdx, Dpn	20.57	1174.86	24167	1201885	434.27	0.271352
	26	4Brain Lobe StL11 Gsb-LacZ wor,Rat,Rdx, Dpn Gp Ftch, Ph3,m,Amca,lacZ Rbt Cy5.czi:0026-0268-0563:c:1/4; z:7/31 - 4Brain Lobe StL11 Gsb-LacZ wor,Rat,Rdx, Dpn	22.822	1198.38	27349.7	1360164	434.27	0.307087
	27	4Brain Lobe StL11 Gsb-LacZ wor,Rat,Rdx, Dpn Gp Ftch, Ph3,m,Amca,lacZ Rbt Cy5.czi:0078-0383-0586:c:1/4; z:20/31 - 4Brain Lobe StL11 Gsb-LacZ wor,Rat,Rdx, Dpn	18.499	452.362	8368.25	416173	434.27	0.0939602
	28	4Brain Lobe StL11 Gsb-LacZ wor,Rat,Rdx, Dpn Gp Ftch, Ph3,m,Amca,lacZ Rbt Cy5.czi:0018-0267-0660:c:1/4; z:5/31 - 4Brain Lobe StL11 Gsb-LacZ wor,Rat,Rdx, Dpn	31.287	800.027	25030.8	1244842	434.27	0.28105
	29	4Brain Lobe StL11 Gsb-LacZ wor,Rat,Rdx, Dpn Gp Ftch, Ph3,m,Amca,lacZ Rbt Cy5.czi:0066-0549-0736:c:1/4; z:17/31 - 4Brain Lobe StL11 Gsb-LacZ wor,Rat,Rdx, Dpn	96.778	1540.09	149046	7412434	434.27	1.67352
	30	4Brain Lobe StL11 Gsb-LacZ wor,Rat,Rdx, Dpn Gp Ftch, Ph3,m,Amca,lacZ Rbt Cy5.czi:0074-0563-0813:c:1/4; z:19/31 - 4Brain Lobe StL11 Gsb-LacZ wor,Rat,Rdx, Dpn	66.436	1076.16	71495	3555620	434.27	0.80276
	31	4Brain Lobe StL11 Gsb-LacZ wor,Rat,Rdx, Dpn Gp Ftch, Ph3,m,Amca,lacZ Rbt Cy5.czi:0082-0589-0744:c:1/4; z:21/31 - 4Brain Lobe StL11 Gsb-LacZ wor,Rat,Rdx, Dpn	21.374	1331.37	28457.1	1415242	434.27	0.319522
	32	4Brain Lobe StL11 Gsb-LacZ wor,Rat,Rdx, Dpn Gp Ftch, Ph3,m,Amca,lacZ Rbt Cy5.czi:0078-0563-0692:c:1/4; z:20/31 - 4Brain Lobe StL11 Gsb-LacZ wor,Rat,Rdx, Dpn	41.301	2010.14	83021	4128835	434.27	0.932175
	33	4Brain Lobe StL11 Gsb-LacZ wor,Rat,Rdx, Dpn Gp Ftch, Ph3,m,Amca,lacZ Rbt Cy5.czi:0090-0606-0801:c:1/4; z:23/31 - 4Brain Lobe StL11 Gsb-LacZ wor,Rat,Rdx, Dpn	34.304	2112.85	72478.3	3604520	434.27	0.8138
	34	4Brain Lobe StL11 Gsb-LacZ wor,Rat,Rdx, Dpn Gp Ftch, Ph3,m,Amca,lacZ Rbt Cy5.czi:0070-0551-0897:c:1/4; z:18/31 - 4Brain Lobe StL11 Gsb-LacZ wor,Rat,Rdx, Dpn	56.04	1213.53	68006.3	3382119	434.27	0.763588
	35	4Brain Lobe StL11 Gsb-LacZ wor,Rat,Rdx, Dpn Gp Ftch, Ph3,m,Amca,lacZ Rbt Cy5.czi:0066-0617-0894:c:1/4; z:17/31 - 4Brain Lobe StL11 Gsb-LacZ wor,Rat,Rdx, Dpn	19.504	1464.67	28567.4	1420726	434.27	0.32076
	36	4Brain Lobe StL11 Gsb-LacZ wor,Rat,Rdx, Dpn Gp Ftch, Ph3,m,Amca,lacZ Rbt Cy5.czi:0050-0571-0901:c:1/4; z:13/31 - 4Brain Lobe StL11 Gsb-LacZ wor,Rat,Rdx, Dpn	34.223	1030.98	35283.5	1754735	434.27	0.39617
	37	4Brain Lobe StL11 Gsb-LacZ wor,Rat,Rdx, Dpn Gp Ftch, Ph3,m,Amca,lacZ Rbt Cy5.czi:0046-0634-0844:c:1/4; z:12/31 - 4Brain Lobe StL11 Gsb-LacZ wor,Rat,Rdx, Dpn	31.287	1494.03	46744.4	2324714	434.27	0.524855
	38	4Brain Lobe StL11 Gsb-LacZ wor,Rat,Rdx, Dpn Gp Ftch, Ph3,m,Amca,lacZ Rbt Cy5.czi:0058-0727-0824:c:1/4; z:15/31 - 4Brain Lobe StL11 Gsb-LacZ wor,Rat,Rdx, Dpn	26.743	1680.37	44938.4	2234894	434.27	0.504577
	39	4Brain Lobe StL11 Gsb-LacZ wor,Rat,Rdx, Dpn Gp Ftch, Ph3,m,Amca,lacZ Rbt Cy5.czi:0050-0746-0869:c:1/4; z:13/31 - 4Brain Lobe StL11 Gsb-LacZ wor,Rat,Rdx, Dpn	26.663	959.165	25573.9	1271853	434.27	0.287149
	40	4Brain Lobe StL11 Gsb-LacZ wor,Rat,Rdx, Dpn Gp Ftch, Ph3,m,Amca,lacZ Rbt Cy5.czi:0046-0635-0911:c:1/4; z:12/31 - 4Brain Lobe StL11 Gsb-LacZ wor,Rat,Rdx, Dpn	85.779	758.553	65068	3235988	434.27	0.730596
	41	4Brain Lobe StL11 Gsb-LacZ wor,Rat,Rdx, Dpn Gp Ftch, Ph3,m,Amca,lacZ Rbt Cy5.czi:0050-0738-0822:c:1/4; z:13/31 - 4Brain Lobe StL11 Gsb-LacZ wor,Rat,Rdx, Dpn	45.101	1302.49	58744.1	2921486	434.27	0.65959
	42	4Brain Lobe StL11 Gsb-LacZ wor,Rat,Rdx, Dpn Gp Ftch, Ph3,m,Amca,lacZ Rbt Cy5.czi:0106-0705-0832:c:1/4; z:27/31 - 4Brain Lobe StL11 Gsb-LacZ wor,Rat,Rdx, Dpn	35.048	2414.28	84614.5	4208081	434.27	0.950067
	43	4Brain Lobe StL11 Gsb-LacZ wor,Rat,Rdx, Dpn Gp Ftch, Ph3,m,Amca,lacZ Rbt Cy5.czi:0094-0656-0820:c:1/4; z:24/31 - 4Brain Lobe StL11 Gsb-LacZ wor,Rat,Rdx, Dpn	31.991	1904.9	60939.9	3030689	434.27	0.684245
	44	4Brain Lobe StL11 Gsb-LacZ wor,Rat,Rdx, Dpn Gp Ftch, Ph3,m,Amca,lacZ Rbt Cy5.czi:0082-0681-0799:c:1/4; z:21/31 - 4Brain Lobe StL11 Gsb-LacZ wor,Rat,Rdx, Dpn	23.224	1859.18	43178.2	2147354	434.27	0.484812
	45	4Brain Lobe StL11 Gsb-LacZ wor,Rat,Rdx, Dpn Gp Ftch, Ph3,m,Amca,lacZ Rbt Cy5.czi:0078-0657-0889:c:1/4; z:20/31 - 4Brain Lobe StL11 Gsb-LacZ wor,Rat,Rdx, Dpn	40.658	1198.29	48719.6	2422942	434.27	0.547033
	46	4Brain Lobe StL11 Gsb-LacZ wor,Rat,Rdx, Dpn Gp Ftch, Ph3,m,Amca,lacZ Rbt Cy5.czi:0098-0701-0732:c:1/4; z:25/31 - 4Brain Lobe StL11 Gsb-LacZ wor,Rat,Rdx, Dpn	35.631	2931.88	104465	5195291	434.27	1.17295
	47	4Brain Lobe StL11 Gsb-LacZ wor,Rat,Rdx, Dpn Gp Ftch, Ph3,m,Amca,lacZ Rbt Cy5.czi:0082-0678-0701:c:1/4; z:21/31 - 4Brain Lobe StL11 Gsb-LacZ wor,Rat,Rdx, Dpn	22.862	2637.28	60294.4	2998588	434.27	0.676997
	48	4Brain Lobe StL11 Gsb-LacZ wor,Rat,Rdx, Dpn Gp Ftch, Ph3,m,Amca,lacZ Rbt Cy5.czi:0082-0664-0741:c:1/4; z:21/31 - 4Brain Lobe StL11 Gsb-LacZ wor,Rat,Rdx, Dpn	39.652	2202.7	87342.1	4343735	434.27	0.980694
	49	4Brain Lobe StL11 Gsb-LacZ wor,Rat,Rdx, Dpn Gp Ftch, Ph3,m,Amca,lacZ Rbt Cy5.czi:0082-0622-0680:c:1/4; z:21/31 - 4Brain Lobe StL11 Gsb-LacZ wor,Rat,Rdx, Dpn	33.439	2639.44	88260.2	4389394	434.27	0.991002
	50	4Brain Lobe StL11 Gsb-LacZ wor,Rat,Rdx, Dpn Gp Ftch, Ph3,m,Amca,lacZ Rbt Cy5.czi:0082-0712-0845:c:1/4; z:21/31 - 4Brain Lobe StL11 Gsb-LacZ wor,Rat,Rdx, Dpn	34.746	1714.18	59560.8	2962101	434.27	0.66876
	51	4Brain Lobe StL11 Gsb-LacZ wor,Rat,Rdx, Dpn Gp Ftch, Ph3,m,Amca,lacZ Rbt Cy5.czi:0082-0741-0751:c:1/4; z:21/31 - 4Brain Lobe StL11 Gsb-LacZ wor,Rat,Rdx, Dpn	36.475	2754.85	100484	4997303	434.27	1.12825
	52	4Brain Lobe StL11 Gsb-LacZ wor,Rat,Rdx, Dpn Gp Ftch, Ph3,m,Amca,lacZ Rbt Cy5.czi:0086-0724-0689:c:1/4; z:22/31 - 4Brain Lobe StL11 Gsb-LacZ wor,Rat,Rdx, Dpn	25.537	2161.67	55201.9	2745325	434.27	0.619818
	53	4Brain Lobe StL11 Gsb-LacZ wor,Rat,Rdx, Dpn Gp Ftch, Ph3,m,Amca,lacZ Rbt Cy5.czi:0058-0670-0643:c:1/4; z:15/31 - 4Brain Lobe StL11 Gsb-LacZ wor,Rat,Rdx, Dpn	25.758	2062.82	53133.9	2642477	434.27	0.596597
	54	4Brain Lobe StL11 Gsb-LacZ wor,Rat,Rdx, Dpn Gp Ftch, Ph3,m,Amca,lacZ Rbt Cy5.czi:0062-0600-0643:c:1/4; z:16/31 - 4Brain Lobe StL11 Gsb-LacZ wor,Rat,Rdx, Dpn	29.558	2259.95	66800.1	3322129	434.27	0.750044
	55	4Brain Lobe StL11 Gsb-LacZ wor,Rat,Rdx, Dpn Gp Ftch, Ph3,m,Amca,lacZ Rbt Cy5.czi:0074-0687-0645:c:1/4; z:19/31 - 4Brain Lobe StL11 Gsb-LacZ wor,Rat,Rdx, Dpn	25.999	2035.05	52909.6	2631320	434.27	0.594078
	56	4Brain Lobe StL11 Gsb-LacZ wor,Rat,Rdx, Dpn Gp Ftch, Ph3,m,Amca,lacZ Rbt Cy5.czi:0070-0740-0784:c:1/4; z:18/31 - 4Brain Lobe StL11 Gsb-LacZ wor,Rat,Rdx, Dpn	50.168	1871.44	93887.2	4669236	434.27	1.05418
	57	4Brain Lobe StL11 Gsb-LacZ wor,Rat,Rdx, Dpn Gp Ftch, Ph3,m,Amca,lacZ Rbt Cy5.czi:0074-0544-0620:c:1/4; z:19/31 - 4Brain Lobe StL11 Gsb-LacZ wor,Rat,Rdx, Dpn	79.747	1648.44	131458	6537728	434.27	1.47604
	58	4Brain Lobe StL11 Gsb-LacZ wor,Rat,Rdx, Dpn Gp Ftch, Ph3,m,Amca,lacZ Rbt Cy5.czi:0082-0585-0586:c:1/4; z:21/31 - 4Brain Lobe StL11 Gsb-LacZ wor,Rat,Rdx, Dpn	23.023	2643.2	60854.9	3026463	434.27	0.683291
	59	4Brain Lobe StL11 Gsb-LacZ wor,Rat,Rdx, Dpn Gp Ftch, Ph3,m,Amca,lacZ Rbt Cy5.czi:0070-0660-0590:c:1/4; z:18/31 - 4Brain Lobe StL11 Gsb-LacZ wor,Rat,Rdx, Dpn	29.236	1697.34	49624.3	2467938	434.27	0.557191
	60	4Brain Lobe StL11 Gsb-LacZ wor,Rat,Rdx, Dpn Gp Ftch, Ph3,m,Amca,lacZ Rbt Cy5.czi:0070-0725-0614:c:1/4; z:18/31 - 4Brain Lobe StL11 Gsb-LacZ wor,Rat,Rdx, Dpn	34.304	1783.46	61179.1	3042586	434.27	0.686931
	61	4Brain Lobe StL11 Gsb-LacZ wor,Rat,Rdx, Dpn Gp Ftch, Ph3,m,Amca,lacZ Rbt Cy5.czi:0070-0721-0567:c:1/4; z:18/31 - 4Brain Lobe StL11 Gsb-LacZ wor,Rat,Rdx, Dpn	22.5	1353.2	30447.7	1514235	434.27	0.341872
	62	4Brain Lobe StL11 Gsb-LacZ wor,Rat,Rdx, Dpn Gp Ftch, Ph3,m,Amca,lacZ Rbt Cy5.czi:0070-0634-0685:c:1/4; z:18/31 - 4Brain Lobe StL11 Gsb-LacZ wor,Rat,Rdx, Dpn	29.739	2550.77	75857.7	3772586	434.27	0.851744
	63	4Brain Lobe StL11 Gsb-LacZ wor,Rat,Rdx, Dpn Gp Ftch, Ph3,m,Amca,lacZ Rbt Cy5.czi:0062-0648-0551:c:1/4; z:16/31 - 4Brain Lobe StL11 Gsb-LacZ wor,Rat,Rdx, Dpn	34.263	1883.03	64518.8	3208677	434.27	0.724429
	64	4Brain Lobe StL11 Gsb-LacZ wor,Rat,Rdx, Dpn Gp Ftch, Ph3,m,Amca,lacZ Rbt Cy5.czi:0082-0775-0826:c:1/4; z:21/31 - 4Brain Lobe StL11 Gsb-LacZ wor,Rat,Rdx, Dpn	35.771	1750.67	62624.1	3114448	434.27	0.703155
	65	4Brain Lobe StL11 Gsb-LacZ wor,Rat,Rdx, Dpn Gp Ftch, Ph3,m,Amca,lacZ Rbt Cy5.czi:0066-0780-0707:c:1/4; z:17/31 - 4Brain Lobe StL11 Gsb-LacZ wor,Rat,Rdx, Dpn	26.964	2215.47	59738.6	2970944	434.27	0.670756
	66	4Brain Lobe StL11 Gsb-LacZ wor,Rat,Rdx, Dpn Gp Ftch, Ph3,m,Amca,lacZ Rbt Cy5.czi:0066-0793-0887:c:1/4; z:17/31 - 4Brain Lobe StL11 Gsb-LacZ wor,Rat,Rdx, Dpn	33.419	921.721	30802.9	1531901	434.27	0.34586
	67	4Brain Lobe StL11 Gsb-LacZ wor,Rat,Rdx, Dpn Gp Ftch, Ph3,m,Amca,lacZ Rbt Cy5.czi:0058-0803-0767:c:1/4; z:15/31 - 4Brain Lobe StL11 Gsb-LacZ wor,Rat,Rdx, Dpn	27.99	1154.49	32314.1	1607056	434.27	0.362828
	68	4Brain Lobe StL11 Gsb-LacZ wor,Rat,Rdx, Dpn Gp Ftch, Ph3,m,Amca,lacZ Rbt Cy5.czi:0054-0819-0717:c:1/4; z:14/31 - 4Brain Lobe StL11 Gsb-LacZ wor,Rat,Rdx, Dpn	52.159	1304.65	68049.3	3384256	434.27	0.76407
	69	4Brain Lobe StL11 Gsb-LacZ wor,Rat,Rdx, Dpn Gp Ftch, Ph3,m,Amca,lacZ Rbt Cy5.czi:0066-0830-0840:c:1/4; z:17/31 - 4Brain Lobe StL11 Gsb-LacZ wor,Rat,Rdx, Dpn	92.455	948.815	87722.5	4362650	434.27	0.984964
	70	4Brain Lobe StL11 Gsb-LacZ wor,Rat,Rdx, Dpn Gp Ftch, Ph3,m,Amca,lacZ Rbt Cy5.czi:0062-0856-0901:c:1/4; z:16/31 - 4Brain Lobe StL11 Gsb-LacZ wor,Rat,Rdx, Dpn	67.099	719.581	48283.2	2401241	434.27	0.542133
	71	4Brain Lobe StL11 Gsb-LacZ wor,Rat,Rdx, Dpn Gp Ftch, Ph3,m,Amca,lacZ Rbt Cy5.czi:0050-0867-0851:c:1/4; z:13/31 - 4Brain Lobe StL11 Gsb-LacZ wor,Rat,Rdx, Dpn	22.098	974.247	21529.2	1070697	434.27	0.241733
	72	4Brain Lobe StL11 Gsb-LacZ wor,Rat,Rdx, Dpn Gp Ftch, Ph3,m,Amca,lacZ Rbt Cy5.czi:0050-0803-0873:c:1/4; z:13/31 - 4Brain Lobe StL11 Gsb-LacZ wor,Rat,Rdx, Dpn	76.369	846.146	64619.1	3213662	434.27	0.725555
	73	4Brain Lobe StL11 Gsb-LacZ wor,Rat,Rdx, Dpn Gp Ftch, Ph3,m,Amca,lacZ Rbt Cy5.czi:0090-0831-0781:c:1/4; z:23/31 - 4Brain Lobe StL11 Gsb-LacZ wor,Rat,Rdx, Dpn	36.777	435.077	16000.7	795755	434.27	0.179659
	74	4Brain Lobe StL11 Gsb-LacZ wor,Rat,Rdx, Dpn Gp Ftch, Ph3,m,Amca,lacZ Rbt Cy5.czi:0086-0840-0828:c:1/4; z:22/31 - 4Brain Lobe StL11 Gsb-LacZ wor,Rat,Rdx, Dpn	12.427	1827.35	22707.5	1129301	434.27	0.254965
	75	4Brain Lobe StL11 Gsb-LacZ wor,Rat,Rdx, Dpn Gp Ftch, Ph3,m,Amca,lacZ Rbt Cy5.czi:0086-0879-0808:c:1/4; z:22/31 - 4Brain Lobe StL11 Gsb-LacZ wor,Rat,Rdx, Dpn	35.631	297.293	10592.8	526803	434.27	0.118937
	76	4Brain Lobe StL11 Gsb-LacZ wor,Rat,Rdx, Dpn Gp Ftch, Ph3,m,Amca,lacZ Rbt Cy5.czi:0030-0800-0625:c:1/4; z:8/31 - 4Brain Lobe StL11 Gsb-LacZ wor,Rat,Rdx, Dpn	67.481	1291.39	87144.4	4333899	434.27	0.978473
	77	4Brain Lobe StL11 Gsb-LacZ wor,Rat,Rdx, Dpn Gp Ftch, Ph3,m,Amca,lacZ Rbt Cy5.czi:0070-0763-0652:c:1/4; z:18/31 - 4Brain Lobe StL11 Gsb-LacZ wor,Rat,Rdx, Dpn	34.987	1949.74	68216.2	3392555	434.27	0.765944
	78	4Brain Lobe StL11 Gsb-LacZ wor,Rat,Rdx, Dpn Gp Ftch, Ph3,m,Amca,lacZ Rbt Cy5.czi:0062-0752-0692:c:1/4; z:16/31 - 4Brain Lobe StL11 Gsb-LacZ wor,Rat,Rdx, Dpn	16.126	1947.26	31402.1	1561702	434.27	0.352589
	79	4Brain Lobe StL11 Gsb-LacZ wor,Rat,Rdx, Dpn Gp Ftch, Ph3,m,Amca,lacZ Rbt Cy5.czi:0074-0770-0589:c:1/4; z:19/31 - 4Brain Lobe StL11 Gsb-LacZ wor,Rat,Rdx, Dpn	47.856	1084.67	51908.2	2581520	434.27	0.582835
	80	4Brain Lobe StL11 Gsb-LacZ wor,Rat,Rdx, Dpn Gp Ftch, Ph3,m,Amca,lacZ Rbt Cy5.czi:0050-0815-0658:c:1/4; z:13/31 - 4Brain Lobe StL11 Gsb-LacZ wor,Rat,Rdx, Dpn	18.238	2112.25	38522.4	1915811	434.27	0.432537
	81	4Brain Lobe StL11 Gsb-LacZ wor,Rat,Rdx, Dpn Gp Ftch, Ph3,m,Amca,lacZ Rbt Cy5.czi:0050-0920-0789:c:1/4; z:13/31 - 4Brain Lobe StL11 Gsb-LacZ wor,Rat,Rdx, Dpn	26.22	1287.95	33770.5	1679490	434.27	0.379182
	82	4Brain Lobe StL11 Gsb-LacZ wor,Rat,Rdx, Dpn Gp Ftch, Ph3,m,Amca,lacZ Rbt Cy5.czi:0026-0889-0666:c:1/4; z:7/31 - 4Brain Lobe StL11 Gsb-LacZ wor,Rat,Rdx, Dpn	29.216	1175.25	34336.6	1707641	434.27	0.385538
	83	4Brain Lobe StL11 Gsb-LacZ wor,Rat,Rdx, Dpn Gp Ftch, Ph3,m,Amca,lacZ Rbt Cy5.czi:0022-0845-0652:c:1/4; z:6/31 - 4Brain Lobe StL11 Gsb-LacZ wor,Rat,Rdx, Dpn	28.392	1523	43240.9	2150476	434.27	0.485517
	84	4Brain Lobe StL11 Gsb-LacZ wor,Rat,Rdx, Dpn Gp Ftch, Ph3,m,Amca,lacZ Rbt Cy5.czi:0022-0848-0590:c:1/4; z:6/31 - 4Brain Lobe StL11 Gsb-LacZ wor,Rat,Rdx, Dpn	26.08	1669.06	43528.3	2164765	434.27	0.488743
	85	4Brain Lobe StL11 Gsb-LacZ wor,Rat,Rdx, Dpn Gp Ftch, Ph3,m,Amca,lacZ Rbt Cy5.czi:0046-0817-0583:c:1/4; z:12/31 - 4Brain Lobe StL11 Gsb-LacZ wor,Rat,Rdx, Dpn	10.516	1543.61	16233.1	807310	434.27	0.182268
	86	4Brain Lobe StL11 Gsb-LacZ wor,Rat,Rdx, Dpn Gp Ftch, Ph3,m,Amca,lacZ Rbt Cy5.czi:0070-0748-0733:c:1/4; z:18/31 - 4Brain Lobe StL11 Gsb-LacZ wor,Rat,Rdx, Dpn	15.744	2138.19	33664.2	1674201	434.27	0.377988
	87	4Brain Lobe StL11 Gsb-LacZ wor,Rat,Rdx, Dpn Gp Ftch, Ph3,m,Amca,lacZ Rbt Cy5.czi:0042-0744-0551:c:1/4; z:11/31 - 4Brain Lobe StL11 Gsb-LacZ wor,Rat,Rdx, Dpn	83.246	816.084	67935.3	3378588	434.27	0.762791
	88	4Brain Lobe StL11 Gsb-LacZ wor,Rat,Rdx, Dpn Gp Ftch, Ph3,m,Amca,lacZ Rbt Cy5.czi:0058-0767-0505:c:1/4; z:15/31 - 4Brain Lobe StL11 Gsb-LacZ wor,Rat,Rdx, Dpn	43.251	1202.17	51995.8	2585874	434.27	0.583818
	89	4Brain Lobe StL11 Gsb-LacZ wor,Rat,Rdx, Dpn Gp Ftch, Ph3,m,Amca,lacZ Rbt Cy5.czi:0046-0770-0449:c:1/4; z:12/31 - 4Brain Lobe StL11 Gsb-LacZ wor,Rat,Rdx, Dpn	110.552	936.598	103542	5149415	434.27	1.16259
	90	4Brain Lobe StL11 Gsb-LacZ wor,Rat,Rdx, Dpn Gp Ftch, Ph3,m,Amca,lacZ Rbt Cy5.czi:0046-0697-0496:c:1/4; z:12/31 - 4Brain Lobe StL11 Gsb-LacZ wor,Rat,Rdx, Dpn	93.943	1250.76	117500	5843547	434.27	1.31931
	91	4Brain Lobe StL11 Gsb-LacZ wor,Rat,Rdx, Dpn Gp Ftch, Ph3,m,Amca,lacZ Rbt Cy5.czi:0054-0716-0443:c:1/4; z:14/31 - 4Brain Lobe StL11 Gsb-LacZ wor,Rat,Rdx, Dpn	17.453	1676.66	29263.4	1455341	434.27	0.328575
	92	4Brain Lobe StL11 Gsb-LacZ wor,Rat,Rdx, Dpn Gp Ftch, Ph3,m,Amca,lacZ Rbt Cy5.czi:0042-0714-0400:c:1/4; z:11/31 - 4Brain Lobe StL11 Gsb-LacZ wor,Rat,Rdx, Dpn	33.962	1934.69	65705.5	3267695	434.27	0.737754
	93	4Brain Lobe StL11 Gsb-LacZ wor,Rat,Rdx, Dpn Gp Ftch, Ph3,m,Amca,lacZ Rbt Cy5.czi:0062-0587-0531:c:1/4; z:16/31 - 4Brain Lobe StL11 Gsb-LacZ wor,Rat,Rdx, Dpn	30.121	2723.12	82023.6	4079229	434.27	0.920976
	94	4Brain Lobe StL11 Gsb-LacZ wor,Rat,Rdx, Dpn Gp Ftch, Ph3,m,Amca,lacZ Rbt Cy5.czi:0078-0578-0506:c:1/4; z:20/31 - 4Brain Lobe StL11 Gsb-LacZ wor,Rat,Rdx, Dpn	24.994	2661.04	66509.5	3307677	434.27	0.746781
	95	4Brain Lobe StL11 Gsb-LacZ wor,Rat,Rdx, Dpn Gp Ftch, Ph3,m,Amca,lacZ Rbt Cy5.czi:0058-0488-0517:c:1/4; z:15/31 - 4Brain Lobe StL11 Gsb-LacZ wor,Rat,Rdx, Dpn	31.106	1884.34	58615.3	2915079	434.27	0.658143
	96	4Brain Lobe StL11 Gsb-LacZ wor,Rat,Rdx, Dpn Gp Ftch, Ph3,m,Amca,lacZ Rbt Cy5.czi:0062-0471-0485:c:1/4; z:16/31 - 4Brain Lobe StL11 Gsb-LacZ wor,Rat,Rdx, Dpn	31.931	1972.24	62975.5	3131925	434.27	0.707101
	97	4Brain Lobe StL11 Gsb-LacZ wor,Rat,Rdx, Dpn Gp Ftch, Ph3,m,Amca,lacZ Rbt Cy5.czi:0074-0510-0484:c:1/4; z:19/31 - 4Brain Lobe StL11 Gsb-LacZ wor,Rat,Rdx, Dpn	34.766	834.697	29019.1	1443191	434.27	0.325832
	98	4Brain Lobe StL11 Gsb-LacZ wor,Rat,Rdx, Dpn Gp Ftch, Ph3,m,Amca,lacZ Rbt Cy5.czi:0078-0412-0439:c:1/4; z:20/31 - 4Brain Lobe StL11 Gsb-LacZ wor,Rat,Rdx, Dpn	26.542	1180.32	31328.2	1558025	434.27	0.351758
	99	4Brain Lobe StL11 Gsb-LacZ wor,Rat,Rdx, Dpn Gp Ftch, Ph3,m,Amca,lacZ Rbt Cy5.czi:0062-0381-0515:c:1/4; z:16/31 - 4Brain Lobe StL11 Gsb-LacZ wor,Rat,Rdx, Dpn	39.069	1383.38	54047.2	2687899	434.27	0.606852
	100	4Brain Lobe StL11 Gsb-LacZ wor,Rat,Rdx, Dpn Gp Ftch, Ph3,m,Amca,lacZ Rbt Cy5.czi:0054-0365-0547:c:1/4; z:14/31 - 4Brain Lobe StL11 Gsb-LacZ wor,Rat,Rdx, Dpn	28.694	1276.02	36613.6	1820880	434.27	0.411104
	101	4Brain Lobe StL11 Gsb-LacZ wor,Rat,Rdx, Dpn Gp Ftch, Ph3,m,Amca,lacZ Rbt Cy5.czi:0054-0325-0503:c:1/4; z:14/31 - 4Brain Lobe StL11 Gsb-LacZ wor,Rat,Rdx, Dpn	31.75	782.151	24833.2	1235017	434.27	0.278832
	102	4Brain Lobe StL11 Gsb-LacZ wor,Rat,Rdx, Dpn Gp Ftch, Ph3,m,Amca,lacZ Rbt Cy5.czi:0054-0273-0538:c:1/4; z:14/31 - 4Brain Lobe StL11 Gsb-LacZ wor,Rat,Rdx, Dpn	27.065	1123.03	30394.7	1511603	434.27	0.341278
	103	4Brain Lobe StL11 Gsb-LacZ wor,Rat,Rdx, Dpn Gp Ftch, Ph3,m,Amca,lacZ Rbt Cy5.czi:0062-0574-0456:c:1/4; z:16/31 - 4Brain Lobe StL11 Gsb-LacZ wor,Rat,Rdx, Dpn	11.602	1523.51	17675.9	879065	434.27	0.198468
	104	4Brain Lobe StL11 Gsb-LacZ wor,Rat,Rdx, Dpn Gp Ftch, Ph3,m,Amca,lacZ Rbt Cy5.czi:0066-0588-0571:c:1/4; z:17/31 - 4Brain Lobe StL11 Gsb-LacZ wor,Rat,Rdx, Dpn	13.15	1997.31	26265.4	1306242	434.27	0.294913
	105	4Brain Lobe StL11 Gsb-LacZ wor,Rat,Rdx, Dpn Gp Ftch, Ph3,m,Amca,lacZ Rbt Cy5.czi:0062-0539-0559:c:1/4; z:16/31 - 4Brain Lobe StL11 Gsb-LacZ wor,Rat,Rdx, Dpn	9.209	1463.03	13473.5	670068	434.27	0.151283
	106	4Brain Lobe StL11 Gsb-LacZ wor,Rat,Rdx, Dpn Gp Ftch, Ph3,m,Amca,lacZ Rbt Cy5.czi:0054-0578-0407:c:1/4; z:14/31 - 4Brain Lobe StL11 Gsb-LacZ wor,Rat,Rdx, Dpn	33.338	2623.93	87477.5	4350469	434.27	0.982214
	107	4Brain Lobe StL11 Gsb-LacZ wor,Rat,Rdx, Dpn Gp Ftch, Ph3,m,Amca,lacZ Rbt Cy5.czi:0042-0536-0393:c:1/4; z:11/31 - 4Brain Lobe StL11 Gsb-LacZ wor,Rat,Rdx, Dpn	26.984	2776.02	74909.3	3725418	434.27	0.841095
	108	4Brain Lobe StL11 Gsb-LacZ wor,Rat,Rdx, Dpn Gp Ftch, Ph3,m,Amca,lacZ Rbt Cy5.czi:0066-0405-0456:c:1/4; z:17/31 - 4Brain Lobe StL11 Gsb-LacZ wor,Rat,Rdx, Dpn	21.817	767.576	16746	832820	434.27	0.188027
	109	4Brain Lobe StL11 Gsb-LacZ wor,Rat,Rdx, Dpn Gp Ftch, Ph3,m,Amca,lacZ Rbt Cy5.czi:0058-0513-0372:c:1/4; z:15/31 - 4Brain Lobe StL11 Gsb-LacZ wor,Rat,Rdx, Dpn	26.12	2233.27	58332.6	2901021	434.27	0.654969
	110	4Brain Lobe StL11 Gsb-LacZ wor,Rat,Rdx, Dpn Gp Ftch, Ph3,m,Amca,lacZ Rbt Cy5.czi:0086-0515-0529:c:1/4; z:22/31 - 4Brain Lobe StL11 Gsb-LacZ wor,Rat,Rdx, Dpn	25.597	643.394	16469	819041	434.27	0.184917
	111	4Brain Lobe StL11 Gsb-LacZ wor,Rat,Rdx, Dpn Gp Ftch, Ph3,m,Amca,lacZ Rbt Cy5.czi:0054-0435-0483:c:1/4; z:14/31 - 4Brain Lobe StL11 Gsb-LacZ wor,Rat,Rdx, Dpn	64.425	1152.21	74231	3691684	434.27	0.833479
	112	4Brain Lobe StL11 Gsb-LacZ wor,Rat,Rdx, Dpn Gp Ftch, Ph3,m,Amca,lacZ Rbt Cy5.czi:0050-0503-0315:c:1/4; z:13/31 - 4Brain Lobe StL11 Gsb-LacZ wor,Rat,Rdx, Dpn	111.396	1667.65	185770	9238778	434.27	2.08586
	113	4Brain Lobe StL11 Gsb-LacZ wor,Rat,Rdx, Dpn Gp Ftch, Ph3,m,Amca,lacZ Rbt Cy5.czi:0054-0620-0376:c:1/4; z:14/31 - 4Brain Lobe StL11 Gsb-LacZ wor,Rat,Rdx, Dpn	56.12	2225.8	124913	6212212	434.27	1.40254
	114	4Brain Lobe StL11 Gsb-LacZ wor,Rat,Rdx, Dpn Gp Ftch, Ph3,m,Amca,lacZ Rbt Cy5.czi:0050-0665-0384:c:1/4; z:13/31 - 4Brain Lobe StL11 Gsb-LacZ wor,Rat,Rdx, Dpn	22.842	2217.2	50645.8	2518740	434.27	0.568661
[truncated: 1,009 more columns]

## Sheet: Fig 2 
Fig 2 A-J
AFT																															L1	Lineage size
	NB-Mitotic index, B1-B2	NB-Mitotic index, VNC	NB-Mitotic index, CNS	Brain Dapi vol	VNC Dapi vol	Total Dapi vol	insc>E2f1, Dp; CycE, Cdk2		NB-Mitotic index, B1-B2	NB-Mitotic index, VNC	NB-Mitotic index, CNS	Brain Dapi vol	VNC Dapi vol	Total Dapi vol		insc>Hexa	NB-Mitotic index, B1-B2	NB-Mitotic index, VNC	NB-Mitotic index, CNS	Brain Dapi vol	VNC Dapi vol	Total Dapi vol									lbe(K)>Oregon-R		total GFP, T2-L	total GFP, T2-R	total GFP, T3-L	total GFP, T3-R	total GFP, per lineage 5-6T
1	1	1	2	69095.4	256159	325254		1	18	20	38	35422.5	234713	270136		1	50	48	98	151148	275073	426221									1	1	12	12	11	7	10.5
2	2	0	2	129551	308386	437937		2	20	29	49	70420.9	224663	295084		2	55	114	169	152147	363552	515699									2	2	11	14	10	15	12.5
3	8	0	8	105122	289354	394476		3	10	19	29	126955	232187	359142		3	55	43	98	182639	237844	420483									3	3	12	8	11	13	11
4	5	1	6	91038	240024	331062		4	14	19	33	128409	209262	337671		4	59	112	171	242831	284407	527238									4	4	10	12	10	10	10.5
5	3	1	4	74371	269636	344007		5	15	26	41	124485	278847	403333		5	26	25	51	173060	387002	560062									5	5	10	11	8	12	10.25
6	6	0	6	110885	256098	366983		6	22	33	55	120050	297507	417557		6	44	61	105	126659	269947	396606									6	6	6	8	8	8	7.5
7	3	1	4	55811.7	201486	257298		7	19	28	47	47541.7	204870	252412		7	44	59	103	166335	310182	476517									7	7	13	9	9	11	10.5
8	6	0	6	86173.6	230816	316990		8	25	35	60	117875	283429	401304		8	61	78	139	178636	256445	435082									8	8	13	10	9	9	10.25
9	3	1	4	72829.9	239260	312090		9	22	36	58	120099	246187	366286		9	48	56	104	130524	282369	412893									9	9	10	9	10	7	9
10	6	1	7	74384.9	219720	294104		10	28	33	61	179077	384969	564046		10	65	104	169	131775	319539	451314									10	10	10	11	10	8	9.75
AVERAGE	4.3	0.6	4.9	86926.3	251094	338020		AVERAGE	19.3	27.8	47.1	107033	259664	366697		AVERAGE	50.7	70	120.7	163575	298636	462211									AVERAGE		10.7	10.4	9.6	10	10.175
SD	2.21359	0.516398	2.02485	22457.8	31949.3	52049.7		SD	5.35516	6.61312	11.5031	43223.1	54153.2	60428.2		SD	11.1759	30.8329	39.8024	34513.9	47039	58485.7									SD		2.05751	1.95505	1.07497	2.70801	1.29663
								scan 11	19	33
																			Cellcycle/Brain	Hexa/Brain
																		Ctrl/Brain													lbe(K)>6XEF		total GFP, T2-L	total GFP, T2-R	total GFP, T3-L	total GFP, T3-R	total GFP, per lineage 5-6T
																		Ctrl/VNC													1	1	19	16	19	20	18.5
	NB-Mitotic index, B1-B2	TTEST	CC	Hexa		NB-Mitotic index, VNC	TTEST	CC	Hexa			NB-Mitotic index, CNS	TTEST	CC	Hexa			Brain Dapi vol	TTEST	CC	Hexa	VNC Dapi vol	TTEST	CC	Hexa	CNS Dapi vol	TTEST	CC	Hexa		2	2	19	16	20	10	16.25
		ctrl	2.98894e-06	2.0212e-07			ctrl	3.5318e-07	5.5481e-05				ctrl	6.93045e-07	6.95303e-06				ctrl	0.213525	2.64114e-05		ctrl	0.673066	0.0178879		ctrl	0.395121	6.11743e-05		3	3	20	19	23	15	19.25
		CC		2.28246e-06			CC		0.00180785				CC		0.000186025				CC		0.00484585		CC		0.103261		CC		0.0118058		4	4	21	36	18	20	23.75
																															5	5	21	23	24	18	21.5
																															6	6	21	23	18	23	21.25
																															7	7	26	19	19	15	19.75
																															8	8	22	20	20	18	20
																															9	9	23	18	18	22	20.25
																															10	10	22	22	24	18	21.5
																															AVERAGE		15.1708	14.9252	14.0761	13.2595	20.2
																															SD		6.38583	7.31342	6.32941	5.52244	2.02004
														Dividing cells/PH3+					Dapi Volum																	Ttest	8.69817e-10
														Brain	CellCycle	Hexa			Brain Dapi vol	CC	Hexa
														Ctrl	***	***			Ctrl		***
														CellCycle		***			CC		**
														VNC	CellCycle	Hexa			VNC Dapi vol	CC	Hexa
														Ctrl	***	***			Ctrl		*
														CellCycle		**			CC
														CNS	CellCycle	Hexa			CNS Dapi vol	CC	Hexa
														Ctrl	***	***			Ctrl		***
														CellCycle		***			CC		*

## Sheet: Fig S2
	St14/Brain			St14/A1			St14/A5			St14/A8-10
		NB	GMC		NB	GMC		NB	GMC		NB	GMC
		NB-Mitotic index, B1-B2	Mitotic index, B1-B2	Oregon-R	NB-Mitotic index, A1	Mitotic index, A1		NB-Mitotic index, A5	Mitotic index, A5		NB-Mitotic index, A8-A10	Mitotic index, A8-A10
Oregon-R	AVERAGE	13.5	16.1	AVERAGE	6.44444	6.22222		6.2	5.2		7	7.3
	SD	3.24037	2.76687	SD	2.29734	1.7873		2.39444	2.57337		2.48886	1.56347
wor	AVERAGE	8.3	10.8	AVERAGE	4.6	4.1		3.2	3.2		4.1	3.4
	SD	2.35938	2.57337	SD	1.50555	1.66333		1.31656	1.54919		2.18327	1.64655
SoxN	AVERAGE	13.1	11.8	AVERAGE	4.9	7.2		4	5.3		4.8	4.9
	SD	2.76687	4.26354	SD	1.28668	2.39444		1.94365	2.00278		1.39841	1.52388
ase	AVERAGE	9.5	11.7	AVERAGE	3.3	4.5		4	4.6		3.8	3.5
	SD	2.91548	2.26323	SD	1.05935	1.43372		1.49071	1.3499		0.918937	1.71594
hb	AVERAGE	9.9	11.4	AVERAGE	3.1	6		3.1	6.1
	SD	1.59513	4.27395	SD	1.96921	2.3094		1.37032	2.13177
Kr	AVERAGE	8.7	12.4	AVERAGE	3	5.4		2.7	3.9		3.2	3.1
	SD	1.76698	3.89301	SD	1.76383	2.01108		1.25167	2.079		1.31656	1.72884
pdm2, nub	AVERAGE	8.6	13.2	AVERAGE	5.8	6.9		5.4	6.6		7	5.7
	SD	2.06559	3.76534	SD	1.39841	2.18327		2.319	2.67499		2.16025	3.0203
	St14/Brain			St14/A1			St14/A5			St14/A8-10
		NB	GMC		NB	GMC		NB	GMC		NB	GMC
	Oregon-R	NB-Mitotic index, B1-B2	Mitotic index, B1-B2	Oregon-R	NB-Mitotic index, A1	Mitotic index, A1		NB-Mitotic index, A5	Mitotic index, A5		NB-Mitotic index, A8-A10	Mitotic index, A8-A10
1		14	19		9	6		9	4		10	8
2		7	17		7	5		4	1		7	7
3		10	15		4	4		2	6		7	4
4		16	18		6	8		8	5		11	7
5		13	19		4	6		6	11		7	6
6		14	15		9	8		3	4		5	4
7		19	13		8	4		7	4		5	5
8		15	11		8	9		8	5		3	7
9		13	19		3	6		8	7		6	8
10		14	15		7	8		7	5		9	17
	AVERAGE	13.5	16.1	AVERAGE	6.44444	6.22222		6.2	5.2		7	7.3
	SD	3.24037	2.76687	SD	2.29734	1.7873		2.39444	2.57337		2.48886	1.56347
	St14/Brain			St14/A1			St14/A5			St14/A8-10
		NB	GMC		NB	GMC		NB	GMC		NB	GMC
	wor	NB-Mitotic index, B1-B2	Mitotic index, B1-B2		NB-Mitotic index, A1	Mitotic index, A1		NB-Mitotic index, A5	Mitotic index, A5		NB-Mitotic index, A8-A10	Mitotic index, A8-A10
	1	8	10		6	3		5	2		3	6
	2	8	11		5	5		4	6		1	4
	3	12	8		6	5		4	5		4	2
	4	4	10		6	7		3	2		5	3
	5	7	14		1	4		2	1		3	3
	6	10	12		4	3		1	3		8	1
	7	6	10		5	6		3	3		5	3
	8	9	16		4	2		2	4		2	6
	9	11	9		4	2		5	2		3	4
	12	8	8		5	4		3	4		7	2
	AVERAGE	8.3	10.8		4.6	4.1		3.2	3.2		4.1	3.4
	SD	2.35938	2.57337		1.50555	1.66333		1.31656	1.54919		2.18327	1.64655
	St14/Brain			St14/A1			St14/A5			St14/A8-10
		NB	GMC		NB	GMC		NB	GMC		NB	GMC
	SoxN	NB-Mitotic index, B1-B2	Mitotic index, B1-B2		NB-Mitotic index, A1	Mitotic index, A1		NB-Mitotic index, A5	Mitotic index, A5		NB-Mitotic index, A8-A10	Mitotic index, A8-A10
	2	17	4		6	9		3	4		4	6
	3	12	12		3	7		1	2		4	4
	4	8	6		4	6		6	7		4	7
	5	11	10		5	3		2	4		2	4
	6	14	15		3	7		4	5		5	4
	7	13	14		4	5		3	7		5	7
	9	12	18		6	8		7	7		6	5
	10	15	11		6	8		6	3		5	6
	11	17	15		6	7		3	6		6	3
	12	12	13		6	12		5	8		7	3
	AVERAGE	13.1	11.8		4.9	7.2		4	5.3		4.8	4.9
	SD	2.76687	4.26354		1.28668	2.39444		1.94365	2.00278		1.39841	1.52388
	St14/Brain			St14/A1			St14/A5			St14/A8-10
		NB	GMC		NB	GMC		NB	GMC		NB	GMC
	ase	NB-Mitotic index, B1-B2	Mitotic index, B1-B2		NB-Mitotic index, A1	Mitotic index, A1		NB-Mitotic index, A5	Mitotic index, A5		NB-Mitotic index, A8-A10	Mitotic index, A8-A10
1	1	15	13		2	3		5	3		4	4
2	2	10	10		3	4		4	3		3	2
3	3	7	9		3	3		4	7		2	2
4	4	10	11		2	3		4	5		5	7
5	6	6	15		2	4		6	5		5	3
6	7	9	12		4	4		2	6		4	3
7	9	11	13		5	5		5	4		4	6
8	11	5	10		4	6		1	5		3	3
9	12	11	9		4	7		4	3		4	3
10		11	15		4	6		5	5		4	2
	AVERAGE	9.5	11.7		3.3	4.5		4	4.6		3.8	3.5
	SD	2.91548	2.26323		1.05935	1.43372		1.49071	1.3499		0.918937	1.71594
	St14/Brain			St14/A1			St14/A5
		NB	GMC		NB	GMC		NB	GMC
	hb	NB-Mitotic index, B1-B2	Mitotic index, B1-B2		NB-Mitotic index, A1	Mitotic index, A1		NB-Mitotic index, A5	Mitotic index, A5
	1	8	12		6	6		2	6
	2	11	17		6	5		5	8
	3	8	12		0	2		1	7
	5	10	13		3	8		4	8
	8	9	11		5	8		4	7
	9	11	12		3	6		4	6
	10	12	14		2	8		3	5
	11	8	15		2	9		3	5
	12	10	4		2	3		1	1
	13	12	4		2	5		4	8
	AVERAGE	9.9	11.4		3.1	6		3.1	6.1
	SD	1.59513	4.27395		1.96921	2.3094		1.37032	2.13177
	St14/Brain			St14/A1			St14/A5			St14/A8-10
		NB	GMC		NB	GMC		NB	GMC		NB	GMC
	Kr	NB-Mitotic index, B1-B2	Mitotic index, B1-B2		NB-Mitotic index, A1	Mitotic index, A1		NB-Mitotic index, A5	Mitotic index, A5		NB-Mitotic index, A8-A10	Mitotic index, A8-A10
	1	10	20		0	8		2	2		3	2
	3	9	6		2	5		4	2		3	4
	4	9	16		5	4		4	2		1	4
	5	9	12		4	4		4	3		5	2
	7	10	10		5	9		2	6		5	2
	8	5	12		2	3		1	5		4	3
	9	6	10		3	4		4	8		2	5
	10	10	13		3	6		1	5		3	3
	11	10	15		5	7		3	4		4	6
	12	9	10		1	4		2	2		2	0
	AVERAGE	8.7	12.4		3	5.4		2.7	3.9		3.2	3.1
	SD	1.76698	3.89301		1.76383	2.01108		1.25167	2.079		1.31656	1.72884
	St14/Brain			St14/A1			St14/A5			St14/A8-10
		NB	GMC		NB	GMC		NB	GMC		NB	GMC
nub, p+dm2		NB-Mitotic index, B1-B2	Mitotic index, B1-B2		NB-Mitotic index, A1	Mitotic index, A1		NB-Mitotic index, A5	Mitotic index, A5		NB-Mitotic index, A8-A10	Mitotic index, A8-A10
	1	11	16		4	10		7	9		5	3
	2	12	16		3	6		2	4		6	6
	3	8	12		6	5		7	3		10	7
	4	8	14		6	6		6	10		11	5
	5	10	20		8	5		3	4		5	7
	6	9	8		6	8		8	10		8	6
	7	7	12		6	9		8	8		8	12
	8	9	11		6	10		5	5		6	1
	9	7	15		6	4		2	5		6	7
	10	5	8		7	6		6	8		5	3
	AVERAGE	8.6	13.2		5.8	6.9		5.4	6.6		7	5.7
	SD	2.06559	3.76534		1.39841	2.18327		2.319	2.67499		2.16025	3.0203

## Sheet: Fig 3
A1 segment NBs																												A1 segment NBs
Ubx levels												wor mutants																Ubx level											SoxN mutant
Ctrl		label	Area	Mean	IntDen	RawIntDen	Histogram mean	% IntDen				label	Area	Mean	IntDen	RawIntDen	Histogram mean	% IntDen			Area	Mean	IntDen	% IntDen	SD IntDen	SD ratio IntDen		Ctrl		label	Area	Mean	IntDen	RawIntDen	Histogram mean	% IntDen			label	Area	Mean	IntDen	RawIntDen	Histogram mean	% IntDen			Area	Mean
E1	1	Image1.1 Oregon R St13, Ubx m Fitc, Dpn gp RedX, PH3 rbt Amca, GsbN rat Cy5, T3 - A2.lsm:0056-0314-0497:Ch1-T1	23.865	891.418	21274.1	870915	313.254	1.87575		E1	1	Image1.1 Wor St13, Ubx m Fitc, Dpn gp RedX, PH3 rbt Amca, GsbN rat Cy5, T3 - A2.lsm:0063-0422-0536:Ch1-T1	40.891	546.829	22360.6	915391	341.49	1.97154		Ctrl	19.2648	550.246	10091.1	1.00544	5224.95	0.501929			1	Image1 Oregon R St13, Ubx m Fitc, Dpn gp RedX, PH3 rbt Amca, GsbN rat Cy5, T3 - A2.lsm:0115-0416-0360:Ch1-T1	34.662	139.638	4840.2	198147	191.543	0.930003		1	Image1 SoxN St13, Ubx m Fitc, Dpn gp RedX, PH3 rbt Amca, GsbN rat Cy5, T3 - A2.lsm:0143-0342-0339:Ch1-T1	32.122	198.36	6371.7	260843	135.783	1.22427		Ctrl	16.6618	322.41
	2	Image1.1 Oregon R St13, Ubx m Fitc, Dpn gp RedX, PH3 rbt Amca, GsbN rat Cy5, T3 - A2.lsm:0060-0314-0467:Ch1-T1	22.229	719.509	15993.9	654753	313.254	1.41019			2	Image1.1 Wor St13, Ubx m Fitc, Dpn gp RedX, PH3 rbt Amca, GsbN rat Cy5, T3 - A2.lsm:0067-0468-0517:Ch1-T1	14.339	247.606	3550.39	145345	341.49	0.31304		Mut	21.9328	719.114	15021.3	1.5276	7214.97	0.735528			2	Image1 Oregon R St13, Ubx m Fitc, Dpn gp RedX, PH3 rbt Amca, GsbN rat Cy5, T3 - A2.lsm:0119-0379-0375:Ch1-T1	19.615	370.874	7274.75	297812	191.543	1.39778		2	Image1 SoxN St13, Ubx m Fitc, Dpn gp RedX, PH3 rbt Amca, GsbN rat Cy5, T3 - A2.lsm:0111-0348-0355:Ch1-T1	17.734	332.653	5899.35	241506	135.783	1.13351		Mut	20.1417	217.056
	3	Image1.1 Oregon R St13, Ubx m Fitc, Dpn gp RedX, PH3 rbt Amca, GsbN rat Cy5, T3 - A2.lsm:0060-0315-0431:Ch1-T1	27.359	479.932	13130.3	537524	313.254	1.1577			3	Image1.1 Wor St13, Ubx m Fitc, Dpn gp RedX, PH3 rbt Amca, GsbN rat Cy5, T3 - A2.lsm:0059-0361-0595:Ch1-T1	19.469	825.967	16080.4	658296	341.49	1.41782											3	Image1 Oregon R St13, Ubx m Fitc, Dpn gp RedX, PH3 rbt Amca, GsbN rat Cy5, T3 - A2.lsm:0119-0412-0427:Ch1-T1	22.058	189.189	4173.11	170838	191.543	0.801828		3	Image1 SoxN St13, Ubx m Fitc, Dpn gp RedX, PH3 rbt Amca, GsbN rat Cy5, T3 - A2.lsm:0143-0393-0348:Ch1-T1	26.797	148.664	3983.71	163084	135.783	0.765435
	4	Image1.1 Oregon R St13, Ubx m Fitc, Dpn gp RedX, PH3 rbt Amca, GsbN rat Cy5, T3 - A2.lsm:0060-0360-0420:Ch1-T1	17.93	674.587	12095.1	495147	313.254	1.06643			4	Image1.1 Wor St13, Ubx m Fitc, Dpn gp RedX, PH3 rbt Amca, GsbN rat Cy5, T3 - A2.lsm:0059-0334-0561:Ch1-T1	25.575	928.773	23753.7	972425	341.49	2.09438											4	Image1 Oregon R St13, Ubx m Fitc, Dpn gp RedX, PH3 rbt Amca, GsbN rat Cy5, T3 - A2.lsm:0107-0447-0341:Ch1-T1	21.252	192.874	4098.9	167800	191.543	0.787569		4	Image1 SoxN St13, Ubx m Fitc, Dpn gp RedX, PH3 rbt Amca, GsbN rat Cy5, T3 - A2.lsm:0139-0355-0279:Ch1-T1	21.301	234.839	5002.23	204780	135.783	0.961135
	5	Image1.1 Oregon R St13, Ubx m Fitc, Dpn gp RedX, PH3 rbt Amca, GsbN rat Cy5, T3 - A2.lsm:0064-0380-0455:Ch1-T1	28.531	629.556	17961.9	735321	313.254	1.58371			5	Image1.1 Wor St13, Ubx m Fitc, Dpn gp RedX, PH3 rbt Amca, GsbN rat Cy5, T3 - A2.lsm:0055-0324-0603:Ch1-T1	28.849	682.209	19680.8	805689	341.49	1.73527											5	Image1 Oregon R St13, Ubx m Fitc, Dpn gp RedX, PH3 rbt Amca, GsbN rat Cy5, T3 - A2.lsm:0107-0419-0326:Ch1-T1	9.307	133.766	1244.94	50965	191.543	0.239204		5	Image1 SoxN St13, Ubx m Fitc, Dpn gp RedX, PH3 rbt Amca, GsbN rat Cy5, T3 - A2.lsm:0119-0326-0231:Ch1-T1	29.288	285.368	8357.96	342156	135.783	1.60591
	6	Image1.1 Oregon R St13, Ubx m Fitc, Dpn gp RedX, PH3 rbt Amca, GsbN rat Cy5, T3 - A2.lsm:0060-0403-0421:Ch1-T1	31.365	745.662	23387.5	957430	313.254	2.06208			6	Image1.1 Wor St13, Ubx m Fitc, Dpn gp RedX, PH3 rbt Amca, GsbN rat Cy5, T3 - A2.lsm:0063-0358-0520:Ch1-T1	20.91	1039.01	21725.5	889394	341.49	1.91555											6	Image1 Oregon R St13, Ubx m Fitc, Dpn gp RedX, PH3 rbt Amca, GsbN rat Cy5, T3 - A2.lsm:0115-0373-0342:Ch1-T1	26.015	414.607	10786	441556	191.543	2.07244		6	Image1 SoxN St13, Ubx m Fitc, Dpn gp RedX, PH3 rbt Amca, GsbN rat Cy5, T3 - A2.lsm:0135-0291-0332:Ch1-T1	19.859	237.012	4706.93	192691	135.783	0.904395
	7	Image1.1 Oregon R St13, Ubx m Fitc, Dpn gp RedX, PH3 rbt Amca, GsbN rat Cy5, T3 - A2.lsm:0068-0376-0409:Ch1-T1	16.293	857.1	13964.8	571686	313.254	1.23128			7	Image1.1 Wor St13, Ubx m Fitc, Dpn gp RedX, PH3 rbt Amca, GsbN rat Cy5, T3 - A2.lsm:0055-0461-0586:Ch1-T1	9.6	620.501	5956.77	243857	341.49	0.525212											7	Image1 Oregon R St13, Ubx m Fitc, Dpn gp RedX, PH3 rbt Amca, GsbN rat Cy5, T3 - A2.lsm:0091-0447-0304:Ch1-T1	26.504	118.237	3133.71	128287	191.543	0.602115		7	Image1 SoxN St13, Ubx m Fitc, Dpn gp RedX, PH3 rbt Amca, GsbN rat Cy5, T3 - A2.lsm:0123-0269-0248:Ch1-T1	13.533	401.067	5427.53	222191	135.783	1.04285
	8	Image1.1 Oregon R St13, Ubx m Fitc, Dpn gp RedX, PH3 rbt Amca, GsbN rat Cy5, T3 - A2.lsm:0064-0427-0477:Ch1-T1	38.302	391.082	14979.2	613216	313.254	1.32073			8	Image1.1 Wor St13, Ubx m Fitc, Dpn gp RedX, PH3 rbt Amca, GsbN rat Cy5, T3 - A2.lsm:0055-0467-0607:Ch1-T1	7.45	311.607	2321.57	95040	341.49	0.204694											8	Image1 Oregon R St13, Ubx m Fitc, Dpn gp RedX, PH3 rbt Amca, GsbN rat Cy5, T3 - A2.lsm:0091-0368-0312:Ch1-T1	19.298	781.986	15090.4	617769	191.543	2.8995		8	Image1 SoxN St13, Ubx m Fitc, Dpn gp RedX, PH3 rbt Amca, GsbN rat Cy5, T3 - A2.lsm:0107-0296-0193:Ch1-T1	29.41	333.71	9814.58	401787	135.783	1.88579
	9	Image1.1 Oregon R St13, Ubx m Fitc, Dpn gp RedX, PH3 rbt Amca, GsbN rat Cy5, T3 - A2.lsm:0068-0378-0488:Ch1-T1	19.395	621.712	12058.3	493639	313.254	1.06318			9	Image1.1 Wor St13, Ubx m Fitc, Dpn gp RedX, PH3 rbt Amca, GsbN rat Cy5, T3 - A2.lsm:0063-0289-0574:Ch1-T1	31.927	408.482	13041.4	533886	341.49	1.14987											9	Image1 Oregon R St13, Ubx m Fitc, Dpn gp RedX, PH3 rbt Amca, GsbN rat Cy5, T3 - A2.lsm:0055-0413-0279:Ch1-T1	11.847	101.705	1204.93	49327	191.543	0.231516		9	Image1 SoxN St13, Ubx m Fitc, Dpn gp RedX, PH3 rbt Amca, GsbN rat Cy5, T3 - A2.lsm:0095-0278-0172:Ch1-T1	22.498	315.57	7099.56	290640	135.783	1.36412
	10	Image1.1 Oregon R St13, Ubx m Fitc, Dpn gp RedX, PH3 rbt Amca, GsbN rat Cy5, T3 - A2.lsm:0076-0401-0453:Ch1-T1	17.661	858.902	15169	620986	313.254	1.33746			10	Image1.1 Wor St13, Ubx m Fitc, Dpn gp RedX, PH3 rbt Amca, GsbN rat Cy5, T3 - A2.lsm:0055-0357-0649:Ch1-T1	23.304	1197.95	27916.7	1142849	341.49	2.46143											10	Image1 Oregon R St13, Ubx m Fitc, Dpn gp RedX, PH3 rbt Amca, GsbN rat Cy5, T3 - A2.lsm:0087-0415-0366:Ch1-T1	10.65	302.443	3221.11	131865	191.543	0.618908		10	Image1 SoxN St13, Ubx m Fitc, Dpn gp RedX, PH3 rbt Amca, GsbN rat Cy5, T3 - A2.lsm:0083-0325-0194:Ch1-T1	21.594	309.62	6685.86	273704	135.783	1.28463
	11	Image1.1 Oregon R St13, Ubx m Fitc, Dpn gp RedX, PH3 rbt Amca, GsbN rat Cy5, T3 - A2.lsm:0068-0423-0485:Ch1-T1	22.888	367.425	8409.77	344277	313.254	0.741493			11	Image1.1 Wor St13, Ubx m Fitc, Dpn gp RedX, PH3 rbt Amca, GsbN rat Cy5, T3 - A2.lsm:0059-0377-0648:Ch1-T1	13.459	1077.02	14496	593435	341.49	1.27812											11	Image1 Oregon R St13, Ubx m Fitc, Dpn gp RedX, PH3 rbt Amca, GsbN rat Cy5, T3 - A2.lsm:0123-0336-0338:Ch1-T1	8.721	588.863	5135.21	210224	191.543	0.986686		11	Image1 SoxN St13, Ubx m Fitc, Dpn gp RedX, PH3 rbt Amca, GsbN rat Cy5, T3 - A2.lsm:0059-0339-0300:Ch1-T1	15.951	85.273	1360.19	55683	135.783	0.261348
	12	Image1.1 Oregon R St13, Ubx m Fitc, Dpn gp RedX, PH3 rbt Amca, GsbN rat Cy5, T3 - A2.lsm:0068-0485-0491:Ch1-T1	24.452	154.597	3780.18	154752	313.254	0.3333			12	Image1.1 Wor St13, Ubx m Fitc, Dpn gp RedX, PH3 rbt Amca, GsbN rat Cy5, T3 - A2.lsm:0059-0324-0664:Ch1-T1	15.878	1065.74	16921.6	692733	341.49	1.49199											12	Image1 Oregon R St13, Ubx m Fitc, Dpn gp RedX, PH3 rbt Amca, GsbN rat Cy5, T3 - A2.lsm:0131-0334-0375:Ch1-T1	16.146	557.722	9005.23	368654	191.543	1.73028		12	Image1 SoxN St13, Ubx m Fitc, Dpn gp RedX, PH3 rbt Amca, GsbN rat Cy5, T3 - A2.lsm:0051-0359-0307:Ch1-T1	13.533	87.749	1187.49	48613	135.783	0.228165
	13	Image1.1 Oregon R St13, Ubx m Fitc, Dpn gp RedX, PH3 rbt Amca, GsbN rat Cy5, T3 - A2.lsm:0064-0471-0454:Ch1-T1	27.896	153.312	4276.78	175082	313.254	0.377086			13	Image1.1 Wor St13, Ubx m Fitc, Dpn gp RedX, PH3 rbt Amca, GsbN rat Cy5, T3 - A2.lsm:0047-0366-0649:Ch1-T1	11.627	1239.71	14414.7	590104	341.49	1.27095											13	Image1 Oregon R St13, Ubx m Fitc, Dpn gp RedX, PH3 rbt Amca, GsbN rat Cy5, T3 - A2.lsm:0075-0312-0264:Ch1-T1	27.407	365.609	10020.4	410213	191.543	1.92533		13	Image1 SoxN St13, Ubx m Fitc, Dpn gp RedX, PH3 rbt Amca, GsbN rat Cy5, T3 - A2.lsm:0107-0250-0234:Ch1-T1	8.574	129.311	1108.71	45388	135.783	0.213029
	14	Image1.1 Oregon R St13, Ubx m Fitc, Dpn gp RedX, PH3 rbt Amca, GsbN rat Cy5, T3 - A2.lsm:0068-0502-0419:Ch1-T1	12.751	205.764	2623.71	107409	313.254	0.231334			14	Image1.1 Wor St13, Ubx m Fitc, Dpn gp RedX, PH3 rbt Amca, GsbN rat Cy5, T3 - A2.lsm:0035-0432-0459:Ch1-T1	15.731	308.331	4850.41	198565	341.49	0.427663											14	Image1 Oregon R St13, Ubx m Fitc, Dpn gp RedX, PH3 rbt Amca, GsbN rat Cy5, T3 - A2.lsm:0023-0364-0355:Ch1-T1	12.604	469.083	5912.56	242047	191.543	1.13605		14	Image1 SoxN St13, Ubx m Fitc, Dpn gp RedX, PH3 rbt Amca, GsbN rat Cy5, T3 - A2.lsm:0115-0420-0283:Ch1-T1	17.197	95.768	1646.91	67421	135.783	0.316441
	15	Image1.1 Oregon R St13, Ubx m Fitc, Dpn gp RedX, PH3 rbt Amca, GsbN rat Cy5, T3 - A2.lsm:0068-0488-0591:Ch1-T1	21.74	170.507	3706.87	151751	313.254	0.326837			15	Image1.1 Wor St13, Ubx m Fitc, Dpn gp RedX, PH3 rbt Amca, GsbN rat Cy5, T3 - A2.lsm:0023-0406-0455:Ch1-T1	14.192	223.573	3173.01	129896	341.49	0.279766											15	Image1 Oregon R St13, Ubx m Fitc, Dpn gp RedX, PH3 rbt Amca, GsbN rat Cy5, T3 - A2.lsm:0103-0303-0329:Ch1-T1	7.279	544.322	3962.31	162208	191.543	0.761323		15	Image1 SoxN St13, Ubx m Fitc, Dpn gp RedX, PH3 rbt Amca, GsbN rat Cy5, T3 - A2.lsm:0119-0414-0308:Ch1-T1	9.942	140.074	1392.6	57010	135.783	0.267576
	16	Image1.1 Oregon R St13, Ubx m Fitc, Dpn gp RedX, PH3 rbt Amca, GsbN rat Cy5, T3 - A2.lsm:0064-0434-0625:Ch1-T1	37.081	521.038	19320.5	790936	313.254	1.70349			16	Image1.1 Wor St13, Ubx m Fitc, Dpn gp RedX, PH3 rbt Amca, GsbN rat Cy5, T3 - A2.lsm:0023-0349-0642:Ch1-T1	20.128	777.766	15655	640879	341.49	1.38031											16	Image1 Oregon R St13, Ubx m Fitc, Dpn gp RedX, PH3 rbt Amca, GsbN rat Cy5, T3 - A2.lsm:0103-0328-0261:Ch1-T1	16.342	590.169	9644.47	394823	191.543	1.8531		16	Image1 SoxN St13, Ubx m Fitc, Dpn gp RedX, PH3 rbt Amca, GsbN rat Cy5, T3 - A2.lsm:0115-0477-0333:Ch1-T1	10.65	86.553	921.814	37737	135.783	0.177119
	17	Image1.1 Oregon R St13, Ubx m Fitc, Dpn gp RedX, PH3 rbt Amca, GsbN rat Cy5, T3 - A2.lsm:0064-0373-0600:Ch1-T1	24.672	675.8	16673.1	682558	313.254	1.47007			17	Image1.1 Wor St13, Ubx m Fitc, Dpn gp RedX, PH3 rbt Amca, GsbN rat Cy5, T3 - A2.lsm:0059-0316-0382:Ch1-T1	32.366	1039.55	33646.2	1377400	341.49	2.9666											17	Image1 Oregon R St13, Ubx m Fitc, Dpn gp RedX, PH3 rbt Amca, GsbN rat Cy5, T3 - A2.lsm:0099-0307-0228:Ch1-T1	11.383	537.624	6119.85	250533	191.543	1.17588		17	Image1 SoxN St13, Ubx m Fitc, Dpn gp RedX, PH3 rbt Amca, GsbN rat Cy5, T3 - A2.lsm:0147-0453-0383:Ch1-T1	20.934	104.627	2190.28	89665	135.783	0.420843
	18	Image1.1 Oregon R St13, Ubx m Fitc, Dpn gp RedX, PH3 rbt Amca, GsbN rat Cy5, T3 - A2.lsm:0060-0333-0618:Ch1-T1	27.188	743.762	20221.1	827807	313.254	1.78291			18	Image1.1 Wor St13, Ubx m Fitc, Dpn gp RedX, PH3 rbt Amca, GsbN rat Cy5, T3 - A2.lsm:0059-0344-0390:Ch1-T1	10.65	842.103	8968.66	367157	341.49	0.790772											18	Image1 Oregon R St13, Ubx m Fitc, Dpn gp RedX, PH3 rbt Amca, GsbN rat Cy5, T3 - A2.lsm:0135-0281-0403:Ch1-T1	26.088	629.519	16423.1	672326	191.543	3.15556		18	Image1 SoxN St13, Ubx m Fitc, Dpn gp RedX, PH3 rbt Amca, GsbN rat Cy5, T3 - A2.lsm:0131-0413-0349:Ch1-T1	15.194	136.719	2077.28	85039	135.783	0.399131
	19	Image1.1 Oregon R St13, Ubx m Fitc, Dpn gp RedX, PH3 rbt Amca, GsbN rat Cy5, T3 - A2.lsm:0060-0355-0678:Ch1-T1	15.829	928.693	14700.2	601793	313.254	1.29612			19	Image1.1 Wor St13, Ubx m Fitc, Dpn gp RedX, PH3 rbt Amca, GsbN rat Cy5, T3 - A2.lsm:0059-0303-0414:Ch1-T1	21.13	1192.31	25193.1	1031351	341.49	2.22129											19	Image1 Oregon R St13, Ubx m Fitc, Dpn gp RedX, PH3 rbt Amca, GsbN rat Cy5, T3 - A2.lsm:0135-0391-0327:Ch1-T1	6.595	704.089	4643.73	190104	191.543	0.892253		19	Image1 SoxN St13, Ubx m Fitc, Dpn gp RedX, PH3 rbt Amca, GsbN rat Cy5, T3 - A2.lsm:0127-0474-0302:Ch1-T1	27.188	82.157	2233.66	91441	135.783	0.429178
	20	Image1.1 Oregon R St13, Ubx m Fitc, Dpn gp RedX, PH3 rbt Amca, GsbN rat Cy5, T3 - A2.lsm:0060-0402-0566:Ch1-T1	11.237	576.439	6477.2	265162	313.254	0.571098			20	Image1.1 Wor St13, Ubx m Fitc, Dpn gp RedX, PH3 rbt Amca, GsbN rat Cy5, T3 - A2.lsm:0059-0338-0417:Ch1-T1	20.763	865.319	17966.8	735521	341.49	1.58414											20	Image1 Oregon R St13, Ubx m Fitc, Dpn gp RedX, PH3 rbt Amca, GsbN rat Cy5, T3 - A2.lsm:0099-0284-0248:Ch1-T1	5.154	619.502	3193.02	130715	191.543	0.613511		20	Image1 SoxN St13, Ubx m Fitc, Dpn gp RedX, PH3 rbt Amca, GsbN rat Cy5, T3 - A2.lsm:0119-0384-0222:Ch1-T1	15.829	273.179	4324.12	177020	135.783	0.830843
	21	Image1.1 Oregon R St13, Ubx m Fitc, Dpn gp RedX, PH3 rbt Amca, GsbN rat Cy5, T3 - A2.lsm:0060-0482-0686:Ch1-T1	13.044	596.734	7783.91	318656	313.254	0.686312			21	Image1.1 Wor St13, Ubx m Fitc, Dpn gp RedX, PH3 rbt Amca, GsbN rat Cy5, T3 - A2.lsm:0055-0281-0345:Ch1-T1	35.053	721.857	25303.4	1035865	341.49	2.23101											21	Image1 Oregon R St13, Ubx m Fitc, Dpn gp RedX, PH3 rbt Amca, GsbN rat Cy5, T3 - A2.lsm:0059-0278-0279:Ch1-T1	6.424	494.627	3177.68	130087	191.543	0.610563		21	Image1 SoxN St13, Ubx m Fitc, Dpn gp RedX, PH3 rbt Amca, GsbN rat Cy5, T3 - A2.lsm:0127-0347-0165:Ch1-T1	36.885	236.787	8733.97	357549	135.783	1.67816
	22	Image1.1 Oregon R St13, Ubx m Fitc, Dpn gp RedX, PH3 rbt Amca, GsbN rat Cy5, T3 - A2.lsm:0068-0396-0635:Ch1-T1	11.139	771.846	8597.49	351962	313.254	0.758045			22	Image1.1 Wor St13, Ubx m Fitc, Dpn gp RedX, PH3 rbt Amca, GsbN rat Cy5, T3 - A2.lsm:0063-0268-0399:Ch1-T1	18.394	551.564	10145.4	415328	341.49	0.894521											22	Image1 Oregon R St13, Ubx m Fitc, Dpn gp RedX, PH3 rbt Amca, GsbN rat Cy5, T3 - A2.lsm:0035-0416-0273:Ch1-T1	10.333	63.123	652.234	26701	191.543	0.125321		22	Image1 SoxN St13, Ubx m Fitc, Dpn gp RedX, PH3 rbt Amca, GsbN rat Cy5, T3 - A2.lsm:0127-0300-0534:Ch1-T1	17.221	200.67	3455.78	141472	135.783	0.663999
	23	Image1.1 Oregon R St13, Ubx m Fitc, Dpn gp RedX, PH3 rbt Amca, GsbN rat Cy5, T3 - A2.lsm:0064-0384-0522:Ch1-T1	10.088	605.538	6108.96	250087	313.254	0.53863			23	Image1.1 Wor St13, Ubx m Fitc, Dpn gp RedX, PH3 rbt Amca, GsbN rat Cy5, T3 - A2.lsm:0059-0266-0371:Ch1-T1	20.348	488.402	9937.99	406839	341.49	0.876238											23	Image1 Oregon R St13, Ubx m Fitc, Dpn gp RedX, PH3 rbt Amca, GsbN rat Cy5, T3 - A2.lsm:0131-0361-0409:Ch1-T1	11.896	380.392	4525.19	185251	191.543	0.869476		23	Image1 SoxN St13, Ubx m Fitc, Dpn gp RedX, PH3 rbt Amca, GsbN rat Cy5, T3 - A2.lsm:0119-0322-0506:Ch1-T1	10.919	277.982	3035.29	124258	135.783	0.583205
	24	Image1.1 Oregon R St13, Ubx m Fitc, Dpn gp RedX, PH3 rbt Amca, GsbN rat Cy5, T3 - A2.lsm:0060-0327-0665:Ch1-T1	26.553	473.385	12569.6	514570	313.254	1.10827			24	Image1.1 Wor St13, Ubx m Fitc, Dpn gp RedX, PH3 rbt Amca, GsbN rat Cy5, T3 - A2.lsm:0051-0310-0329:Ch1-T1	25.942	882.272	22887.7	936973	341.49	2.01802											24	Image1 Oregon R St13, Ubx m Fitc, Dpn gp RedX, PH3 rbt Amca, GsbN rat Cy5, T3 - A2.lsm:0071-0438-0294:Ch1-T1	13.191	131.17	1730.24	70832	191.543	0.33245		24	Image1 SoxN St13, Ubx m Fitc, Dpn gp RedX, PH3 rbt Amca, GsbN rat Cy5, T3 - A2.lsm:0115-0337-0544:Ch1-T1	18.711	299.069	5595.98	229087	135.783	1.07522
	25	Image1.1 Oregon R St13, Ubx m Fitc, Dpn gp RedX, PH3 rbt Amca, GsbN rat Cy5, T3 - A2.lsm:0072-0389-0654:Ch1-T1	10.626	937.683	9963.71	407892	313.254	0.878505			25	Image1.1 Wor St13, Ubx m Fitc, Dpn gp RedX, PH3 rbt Amca, GsbN rat Cy5, T3 - A2.lsm:0059-0345-0335:Ch1-T1	16.611	961.749	15975.2	653989	341.49	1.40854											25	Image1 Oregon R St13, Ubx m Fitc, Dpn gp RedX, PH3 rbt Amca, GsbN rat Cy5, T3 - A2.lsm:0111-0409-0554:Ch1-T1	21.936	156.394	3430.62	140442	191.543	0.659164		25	Image1 SoxN St13, Ubx m Fitc, Dpn gp RedX, PH3 rbt Amca, GsbN rat Cy5, T3 - A2.lsm:0127-0344-0492:Ch1-T1	27.188	200.409	5448.64	223055	135.783	1.04691
	26	Image1.1 Oregon R St13, Ubx m Fitc, Dpn gp RedX, PH3 rbt Amca, GsbN rat Cy5, T3 - A2.lsm:0056-0377-0712:Ch1-T1	11.505	1333.07	15337.4	627878	313.254	1.3523			26	Image1.1 Wor St13, Ubx m Fitc, Dpn gp RedX, PH3 rbt Amca, GsbN rat Cy5, T3 - A2.lsm:0055-0368-0351:Ch1-T1	11.774	926.39	10907.3	446520	341.49	0.961701											26	Image1 Oregon R St13, Ubx m Fitc, Dpn gp RedX, PH3 rbt Amca, GsbN rat Cy5, T3 - A2.lsm:0119-0375-0587:Ch1-T1	18.98	374.452	7107.11	290949	191.543	1.36557		26	Image1 SoxN St13, Ubx m Fitc, Dpn gp RedX, PH3 rbt Amca, GsbN rat Cy5, T3 - A2.lsm:0147-0397-0563:Ch1-T1	18.443	227.105	4188.41	171464	135.783	0.804766
	27	Image1.1 Oregon R St13, Ubx m Fitc, Dpn gp RedX, PH3 rbt Amca, GsbN rat Cy5, T3 - A2.lsm:0060-0357-0721:Ch1-T1	7.792	663.959	5173.78	211803	313.254	0.456175			27	Image1.1 Wor St13, Ubx m Fitc, Dpn gp RedX, PH3 rbt Amca, GsbN rat Cy5, T3 - A2.lsm:0051-0326-0304:Ch1-T1	11.921	1391.6	16588.6	679099	341.49	1.46262											27	Image1 Oregon R St13, Ubx m Fitc, Dpn gp RedX, PH3 rbt Amca, GsbN rat Cy5, T3 - A2.lsm:0095-0442-0628:Ch1-T1	19.64	169.685	3332.55	136427	191.543	0.64032		27	Image1 SoxN St13, Ubx m Fitc, Dpn gp RedX, PH3 rbt Amca, GsbN rat Cy5, T3 - A2.lsm:0147-0401-0509:Ch1-T1	19.078	204.999	3910.91	160104	135.783	0.751448
	28	Image1.1 Oregon R St13, Ubx m Fitc, Dpn gp RedX, PH3 rbt Amca, GsbN rat Cy5, T3 - A2.lsm:0064-0386-0737:Ch1-T1	19.444	914.726	17786.1	728122	313.254	1.56821			28	Image1.1 Wor St13, Ubx m Fitc, Dpn gp RedX, PH3 rbt Amca, GsbN rat Cy5, T3 - A2.lsm:0063-0451-0418:Ch1-T1	18.833	273.751	5155.68	211062	341.49	0.454579											28	Image1 Oregon R St13, Ubx m Fitc, Dpn gp RedX, PH3 rbt Amca, GsbN rat Cy5, T3 - A2.lsm:0083-0451-0656:Ch1-T1	22.449	121.1	2718.54	111291	191.543	0.522344		28	Image1 SoxN St13, Ubx m Fitc, Dpn gp RedX, PH3 rbt Amca, GsbN rat Cy5, T3 - A2.lsm:0107-0363-0639:Ch1-T1	27.798	230.658	6411.9	262489	135.783	1.23199
	29	Image1.1 Oregon R St13, Ubx m Fitc, Dpn gp RedX, PH3 rbt Amca, GsbN rat Cy5, T3 - A2.lsm:0064-0472-0711:Ch1-T1	8.94	238.249	2130.04	87199	313.254	0.187807			29	Image1.1 Wor St13, Ubx m Fitc, Dpn gp RedX, PH3 rbt Amca, GsbN rat Cy5, T3 - A2.lsm:0047-0272-0658:Ch1-T1	25.16	422.175	10622	434840	341.49	0.936545											29	Image1 Oregon R St13, Ubx m Fitc, Dpn gp RedX, PH3 rbt Amca, GsbN rat Cy5, T3 - A2.lsm:0099-0412-0651:Ch1-T1	15.487	255.674	3959.6	162097	191.543	0.760802		29	Image1 SoxN St13, Ubx m Fitc, Dpn gp RedX, PH3 rbt Amca, GsbN rat Cy5, T3 - A2.lsm:0147-0365-0675:Ch1-T1	21.765	345.525	7520.27	307863	135.783	1.44495
	30	Image1.1 Oregon R St13, Ubx m Fitc, Dpn gp RedX, PH3 rbt Amca, GsbN rat Cy5, T3 - A2.lsm:0052-0466-0755:Ch1-T1	15.511	167.811	2602.98	106560	313.254	0.229506			30	Image1.1 Wor St13, Ubx m Fitc, Dpn gp RedX, PH3 rbt Amca, GsbN rat Cy5, T3 - A2.lsm:0055-0400-0296:Ch1-T1	13.582	337.851	4588.55	187845	341.49	0.404575											30	Image1 Oregon R St13, Ubx m Fitc, Dpn gp RedX, PH3 rbt Amca, GsbN rat Cy5, T3 - A2.lsm:0103-0346-0641:Ch1-T1	13.362	937.998	12533.3	513085	191.543	2.40816		30	Image1 SoxN St13, Ubx m Fitc, Dpn gp RedX, PH3 rbt Amca, GsbN rat Cy5, T3 - A2.lsm:0136-0389-0609:Ch1-T1	15.829	234.963	3719.21	152256	135.783	0.714614
	31	Image1.1 Oregon R St13, Ubx m Fitc, Dpn gp RedX, PH3 rbt Amca, GsbN rat Cy5, T3 - A2.lsm:0060-0364-0356:Ch1-T1	19.346	858.052	16600.2	679577	313.254	1.46365			31	Image1.1 Wor St13, Ubx m Fitc, Dpn gp RedX, PH3 rbt Amca, GsbN rat Cy5, T3 - A2.lsm:0055-0334-0277:Ch1-T1	17.075	1364.04	23290.5	953461	341.49	2.05354											31	Image1 Oregon R St13, Ubx m Fitc, Dpn gp RedX, PH3 rbt Amca, GsbN rat Cy5, T3 - A2.lsm:0131-0336-0606:Ch1-T1	20.079	538.51	10812.9	442655	191.543	2.0776		31	Image1 SoxN St13, Ubx m Fitc, Dpn gp RedX, PH3 rbt Amca, GsbN rat Cy5, T3 - A2.lsm:0132-0493-0577:Ch1-T1	19.346	82.957	1604.92	65702	135.783	0.308372
	32	Image1.1 Oregon R St13, Ubx m Fitc, Dpn gp RedX, PH3 rbt Amca, GsbN rat Cy5, T3 - A2.lsm:0048-0370-0376:Ch1-T1	12.604	1309.95	16511.3	675937	313.254	1.45581			32	Image1.1 Wor St13, Ubx m Fitc, Dpn gp RedX, PH3 rbt Amca, GsbN rat Cy5, T3 - A2.lsm:0055-0301-0286:Ch1-T1	18.174	1207.42	21943.5	898319	341.49	1.93477											32	Image1 Oregon R St13, Ubx m Fitc, Dpn gp RedX, PH3 rbt Amca, GsbN rat Cy5, T3 - A2.lsm:0121-0316-0578:Ch1-T1	13.484	580.451	7826.73	320409	191.543	1.50384		32	Image1 SoxN St13, Ubx m Fitc, Dpn gp RedX, PH3 rbt Amca, GsbN rat Cy5, T3 - A2.lsm:0128-0533-0565:Ch1-T1	19.517	121.516	2371.67	97091	135.783	0.455697
	33	Image1.1 Oregon R St13, Ubx m Fitc, Dpn gp RedX, PH3 rbt Amca, GsbN rat Cy5, T3 - A2.lsm:0016-0379-0362:Ch1-T1	14.656	697.555	10223.6	418533	313.254	0.901424			33	Image1.1 Wor St13, Ubx m Fitc, Dpn gp RedX, PH3 rbt Amca, GsbN rat Cy5, T3 - A2.lsm:0063-0372-0358:Ch1-T1	12.995	907.517	11793.5	482799	341.49	1.03984											33	Image1 Oregon R St13, Ubx m Fitc, Dpn gp RedX, PH3 rbt Amca, GsbN rat Cy5, T3 - A2.lsm:0125-0286-0537:Ch1-T1	19.395	719.571	13956.3	571339	191.543	2.68158		33	Image1 SoxN St13, Ubx m Fitc, Dpn gp RedX, PH3 rbt Amca, GsbN rat Cy5, T3 - A2.lsm:0132-0500-0618:Ch1-T1	30.583	81.649	2497.08	102225	135.783	0.479793
	34	Image1.1 Oregon R St13, Ubx m Fitc, Dpn gp RedX, PH3 rbt Amca, GsbN rat Cy5, T3 - A2.lsm:0072-0403-0365:Ch1-T1	16.537	912.357	15087.9	617666	313.254	1.33031			34	Image1.1 Wor St13, Ubx m Fitc, Dpn gp RedX, PH3 rbt Amca, GsbN rat Cy5, T3 - A2.lsm:0059-0311-0335:Ch1-T1	22.937	940.325	21568.5	882965	341.49	1.9017											34	Image1 Oregon R St13, Ubx m Fitc, Dpn gp RedX, PH3 rbt Amca, GsbN rat Cy5, T3 - A2.lsm:0121-0272-0598:Ch1-T1	9.038	403.849	3650.03	149424	191.543	0.701321		34	Image1 SoxN St13, Ubx m Fitc, Dpn gp RedX, PH3 rbt Amca, GsbN rat Cy5, T3 - A2.lsm:0120-0462-0630:Ch1-T1	18.76	74.906	1405.26	57528	135.783	0.270008
	35	Image1.1 Oregon R St13, Ubx m Fitc, Dpn gp RedX, PH3 rbt Amca, GsbN rat Cy5, T3 - A2.lsm:0060-0385-0300:Ch1-T1	20.226	785.55	15888.4	650435	313.254	1.40089			35	Image1.1 Wor St13, Ubx m Fitc, Dpn gp RedX, PH3 rbt Amca, GsbN rat Cy5, T3 - A2.lsm:0055-0414-0317:Ch1-T1	10.162	625.582	6357.02	260242	341.49	0.560501											35	Image1 Oregon R St13, Ubx m Fitc, Dpn gp RedX, PH3 rbt Amca, GsbN rat Cy5, T3 - A2.lsm:0073-0411-0701:Ch1-T1	11.554	86.406	998.345	40870	191.543	0.191823		35	Image1 SoxN St13, Ubx m Fitc, Dpn gp RedX, PH3 rbt Amca, GsbN rat Cy5, T3 - A2.lsm:0128-0429-0549:Ch1-T1	16.464	217.537	3581.53	146620	135.783	0.688161
	36	Image1.1 Oregon R St13, Ubx m Fitc, Dpn gp RedX, PH3 rbt Amca, GsbN rat Cy5, T3 - A2.lsm:0052-0339-0275:Ch1-T1	32.049	396.847	12718.4	520663	313.254	1.12139		E2	1	Image2.1 Wor St13, Ubx m Fitc, Dpn gp RedX, PH3 rbt Amca, GsbN rat Cy5, T3 - A2.lsm:0065-0450-0439:Ch1-T1	34.076	462.852	15772.2	645679	364.757	1.78571											36	Image1 Oregon R St13, Ubx m Fitc, Dpn gp RedX, PH3 rbt Amca, GsbN rat Cy5, T3 - A2.lsm:0077-0445-0628:Ch1-T1	12.556	256.813	3224.46	132002	191.543	0.619551		36	Image1 SoxN St13, Ubx m Fitc, Dpn gp RedX, PH3 rbt Amca, GsbN rat Cy5, T3 - A2.lsm:0144-0448-0515:Ch1-T1	34.565	105.061	3631.39	148661	135.783	0.69774
	37	Image1.1 Oregon R St13, Ubx m Fitc, Dpn gp RedX, PH3 rbt Amca, GsbN rat Cy5, T3 - A2.lsm:0052-0304-0295:Ch1-T1	8.867	816.917	7243.7	296541	313.254	0.638681			2	Image2.1 Wor St13, Ubx m Fitc, Dpn gp RedX, PH3 rbt Amca, GsbN rat Cy5, T3 - A2.lsm:0061-0493-0423:Ch1-T1	23.426	218.668	5122.48	209703	364.757	0.579961											37	Image1 Oregon R St13, Ubx m Fitc, Dpn gp RedX, PH3 rbt Amca, GsbN rat Cy5, T3 - A2.lsm:0125-0335-0670:Ch1-T1	8.647	594.545	5141.19	210469	191.543	0.987836		37	Image1 SoxN St13, Ubx m Fitc, Dpn gp RedX, PH3 rbt Amca, GsbN rat Cy5, T3 - A2.lsm:0140-0449-0630:Ch1-T1	16.953	171.69	2910.59	119153	135.783	0.559245
	38	Image1.1 Oregon R St13, Ubx m Fitc, Dpn gp RedX, PH3 rbt Amca, GsbN rat Cy5, T3 - A2.lsm:0052-0457-0314:Ch1-T1	15.853	170.901	2709.36	110915	313.254	0.238885			3	Image2.1 Wor St13, Ubx m Fitc, Dpn gp RedX, PH3 rbt Amca, GsbN rat Cy5, T3 - A2.lsm:0061-0456-0613:Ch1-T1	27.578	475.645	13117.5	537003	364.757	1.48515											38	Image1 Oregon R St13, Ubx m Fitc, Dpn gp RedX, PH3 rbt Amca, GsbN rat Cy5, T3 - A2.lsm:0101-0344-0709:Ch1-T1	5.716	552.517	3158.18	129289	191.543	0.606818		38	Image1 SoxN St13, Ubx m Fitc, Dpn gp RedX, PH3 rbt Amca, GsbN rat Cy5, T3 - A2.lsm:0140-0414-0539:Ch1-T1	11.725	155.925	1828.24	74844	135.783	0.35128
	39	Image1.1 Oregon R St13, Ubx m Fitc, Dpn gp RedX, PH3 rbt Amca, GsbN rat Cy5, T3 - A2.lsm:0052-0316-0368:Ch1-T1	8.11	580.503	4707.81	192727	313.254	0.41509			4	Image2.1 Wor St13, Ubx m Fitc, Dpn gp RedX, PH3 rbt Amca, GsbN rat Cy5, T3 - A2.lsm:0061-0462-0655:Ch1-T1	32.83	620.19	20361.1	833536	364.757	2.30525											39	Image1 Oregon R St13, Ubx m Fitc, Dpn gp RedX, PH3 rbt Amca, GsbN rat Cy5, T3 - A2.lsm:0077-0288-0709:Ch1-T1	18.638	466.307	8691.05	355792	191.543	1.66991		39	Image1 SoxN St13, Ubx m Fitc, Dpn gp RedX, PH3 rbt Amca, GsbN rat Cy5, T3 - A2.lsm:0144-0435-0649:Ch1-T1	13.997	274.115	3836.75	157068	135.783	0.737199
	40	Image1.1 Oregon R St13, Ubx m Fitc, Dpn gp RedX, PH3 rbt Amca, GsbN rat Cy5, T3 - A2.lsm:0052-0393-0781:Ch1-T1	18.101	753.364	13636.4	558243	313.254	1.20233			5	Image2.1 Wor St13, Ubx m Fitc, Dpn gp RedX, PH3 rbt Amca, GsbN rat Cy5, T3 - A2.lsm:0061-0512-0647:Ch1-T1	46.705	211.736	9889.16	404840	364.757	1.11964											40	Image1 Oregon R St13, Ubx m Fitc, Dpn gp RedX, PH3 rbt Amca, GsbN rat Cy5, T3 - A2.lsm:0073-0315-0738:Ch1-T1	29.044	228.968	6650.17	272243	191.543	1.27777		40	Image1 SoxN St13, Ubx m Fitc, Dpn gp RedX, PH3 rbt Amca, GsbN rat Cy5, T3 - A2.lsm:0148-0420-0702:Ch1-T1	9.893	301.649	2984.24	122168	135.783	0.573395
	41	Image1.1 Oregon R St13, Ubx m Fitc, Dpn gp RedX, PH3 rbt Amca, GsbN rat Cy5, T3 - A2.lsm:0052-0348-0678:Ch1-T1	8.452	782.483	6613.43	270739	313.254	0.583109			6	Image2.1 Wor St13, Ubx m Fitc, Dpn gp RedX, PH3 rbt Amca, GsbN rat Cy5, T3 - A2.lsm:0065-0482-0467:Ch1-T1	22.693	263.105	5970.65	244425	364.757	0.675989											41	Image1 Oregon R St13, Ubx m Fitc, Dpn gp RedX, PH3 rbt Amca, GsbN rat Cy5, T3 - A2.lsm:0029-0360-0646:Ch1-T1	13.728	501.676	6887.09	281942	191.543	1.32329		41	Image1 SoxN St13, Ubx m Fitc, Dpn gp RedX, PH3 rbt Amca, GsbN rat Cy5, T3 - A2.lsm:0068-0419-0637:Ch1-T1	15.804	258.08	4078.83	166978	135.783	0.783711
	42	Image1.1 Oregon R St13, Ubx m Fitc, Dpn gp RedX, PH3 rbt Amca, GsbN rat Cy5, T3 - A2.lsm:0060-0364-0616:Ch1-T1	8.721	705.459	6152	251849	313.254	0.542425	11341.7		7	Image2.1 Wor St13, Ubx m Fitc, Dpn gp RedX, PH3 rbt Amca, GsbN rat Cy5, T3 - A2.lsm:0065-0400-0415:Ch1-T1	23.743	739.963	17569.2	719244	364.757	1.98916											42	Image1 Oregon R St13, Ubx m Fitc, Dpn gp RedX, PH3 rbt Amca, GsbN rat Cy5, T3 - A2.lsm:0097-0269-0693:Ch1-T1	9.869	519.809	5129.81	210003	191.543	0.985649		42	Image1 SoxN St13, Ubx m Fitc, Dpn gp RedX, PH3 rbt Amca, GsbN rat Cy5, T3 - A2.lsm:0060-0389-0310:Ch1-T1	13.557	307.577	4169.87	170705	135.783	0.801204
E2	2	Image2.1 Oregon R St13, Ubx m Fitc, Dpn gp RedX, PH3 rbt Amca, GsbN rat Cy5, T3 - A2.lsm:0072-0318-0426:Ch1-T1	23.255	718.255	16702.9	683779	273.419	1.89108			8	Image2.1 Wor St13, Ubx m Fitc, Dpn gp RedX, PH3 rbt Amca, GsbN rat Cy5, T3 - A2.lsm:0065-0353-0449:Ch1-T1	19.053	957.574	18245	746908	364.757	2.06567											43	Image1 Oregon R St13, Ubx m Fitc, Dpn gp RedX, PH3 rbt Amca, GsbN rat Cy5, T3 - A2.lsm:0121-0326-0638:Ch1-T1	10.797	795.07	8584.27	351421	191.543	1.64939		43	Image1 SoxN St13, Ubx m Fitc, Dpn gp RedX, PH3 rbt Amca, GsbN rat Cy5, T3 - A2.lsm:0120-0315-0312:Ch1-T1	7.792	184.144	1434.91	58742	135.783	0.275706
	3	Image2.1 Oregon R St13, Ubx m Fitc, Dpn gp RedX, PH3 rbt Amca, GsbN rat Cy5, T3 - A2.lsm:0068-0336-0353:Ch1-T1	31.145	463.158	14425	590526	273.419	1.63318			9	Image2.1 Wor St13, Ubx m Fitc, Dpn gp RedX, PH3 rbt Amca, GsbN rat Cy5, T3 - A2.lsm:0061-0345-0415:Ch1-T1	27.823	901.854	25092	1027212	364.757	2.84089											44	Image1 Oregon R St13, Ubx m Fitc, Dpn gp RedX, PH3 rbt Amca, GsbN rat Cy5, T3 - A2.lsm:0121-0339-0565:Ch1-T1	8.476	430.329	3647.59	149324	191.543	0.700852		44	Image2 SoxN St13, Ubx m Fitc, Dpn gp RedX, PH3 rbt Amca, GsbN rat Cy5, T3 - A2.lsm:0119-0547-0360:Ch1-T1	28.8	290.564	8368.19	342575	125.919	1.60788
	4	Image2.1 Oregon R St13, Ubx m Fitc, Dpn gp RedX, PH3 rbt Amca, GsbN rat Cy5, T3 - A2.lsm:0072-0310-0362:Ch1-T1	14.901	521.107	7764.84	317875	273.419	0.879124			10	Image2.1 Wor St13, Ubx m Fitc, Dpn gp RedX, PH3 rbt Amca, GsbN rat Cy5, T3 - A2.lsm:0061-0373-0367:Ch1-T1	28.775	710.401	20442.1	836852	364.757	2.31442											45	Image1 Oregon R St13, Ubx m Fitc, Dpn gp RedX, PH3 rbt Amca, GsbN rat Cy5, T3 - A2.lsm:0061-0393-0703:Ch1-T1	12.8	104.851	1342.09	54942	191.543	0.25787		45	Image2 SoxN St13, Ubx m Fitc, Dpn gp RedX, PH3 rbt Amca, GsbN rat Cy5, T3 - A2.lsm:0119-0566-0312:Ch1-T1	19.542	305.678	5973.51	244542	125.919	1.14776
	5	Image2.1 Oregon R St13, Ubx m Fitc, Dpn gp RedX, PH3 rbt Amca, GsbN rat Cy5, T3 - A2.lsm:0076-0366-0370:Ch1-T1	19.933	503.721	10040.5	411036	273.419	1.13677			11	Image2.1 Wor St13, Ubx m Fitc, Dpn gp RedX, PH3 rbt Amca, GsbN rat Cy5, T3 - A2.lsm:0057-0363-0633:Ch1-T1	33.588	773.427	25977.5	1063462	364.757	2.94114											46	Image1 Oregon R St13, Ubx m Fitc, Dpn gp RedX, PH3 rbt Amca, GsbN rat Cy5, T3 - A2.lsm:0061-0275-0677:Ch1-T1	6.84	494.236	3380.4	138386	191.543	0.649515		46	Image2 SoxN St13, Ubx m Fitc, Dpn gp RedX, PH3 rbt Amca, GsbN rat Cy5, T3 - A2.lsm:0119-0596-0319:Ch1-T1	15.365	320.968	4931.61	201889	125.919	0.947566
	6	Image2.1 Oregon R St13, Ubx m Fitc, Dpn gp RedX, PH3 rbt Amca, GsbN rat Cy5, T3 - A2.lsm:0076-0472-0377:Ch1-T1	22.302	157.159	3504.98	143486	273.419	0.396829			12	Image2.1 Wor St13, Ubx m Fitc, Dpn gp RedX, PH3 rbt Amca, GsbN rat Cy5, T3 - A2.lsm:0057-0335-0585:Ch1-T1	24.012	737.759	17715.1	725217	364.757	2.00568											47	Image2 Oregon R St13, Ubx m Fitc, Dpn gp RedX, PH3 rbt Amca, GsbN rat Cy5, T3 - A2.lsm:0115-0477-0453:Ch1-T1	17.979	207.34	3727.66	152602	161.033	0.716238		47	Image2 SoxN St13, Ubx m Fitc, Dpn gp RedX, PH3 rbt Amca, GsbN rat Cy5, T3 - A2.lsm:0131-0575-0360:Ch1-T1	22.84	221.974	5069.79	207546	125.919	0.974117
	7	Image2.1 Oregon R St13, Ubx m Fitc, Dpn gp RedX, PH3 rbt Amca, GsbN rat Cy5, T3 - A2.lsm:0076-0488-0425:Ch1-T1	21.618	155.841	3368.99	137919	273.419	0.381433			13	Image2.1 Wor St13, Ubx m Fitc, Dpn gp RedX, PH3 rbt Amca, GsbN rat Cy5, T3 - A2.lsm:0061-0398-0607:Ch1-T1	21.227	823.98	17490.9	716039	364.757	1.9803											48	Image2 Oregon R St13, Ubx m Fitc, Dpn gp RedX, PH3 rbt Amca, GsbN rat Cy5, T3 - A2.lsm:0115-0457-0424:Ch1-T1	18.15	324.129	5882.78	240828	161.033	1.13033		48	Image2 SoxN St13, Ubx m Fitc, Dpn gp RedX, PH3 rbt Amca, GsbN rat Cy5, T3 - A2.lsm:0091-0493-0331:Ch1-T1	29.337	201.145	5901.03	241575	125.919	1.13383
	8	Image2.1 Oregon R St13, Ubx m Fitc, Dpn gp RedX, PH3 rbt Amca, GsbN rat Cy5, T3 - A2.lsm:0064-0465-0362:Ch1-T1	15.804	329.062	5200.65	212903	273.419	0.588811			14	Image2.1 Wor St13, Ubx m Fitc, Dpn gp RedX, PH3 rbt Amca, GsbN rat Cy5, T3 - A2.lsm:0065-0340-0546:Ch1-T1	34.369	832.82	28623.4	1171778	364.757	3.2407											49	Image2 Oregon R St13, Ubx m Fitc, Dpn gp RedX, PH3 rbt Amca, GsbN rat Cy5, T3 - A2.lsm:0119-0517-0475:Ch1-T1	20.861	93.354	1947.44	79724	161.033	0.374185		49	Image2 SoxN St13, Ubx m Fitc, Dpn gp RedX, PH3 rbt Amca, GsbN rat Cy5, T3 - A2.lsm:0103-0548-0249:Ch1-T1	25.331	281.492	7130.51	291907	125.919	1.37007
	9	Image2.1 Oregon R St13, Ubx m Fitc, Dpn gp RedX, PH3 rbt Amca, GsbN rat Cy5, T3 - A2.lsm:0076-0404-0355:Ch1-T1	18.003	596.088	10731.3	439317	273.419	1.21499			15	Image2.1 Wor St13, Ubx m Fitc, Dpn gp RedX, PH3 rbt Amca, GsbN rat Cy5, T3 - A2.lsm:0053-0342-0682:Ch1-T1	27.334	911.404	24912.5	1019861	364.757	2.82056											50	Image2 Oregon R St13, Ubx m Fitc, Dpn gp RedX, PH3 rbt Amca, GsbN rat Cy5, T3 - A2.lsm:0111-0418-0435:Ch1-T1	22.498	335.36	7544.79	308867	161.033	1.44967		50	Image2 SoxN St13, Ubx m Fitc, Dpn gp RedX, PH3 rbt Amca, GsbN rat Cy5, T3 - A2.lsm:0055-0580-0336:Ch1-T1	16.659	305.521	5089.8	208365	125.919	0.977961
	10	Image2.1 Oregon R St13, Ubx m Fitc, Dpn gp RedX, PH3 rbt Amca, GsbN rat Cy5, T3 - A2.lsm:0074-0349-0567:Ch1-T1	28.922	394.166	11400.1	466693	273.419	1.2907			16	Image2.1 Wor St13, Ubx m Fitc, Dpn gp RedX, PH3 rbt Amca, GsbN rat Cy5, T3 - A2.lsm:0061-0304-0623:Ch1-T1	26.088	603.459	15743.3	644494	364.757	1.78243											51	Image2 Oregon R St13, Ubx m Fitc, Dpn gp RedX, PH3 rbt Amca, GsbN rat Cy5, T3 - A2.lsm:0095-0413-0394:Ch1-T1	14.412	434.727	6265.34	256489	161.033	1.20383		51	Image2 SoxN St13, Ubx m Fitc, Dpn gp RedX, PH3 rbt Amca, GsbN rat Cy5, T3 - A2.lsm:0031-0593-0295:Ch1-T1	12.873	175.315	2256.86	92391	125.919	0.433637
	11	Image2.1 Oregon R St13, Ubx m Fitc, Dpn gp RedX, PH3 rbt Amca, GsbN rat Cy5, T3 - A2.lsm:0070-0298-0564:Ch1-T1	29.801	628.524	18730.8	766799	273.419	2.12068			17	Image2.1 Wor St13, Ubx m Fitc, Dpn gp RedX, PH3 rbt Amca, GsbN rat Cy5, T3 - A2.lsm:0053-0305-0650:Ch1-T1	22.595	505.475	11421.3	467564	364.757	1.29311											52	Image2 Oregon R St13, Ubx m Fitc, Dpn gp RedX, PH3 rbt Amca, GsbN rat Cy5, T3 - A2.lsm:0111-0401-0383:Ch1-T1	14.07	412.003	5796.95	237314	161.033	1.11383		52	Image2 SoxN St13, Ubx m Fitc, Dpn gp RedX, PH3 rbt Amca, GsbN rat Cy5, T3 - A2.lsm:0035-0572-0311:Ch1-T1	11.945	190.145	2271.28	92981	125.919	0.436406
	12	Image2.1 Oregon R St13, Ubx m Fitc, Dpn gp RedX, PH3 rbt Amca, GsbN rat Cy5, T3 - A2.lsm:0070-0311-0593:Ch1-T1	16.684	560.592	9352.83	382884	273.419	1.05892			18	Image2.1 Wor St13, Ubx m Fitc, Dpn gp RedX, PH3 rbt Amca, GsbN rat Cy5, T3 - A2.lsm:0065-0408-0640:Ch1-T1	8.989	1083	9735.36	398544	364.757	1.10222											53	Image2 Oregon R St13, Ubx m Fitc, Dpn gp RedX, PH3 rbt Amca, GsbN rat Cy5, T3 - A2.lsm:0111-0364-0375:Ch1-T1	12.067	445.401	5374.69	220028	161.033	1.0327		53	Image2 SoxN St13, Ubx m Fitc, Dpn gp RedX, PH3 rbt Amca, GsbN rat Cy5, T3 - A2.lsm:0047-0566-0286:Ch1-T1	25.478	165.539	4217.55	172657	125.919	0.810366
	13	Image2.1 Oregon R St13, Ubx m Fitc, Dpn gp RedX, PH3 rbt Amca, GsbN rat Cy5, T3 - A2.lsm:0070-0345-0612:Ch1-T1	24.354	426.139	10378.2	424861	273.419	1.17501			19	Image2.1 Wor St13, Ubx m Fitc, Dpn gp RedX, PH3 rbt Amca, GsbN rat Cy5, T3 - A2.lsm:0057-0395-0691:Ch1-T1	16.806	1078.86	18131.3	742254	364.757	2.0528		Ttest/ IntDen		1.58941e-07							54	Image2 Oregon R St13, Ubx m Fitc, Dpn gp RedX, PH3 rbt Amca, GsbN rat Cy5, T3 - A2.lsm:0107-0426-0365:Ch1-T1	22.595	357.123	8069.3	330339	161.033	1.55045		54	Image2 SoxN St13, Ubx m Fitc, Dpn gp RedX, PH3 rbt Amca, GsbN rat Cy5, T3 - A2.lsm:0131-0631-0417:Ch1-T1	25.844	137.009	3540.89	144956	125.919	0.680351		Ttest/ IntDen		0.00656467
	14	Image2.1 Oregon R St13, Ubx m Fitc, Dpn gp RedX, PH3 rbt Amca, GsbN rat Cy5, T3 - A2.lsm:0062-0328-0654:Ch1-T1	31.462	552.205	17373.7	711240	273.419	1.96703			20	Image2.1 Wor St13, Ubx m Fitc, Dpn gp RedX, PH3 rbt Amca, GsbN rat Cy5, T3 - A2.lsm:0045-0340-0731:Ch1-T1	21.301	683.2	14552.6	595750	364.757	1.64762											55	Image2 Oregon R St13, Ubx m Fitc, Dpn gp RedX, PH3 rbt Amca, GsbN rat Cy5, T3 - A2.lsm:0107-0448-0330:Ch1-T1	11.017	496.002	5464.32	223697	161.033	1.04992		55	Image2 SoxN St13, Ubx m Fitc, Dpn gp RedX, PH3 rbt Amca, GsbN rat Cy5, T3 - A2.lsm:0119-0650-0387:Ch1-T1	32.268	85.965	2773.97	113560	125.919	0.532994
	15	Image2.1 Oregon R St13, Ubx m Fitc, Dpn gp RedX, PH3 rbt Amca, GsbN rat Cy5, T3 - A2.lsm:0074-0406-0628:Ch1-T1	18.662	429.326	8012.28	328005	273.419	0.90714			21	Image2.1 Wor St13, Ubx m Fitc, Dpn gp RedX, PH3 rbt Amca, GsbN rat Cy5, T3 - A2.lsm:0045-0375-0736:Ch1-T1	12.727	798.113	10157.3	415817	364.757	1.15											56	Image2 Oregon R St13, Ubx m Fitc, Dpn gp RedX, PH3 rbt Amca, GsbN rat Cy5, T3 - A2.lsm:0119-0391-0484:Ch1-T1	13.924	329.111	4582.4	187593	161.033	0.880468		56	Image2 SoxN St13, Ubx m Fitc, Dpn gp RedX, PH3 rbt Amca, GsbN rat Cy5, T3 - A2.lsm:0103-0658-0357:Ch1-T1	19.298	124.975	2411.71	98730	125.919	0.463389
	16	Image2.1 Oregon R St13, Ubx m Fitc, Dpn gp RedX, PH3 rbt Amca, GsbN rat Cy5, T3 - A2.lsm:0070-0389-0665:Ch1-T1	13.117	419.598	5504.06	225324	273.419	0.623163			22	Image2.1 Wor St13, Ubx m Fitc, Dpn gp RedX, PH3 rbt Amca, GsbN rat Cy5, T3 - A2.lsm:0045-0388-0675:Ch1-T1	8.379	1325.47	11105.6	454637	364.757	1.25736											57	Image2 Oregon R St13, Ubx m Fitc, Dpn gp RedX, PH3 rbt Amca, GsbN rat Cy5, T3 - A2.lsm:0111-0357-0496:Ch1-T1	18.32	400.633	7339.8	300475	161.033	1.41028		57	Image2 SoxN St13, Ubx m Fitc, Dpn gp RedX, PH3 rbt Amca, GsbN rat Cy5, T3 - A2.lsm:0119-0676-0356:Ch1-T1	20.519	86.617	1777.28	72758	125.919	0.34149
	17	Image2.1 Oregon R St13, Ubx m Fitc, Dpn gp RedX, PH3 rbt Amca, GsbN rat Cy5, T3 - A2.lsm:0070-0331-0659:Ch1-T1	18.687	785.869	14685.5	601190	273.419	1.66267			23	Image2.1 Wor St13, Ubx m Fitc, Dpn gp RedX, PH3 rbt Amca, GsbN rat Cy5, T3 - A2.lsm:0061-0474-0698:Ch1-T1	16.073	191.523	3078.38	126022	364.757	0.34853											58	Image2 Oregon R St13, Ubx m Fitc, Dpn gp RedX, PH3 rbt Amca, GsbN rat Cy5, T3 - A2.lsm:0111-0349-0462:Ch1-T1	26.479	336.031	8897.85	364258	161.033	1.70964		58	Image2 SoxN St13, Ubx m Fitc, Dpn gp RedX, PH3 rbt Amca, GsbN rat Cy5, T3 - A2.lsm:0111-0678-0618:Ch1-T1	20.079	114.916	2307.43	94461	125.919	0.443353
	18	Image2.1 Oregon R St13, Ubx m Fitc, Dpn gp RedX, PH3 rbt Amca, GsbN rat Cy5, T3 - A2.lsm:0054-0291-0339:Ch1-T1	29.533	345.9	10215.3	418193	273.419	1.15657			24	Image2.1 Wor St13, Ubx m Fitc, Dpn gp RedX, PH3 rbt Amca, GsbN rat Cy5, T3 - A2.lsm:0053-0374-0710:Ch1-T1	13.191	882.952	11646.8	476794	364.757	1.31864											59	Image2 Oregon R St13, Ubx m Fitc, Dpn gp RedX, PH3 rbt Amca, GsbN rat Cy5, T3 - A2.lsm:0111-0341-0429:Ch1-T1	21.203	230.815	4893.94	200347	161.033	0.940329		59	Image2 SoxN St13, Ubx m Fitc, Dpn gp RedX, PH3 rbt Amca, GsbN rat Cy5, T3 - A2.lsm:0095-0625-0672:Ch1-T1	22.913	98.881	2265.63	92750	125.919	0.435322
	19	Image2.1 Oregon R St13, Ubx m Fitc, Dpn gp RedX, PH3 rbt Amca, GsbN rat Cy5, T3 - A2.lsm:0066-0345-0308:Ch1-T1	17.466	752.534	13143.4	538062	273.419	1.48808			25	Image2.1 Wor St13, Ubx m Fitc, Dpn gp RedX, PH3 rbt Amca, GsbN rat Cy5, T3 - A2.lsm:0061-0309-0367:Ch1-T1	23.377	603.09	14098.4	577157	364.757	1.5962											60	Image2 Oregon R St13, Ubx m Fitc, Dpn gp RedX, PH3 rbt Amca, GsbN rat Cy5, T3 - A2.lsm:0099-0331-0397:Ch1-T1	22.424	190.086	4262.54	174499	161.033	0.819011		60	Image2 SoxN St13, Ubx m Fitc, Dpn gp RedX, PH3 rbt Amca, GsbN rat Cy5, T3 - A2.lsm:0043-0638-0467:Ch1-T1	23.23	85.256	1980.52	81078	125.919	0.38054
	20	Image2.1 Oregon R St13, Ubx m Fitc, Dpn gp RedX, PH3 rbt Amca, GsbN rat Cy5, T3 - A2.lsm:0066-0476-0408:Ch1-T1	16.44	146.565	2409.46	98638	273.419	0.272796			26	Image2.1 Wor St13, Ubx m Fitc, Dpn gp RedX, PH3 rbt Amca, GsbN rat Cy5, T3 - A2.lsm:0065-0316-0398:Ch1-T1	13.924	507.66	7068.44	289366	364.757	0.800279											61	Image2 Oregon R St13, Ubx m Fitc, Dpn gp RedX, PH3 rbt Amca, GsbN rat Cy5, T3 - A2.lsm:0095-0330-0354:Ch1-T1	16.146	458.756	7407.29	303238	161.033	1.42325		61	Image2 SoxN St13, Ubx m Fitc, Dpn gp RedX, PH3 rbt Amca, GsbN rat Cy5, T3 - A2.lsm:0039-0612-0667:Ch1-T1	13.679	406.139	5555.7	227438	125.919	1.06748
	21	Image2.1 Oregon R St13, Ubx m Fitc, Dpn gp RedX, PH3 rbt Amca, GsbN rat Cy5, T3 - A2.lsm:0054-0443-0289:Ch1-T1	16.146	144.487	2332.96	95506	273.419	0.264134			27	Image2.1 Wor St13, Ubx m Fitc, Dpn gp RedX, PH3 rbt Amca, GsbN rat Cy5, T3 - A2.lsm:0057-0312-0439:Ch1-T1	10.577	901.674	9537.04	390425	364.757	1.07977											62	Image2 Oregon R St13, Ubx m Fitc, Dpn gp RedX, PH3 rbt Amca, GsbN rat Cy5, T3 - A2.lsm:0087-0334-0321:Ch1-T1	21.13	344.43	7277.68	297932	161.033	1.39834		62	Image2 SoxN St13, Ubx m Fitc, Dpn gp RedX, PH3 rbt Amca, GsbN rat Cy5, T3 - A2.lsm:0135-0641-0540:Ch1-T1	23.157	73.656	1705.66	69826	125.919	0.327728
	22	Image2.1 Oregon R St13, Ubx m Fitc, Dpn gp RedX, PH3 rbt Amca, GsbN rat Cy5, T3 - A2.lsm:0066-0392-0290:Ch1-T1	25.429	631.72	16063.9	657621	273.419	1.81874			28	Image2.1 Wor St13, Ubx m Fitc, Dpn gp RedX, PH3 rbt Amca, GsbN rat Cy5, T3 - A2.lsm:0049-0345-0315:Ch1-T1	25.038	828.742	20750.1	849461	364.757	2.34929											63	Image2 Oregon R St13, Ubx m Fitc, Dpn gp RedX, PH3 rbt Amca, GsbN rat Cy5, T3 - A2.lsm:0087-0347-0353:Ch1-T1	5.325	457.087	2434.06	99645	161.033	0.467684		63	Image2 SoxN St13, Ubx m Fitc, Dpn gp RedX, PH3 rbt Amca, GsbN rat Cy5, T3 - A2.lsm:0135-0588-0566:Ch1-T1	24.281	148.194	3598.27	147305	125.919	0.691376
	23	Image2.1 Oregon R St13, Ubx m Fitc, Dpn gp RedX, PH3 rbt Amca, GsbN rat Cy5, T3 - A2.lsm:0066-0365-0328:Ch1-T1	11.921	901.219	10743	439795	273.419	1.21631			29	Image2.1 Wor St13, Ubx m Fitc, Dpn gp RedX, PH3 rbt Amca, GsbN rat Cy5, T3 - A2.lsm:0049-0396-0332:Ch1-T1	14.632	1154.87	16898	691768	364.757	1.91317											64	Image2 Oregon R St13, Ubx m Fitc, Dpn gp RedX, PH3 rbt Amca, GsbN rat Cy5, T3 - A2.lsm:0099-0366-0337:Ch1-T1	15.975	343.817	5492.63	224856	161.033	1.05536		64	Image2 SoxN St13, Ubx m Fitc, Dpn gp RedX, PH3 rbt Amca, GsbN rat Cy5, T3 - A2.lsm:0131-0650-0614:Ch1-T1	44.067	74.074	3264.2	133629	125.919	0.627188
	24	Image2.1 Oregon R St13, Ubx m Fitc, Dpn gp RedX, PH3 rbt Amca, GsbN rat Cy5, T3 - A2.lsm:0066-0374-0352:Ch1-T1	12.214	554.028	6766.71	277014	273.419	0.766118			30	Image2.1 Wor St13, Ubx m Fitc, Dpn gp RedX, PH3 rbt Amca, GsbN rat Cy5, T3 - A2.lsm:0053-0390-0317:Ch1-T1	14.266	1045.44	14913.7	610535	364.757	1.68851											65	Image2 Oregon R St13, Ubx m Fitc, Dpn gp RedX, PH3 rbt Amca, GsbN rat Cy5, T3 - A2.lsm:0075-0356-0272:Ch1-T1	30.681	198.301	6084.02	249066	161.033	1.16899		65	Image2 SoxN St13, Ubx m Fitc, Dpn gp RedX, PH3 rbt Amca, GsbN rat Cy5, T3 - A2.lsm:0115-0542-0647:Ch1-T1	13.899	461.822	6418.94	262777	125.919	1.23334
	25	Image2.1 Oregon R St13, Ubx m Fitc, Dpn gp RedX, PH3 rbt Amca, GsbN rat Cy5, T3 - A2.lsm:0066-0453-0335:Ch1-T1	8.159	150.473	1227.67	50258	273.419	0.138995			31	Image2.1 Wor St13, Ubx m Fitc, Dpn gp RedX, PH3 rbt Amca, GsbN rat Cy5, T3 - A2.lsm:0053-0290-0311:Ch1-T1	34.614	377.169	13055.2	534449	364.757	1.47809											66	Image2 Oregon R St13, Ubx m Fitc, Dpn gp RedX, PH3 rbt Amca, GsbN rat Cy5, T3 - A2.lsm:0031-0434-0386:Ch1-T1	13.801	410.186	5661.15	231755	161.033	1.08774		66	Image2 SoxN St13, Ubx m Fitc, Dpn gp RedX, PH3 rbt Amca, GsbN rat Cy5, T3 - A2.lsm:0127-0548-0620:Ch1-T1	12.531	263.743	3305.02	135300	125.919	0.635031
	26	Image2.1 Oregon R St13, Ubx m Fitc, Dpn gp RedX, PH3 rbt Amca, GsbN rat Cy5, T3 - A2.lsm:0062-0344-0697:Ch1-T1	20.714	592.314	12269.4	502282	273.419	1.38913			32	Image2.1 Wor St13, Ubx m Fitc, Dpn gp RedX, PH3 rbt Amca, GsbN rat Cy5, T3 - A2.lsm:0065-0450-0402:Ch1-T1	15.658	830.571	13005	532396	364.757	1.47241											67	Image2 Oregon R St13, Ubx m Fitc, Dpn gp RedX, PH3 rbt Amca, GsbN rat Cy5, T3 - A2.lsm:0055-0484-0327:Ch1-T1	16.146	60.599	978.461	40056	161.033	0.188003		67	Image2 SoxN St13, Ubx m Fitc, Dpn gp RedX, PH3 rbt Amca, GsbN rat Cy5, T3 - A2.lsm:0131-0510-0587:Ch1-T1	19.298	255.832	4936.93	202107	125.919	0.948589
	27	Image2.1 Oregon R St13, Ubx m Fitc, Dpn gp RedX, PH3 rbt Amca, GsbN rat Cy5, T3 - A2.lsm:0054-0351-0686:Ch1-T1	11.066	850.77	9414.27	385399	273.419	1.06587			33	Image2.1 Wor St13, Ubx m Fitc, Dpn gp RedX, PH3 rbt Amca, GsbN rat Cy5, T3 - A2.lsm:0057-0413-0382:Ch1-T1	11.969	1046.23	12522.7	512653	364.757	1.41781											68	Image2 Oregon R St13, Ubx m Fitc, Dpn gp RedX, PH3 rbt Amca, GsbN rat Cy5, T3 - A2.lsm:0091-0506-0363:Ch1-T1	11.261	83.382	938.962	38439	161.033	0.180413		68	Image2 SoxN St13, Ubx m Fitc, Dpn gp RedX, PH3 rbt Amca, GsbN rat Cy5, T3 - A2.lsm:0131-0488-0557:Ch1-T1	12.116	408.121	4944.77	202428	125.919	0.950096
	28	Image2.1 Oregon R St13, Ubx m Fitc, Dpn gp RedX, PH3 rbt Amca, GsbN rat Cy5, T3 - A2.lsm:0054-0456-0636:Ch1-T1	10.748	370.4	3981.07	162976	273.419	0.450731			34	Image2.1 Wor St13, Ubx m Fitc, Dpn gp RedX, PH3 rbt Amca, GsbN rat Cy5, T3 - A2.lsm:0033-0356-0291:Ch1-T1	23.328	442.995	10334.2	423060	364.757	1.17003											69	Image2 Oregon R St13, Ubx m Fitc, Dpn gp RedX, PH3 rbt Amca, GsbN rat Cy5, T3 - A2.lsm:0119-0560-0698:Ch1-T1	19.786	112.94	2234.64	91481	161.033	0.429366		69	Image2 SoxN St13, Ubx m Fitc, Dpn gp RedX, PH3 rbt Amca, GsbN rat Cy5, T3 - A2.lsm:0135-0483-0714:Ch1-T1	16.293	432.693	7049.87	288606	125.919	1.35457
	29	Image2.1 Oregon R St13, Ubx m Fitc, Dpn gp RedX, PH3 rbt Amca, GsbN rat Cy5, T3 - A2.lsm:0070-0376-0695:Ch1-T1	8.843	625.29	5529.25	226355	273.419	0.626014			35	Image2.1 Wor St13, Ubx m Fitc, Dpn gp RedX, PH3 rbt Amca, GsbN rat Cy5, T3 - A2.lsm:0045-0303-0288:Ch1-T1	17.295	865.729	14972.4	612936	364.757	1.69515											70	Image2 Oregon R St13, Ubx m Fitc, Dpn gp RedX, PH3 rbt Amca, GsbN rat Cy5, T3 - A2.lsm:0119-0547-0621:Ch1-T1	19.493	73.752	1437.65	58854	161.033	0.276231		70	Image2 SoxN St13, Ubx m Fitc, Dpn gp RedX, PH3 rbt Amca, GsbN rat Cy5, T3 - A2.lsm:0131-0487-0752:Ch1-T1	22.888	449.993	10299.6	421643	125.919	1.97898
	30	Image2.1 Oregon R St13, Ubx m Fitc, Dpn gp RedX, PH3 rbt Amca, GsbN rat Cy5, T3 - A2.lsm:0070-0443-0684:Ch1-T1	8.208	791.152	6493.44	265827	273.419	0.735179			36	Image2.1 Wor St13, Ubx m Fitc, Dpn gp RedX, PH3 rbt Amca, GsbN rat Cy5, T3 - A2.lsm:0045-0382-0285:Ch1-T1	14.559	826.356	12030.7	492508	364.757	1.36209											71	Image2 Oregon R St13, Ubx m Fitc, Dpn gp RedX, PH3 rbt Amca, GsbN rat Cy5, T3 - A2.lsm:0095-0517-0712:Ch1-T1	10.015	168.341	1685.97	69020	161.033	0.323945		71	Image2 SoxN St13, Ubx m Fitc, Dpn gp RedX, PH3 rbt Amca, GsbN rat Cy5, T3 - A2.lsm:0107-0464-0654:Ch1-T1	21.447	232.802	4992.94	204400	125.919	0.959351
	31	Image2.1 Oregon R St13, Ubx m Fitc, Dpn gp RedX, PH3 rbt Amca, GsbN rat Cy5, T3 - A2.lsm:0046-0430-0708:Ch1-T1	15.243	151.426	2308.14	94490	273.419	0.261324			37	Image2.1 Wor St13, Ubx m Fitc, Dpn gp RedX, PH3 rbt Amca, GsbN rat Cy5, T3 - A2.lsm:0061-0394-0575:Ch1-T1	7.817	1060.48	8289.51	339354	364.757	0.938527											72	Image2 Oregon R St13, Ubx m Fitc, Dpn gp RedX, PH3 rbt Amca, GsbN rat Cy5, T3 - A2.lsm:0083-0528-0752:Ch1-T1	7.743	83.331	645.272	26416	161.033	0.123983		72	Image2 SoxN St13, Ubx m Fitc, Dpn gp RedX, PH3 rbt Amca, GsbN rat Cy5, T3 - A2.lsm:0111-0627-0740:Ch1-T1	19.175	127.929	2453.09	100424	125.919	0.47134
	32	Image2.1 Oregon R St13, Ubx m Fitc, Dpn gp RedX, PH3 rbt Amca, GsbN rat Cy5, T3 - A2.lsm:0070-0402-0523:Ch1-T1	11.285	391.626	4419.66	180931	273.419	0.500388		E3	1	Image3.1 Wor St13, Ubx m Fitc, Dpn gp RedX, PH3 rbt Amca, GsbN rat Cy5, T3 - A2.lsm:0058-0597-0606:Ch1-T1	45.826	277.584	12720.5	520748	380.62	1.32984											73	Image2 Oregon R St13, Ubx m Fitc, Dpn gp RedX, PH3 rbt Amca, GsbN rat Cy5, T3 - A2.lsm:0047-0506-0752:Ch1-T1	10.162	74.524	757.296	31002	161.033	0.145508		73	Image2 SoxN St13, Ubx m Fitc, Dpn gp RedX, PH3 rbt Amca, GsbN rat Cy5, T3 - A2.lsm:0115-0506-0476:Ch1-T1	23.914	433.242	10360.7	424144	125.919	1.99072
	33	Image2.1 Oregon R St13, Ubx m Fitc, Dpn gp RedX, PH3 rbt Amca, GsbN rat Cy5, T3 - A2.lsm:0078-0489-0562:Ch1-T1	25.014	132.422	3312.34	135600	273.419	0.375019			2	Image3.1 Wor St13, Ubx m Fitc, Dpn gp RedX, PH3 rbt Amca, GsbN rat Cy5, T3 - A2.lsm:0042-0607-0625:Ch1-T1	26.113	411.796	10753.2	440210	380.62	1.12417											74	Image2 Oregon R St13, Ubx m Fitc, Dpn gp RedX, PH3 rbt Amca, GsbN rat Cy5, T3 - A2.lsm:0111-0483-0686:Ch1-T1	21.936	286.136	6276.6	256950	161.033	1.20599		74	Image2 SoxN St13, Ubx m Fitc, Dpn gp RedX, PH3 rbt Amca, GsbN rat Cy5, T3 - A2.lsm:0119-0547-0446:Ch1-T1	25.307	299.195	7571.64	309966	125.919	1.45483
	34	Image2.1 Oregon R St13, Ubx m Fitc, Dpn gp RedX, PH3 rbt Amca, GsbN rat Cy5, T3 - A2.lsm:0062-0317-0452:Ch1-T1	10.504	594.302	6242.4	255550	273.419	0.706757			3	Image3.1 Wor St13, Ubx m Fitc, Dpn gp RedX, PH3 rbt Amca, GsbN rat Cy5, T3 - A2.lsm:0054-0578-0636:Ch1-T1	12.36	225.04	2781.54	113870	380.62	0.290792											75	Image2 Oregon R St13, Ubx m Fitc, Dpn gp RedX, PH3 rbt Amca, GsbN rat Cy5, T3 - A2.lsm:0111-0472-0652:Ch1-T1	24.94	215.873	5383.93	220406	161.033	1.03448		75	Image2 SoxN St13, Ubx m Fitc, Dpn gp RedX, PH3 rbt Amca, GsbN rat Cy5, T3 - A2.lsm:0131-0559-0399:Ch1-T1	14.437	246.003	3551.44	145388	125.919	0.682379
	35	Image2.1 Oregon R St13, Ubx m Fitc, Dpn gp RedX, PH3 rbt Amca, GsbN rat Cy5, T3 - A2.lsm:0074-0389-0299:Ch1-T1	19.175	738.668	14164.3	579854	273.419	1.60366			4	Image3.1 Wor St13, Ubx m Fitc, Dpn gp RedX, PH3 rbt Amca, GsbN rat Cy5, T3 - A2.lsm:0046-0581-0605:Ch1-T1	13.069	556.871	7277.53	297926	380.62	0.760819											76	Image2 Oregon R St13, Ubx m Fitc, Dpn gp RedX, PH3 rbt Amca, GsbN rat Cy5, T3 - A2.lsm:0119-0455-0715:Ch1-T1	9.551	430.056	4107.5	168152	161.033	0.789221		76	Image2 SoxN St13, Ubx m Fitc, Dpn gp RedX, PH3 rbt Amca, GsbN rat Cy5, T3 - A2.lsm:0131-0565-0425:Ch1-T1	8.965	212.281	1903.06	77907	125.919	0.365657
	36	Image2.1 Oregon R St13, Ubx m Fitc, Dpn gp RedX, PH3 rbt Amca, GsbN rat Cy5, T3 - A2.lsm:0042-0263-0295:Ch1-T1	23.157	759.193	17580.7	719715	273.419	1.99046			5	Image3.1 Wor St13, Ubx m Fitc, Dpn gp RedX, PH3 rbt Amca, GsbN rat Cy5, T3 - A2.lsm:0050-0582-0670:Ch1-T1	11.627	465.63	5414.07	221640	380.62	0.566006											77	Image2 Oregon R St13, Ubx m Fitc, Dpn gp RedX, PH3 rbt Amca, GsbN rat Cy5, T3 - A2.lsm:0107-0449-0743:Ch1-T1	15.487	480.659	7443.93	304738	161.033	1.43029		77	Image2 SoxN St13, Ubx m Fitc, Dpn gp RedX, PH3 rbt Amca, GsbN rat Cy5, T3 - A2.lsm:0111-0482-0389:Ch1-T1	28.58	241.126	6891.36	282117	125.919	1.32412
	37	Image2.1 Oregon R St13, Ubx m Fitc, Dpn gp RedX, PH3 rbt Amca, GsbN rat Cy5, T3 - A2.lsm:0062-0264-0382:Ch1-T1	11.383	447.485	5093.78	208528	273.419	0.576711			6	Image3.1 Wor St13, Ubx m Fitc, Dpn gp RedX, PH3 rbt Amca, GsbN rat Cy5, T3 - A2.lsm:0038-0502-0662:Ch1-T1	17.832	287.821	5132.4	210109	380.62	0.536559											78	Image2 Oregon R St13, Ubx m Fitc, Dpn gp RedX, PH3 rbt Amca, GsbN rat Cy5, T3 - A2.lsm:0111-0405-0687:Ch1-T1	15.682	297.914	4671.99	191261	161.033	0.897683		78	Image2 SoxN St13, Ubx m Fitc, Dpn gp RedX, PH3 rbt Amca, GsbN rat Cy5, T3 - A2.lsm:0119-0475-0449:Ch1-T1	16.049	340.225	5460.19	223528	125.919	1.04913
	38	Image2.1 Oregon R St13, Ubx m Fitc, Dpn gp RedX, PH3 rbt Amca, GsbN rat Cy5, T3 - A2.lsm:0054-0267-0684:Ch1-T1	31.169	230.553	7186.18	294186	273.419	0.813609			7	Image3.1 Wor St13, Ubx m Fitc, Dpn gp RedX, PH3 rbt Amca, GsbN rat Cy5, T3 - A2.lsm:0066-0571-0560:Ch1-T1	31.536	775.217	24447	1000805	380.62	2.55577											79	Image2 Oregon R St13, Ubx m Fitc, Dpn gp RedX, PH3 rbt Amca, GsbN rat Cy5, T3 - A2.lsm:0119-0414-0662:Ch1-T1	23.353	271.411	6338.13	259469	161.033	1.21782		79	Image2 SoxN St13, Ubx m Fitc, Dpn gp RedX, PH3 rbt Amca, GsbN rat Cy5, T3 - A2.lsm:0135-0602-0342:Ch1-T1	9.209	358.552	3301.94	135174	125.919	0.634439
	39	Image2.1 Oregon R St13, Ubx m Fitc, Dpn gp RedX, PH3 rbt Amca, GsbN rat Cy5, T3 - A2.lsm:0062-0381-0731:Ch1-T1	12.263	616.482	7559.62	309474	273.419	0.85589	8832.46		8	Image3.1 Wor St13, Ubx m Fitc, Dpn gp RedX, PH3 rbt Amca, GsbN rat Cy5, T3 - A2.lsm:0066-0583-0518:Ch1-T1	38.473	658.556	25336.7	1037226	380.62	2.64878											80	Image2 Oregon R St13, Ubx m Fitc, Dpn gp RedX, PH3 rbt Amca, GsbN rat Cy5, T3 - A2.lsm:0115-0366-0665:Ch1-T1	9.527	268.797	2560.74	104831	161.033	0.492024		80	Image2 SoxN St13, Ubx m Fitc, Dpn gp RedX, PH3 rbt Amca, GsbN rat Cy5, T3 - A2.lsm:0131-0681-0425:Ch1-T1	13.117	61.06	800.948	32789	125.919	0.153895
E3	1	Image3.1 Oregon R St13, Ubx m Fitc, Dpn gp RedX, PH3 rbt Amca, GsbN rat Cy5, T3 - A2.lsm:0081-0528-0634:Ch1-T1	34.296	278.745	9559.83	391358	226.733	0.999418			9	Image3.1 Wor St13, Ubx m Fitc, Dpn gp RedX, PH3 rbt Amca, GsbN rat Cy5, T3 - A2.lsm:0062-0530-0525:Ch1-T1	25.111	489.281	12286.5	502981	380.62	1.28447											81	Image2 Oregon R St13, Ubx m Fitc, Dpn gp RedX, PH3 rbt Amca, GsbN rat Cy5, T3 - A2.lsm:0107-0355-0627:Ch1-T1	20.861	327.131	6824.26	279370	161.033	1.31122		81	Image2 SoxN St13, Ubx m Fitc, Dpn gp RedX, PH3 rbt Amca, GsbN rat Cy5, T3 - A2.lsm:0127-0673-0453:Ch1-T1	14.754	68.311	1007.87	41260	125.919	0.193654
	2	Image3.1 Oregon R St13, Ubx m Fitc, Dpn gp RedX, PH3 rbt Amca, GsbN rat Cy5, T3 - A2.lsm:0073-0521-0638:Ch1-T1	26.113	269.394	7034.63	287982	226.733	0.735425			10	Image3.1 Wor St13, Ubx m Fitc, Dpn gp RedX, PH3 rbt Amca, GsbN rat Cy5, T3 - A2.lsm:0058-0522-0548:Ch1-T1	39.499	658.59	26013.6	1064940	380.62	2.71956											82	Image2 Oregon R St13, Ubx m Fitc, Dpn gp RedX, PH3 rbt Amca, GsbN rat Cy5, T3 - A2.lsm:0119-0357-0589:Ch1-T1	24.183	367.538	8888.2	363863	161.033	1.70779		82	Image2 SoxN St13, Ubx m Fitc, Dpn gp RedX, PH3 rbt Amca, GsbN rat Cy5, T3 - A2.lsm:0099-0488-0543:Ch1-T1	7.963	317.798	2530.72	103602	125.919	0.486256
	3	Image3.1 Oregon R St13, Ubx m Fitc, Dpn gp RedX, PH3 rbt Amca, GsbN rat Cy5, T3 - A2.lsm:0073-0515-0674:Ch1-T1	33.71	423.265	14268.1	584106	226.733	1.49164			11	Image3.1 Wor St13, Ubx m Fitc, Dpn gp RedX, PH3 rbt Amca, GsbN rat Cy5, T3 - A2.lsm:0062-0464-0584:Ch1-T1	31.096	506.792	15759.2	645146	380.62	1.64752											83	Image2 Oregon R St13, Ubx m Fitc, Dpn gp RedX, PH3 rbt Amca, GsbN rat Cy5, T3 - A2.lsm:0111-0421-0729:Ch1-T1	7.914	437.602	3463.38	141783	161.033	0.665458		83	Image2 SoxN St13, Ubx m Fitc, Dpn gp RedX, PH3 rbt Amca, GsbN rat Cy5, T3 - A2.lsm:0115-0498-0436:Ch1-T1	8.452	282.671	2389.09	97804	125.919	0.459043
	4	Image3.1 Oregon R St13, Ubx m Fitc, Dpn gp RedX, PH3 rbt Amca, GsbN rat Cy5, T3 - A2.lsm:0085-0493-0644:Ch1-T1	19.249	575.558	11078.8	453540	226.733	1.15821			12	Image3.1 Wor St13, Ubx m Fitc, Dpn gp RedX, PH3 rbt Amca, GsbN rat Cy5, T3 - A2.lsm:0066-0639-0578:Ch1-T1	16.806	248.413	4174.82	170908	380.62	0.436451											84	Image2 Oregon R St13, Ubx m Fitc, Dpn gp RedX, PH3 rbt Amca, GsbN rat Cy5, T3 - A2.lsm:0099-0417-0769:Ch1-T1	19.469	393.203	7655.11	313383	161.033	1.47086		84	Image2 SoxN St13, Ubx m Fitc, Dpn gp RedX, PH3 rbt Amca, GsbN rat Cy5, T3 - A2.lsm:0111-0707-0387:Ch1-T1	16.586	169.355	2808.95	114992	125.919	0.539715
	5	Image3.1 Oregon R St13, Ubx m Fitc, Dpn gp RedX, PH3 rbt Amca, GsbN rat Cy5, T3 - A2.lsm:0081-0467-0663:Ch1-T1	7.963	460.27	3665.27	150048	226.733	0.38318			13	Image3.1 Wor St13, Ubx m Fitc, Dpn gp RedX, PH3 rbt Amca, GsbN rat Cy5, T3 - A2.lsm:0058-0467-0534:Ch1-T1	30.094	265.574	7992.3	327187	380.62	0.835543											85	Image2 Oregon R St13, Ubx m Fitc, Dpn gp RedX, PH3 rbt Amca, GsbN rat Cy5, T3 - A2.lsm:0071-0440-0701:Ch1-T1	14.803	690.482	10221.2	418432	161.033	1.96391		85	Image3 SoxN St13, Ubx m Fitc, Dpn gp RedX, PH3 rbt Amca, GsbN rat Cy5, T3 - A2.lsm:0127-0649-0451:Ch1-T1	17.368	270.788	4702.99	192530	117.283	0.90364
	6	Image3.1 Oregon R St13, Ubx m Fitc, Dpn gp RedX, PH3 rbt Amca, GsbN rat Cy5, T3 - A2.lsm:0081-0428-0656:Ch1-T1	14.143	477.556	6754.28	276505	226.733	0.706115			14	Image3.1 Wor St13, Ubx m Fitc, Dpn gp RedX, PH3 rbt Amca, GsbN rat Cy5, T3 - A2.lsm:0058-0452-0690:Ch1-T1	31.12	887.569	27621.5	1130763	380.62	2.88765											86	Image2 Oregon R St13, Ubx m Fitc, Dpn gp RedX, PH3 rbt Amca, GsbN rat Cy5, T3 - A2.lsm:0079-0415-0800:Ch1-T1	31.511	193.331	6092.1	249397	161.033	1.17054		86	Image3 SoxN St13, Ubx m Fitc, Dpn gp RedX, PH3 rbt Amca, GsbN rat Cy5, T3 - A2.lsm:0123-0650-0393:Ch1-T1	24.891	426.617	10619.1	434723	117.283	2.04037
	7	Image3.1 Oregon R St13, Ubx m Fitc, Dpn gp RedX, PH3 rbt Amca, GsbN rat Cy5, T3 - A2.lsm:0069-0449-0696:Ch1-T1	13.411	660.679	8860.11	362713	226.733	0.926266			15	Image3.1 Wor St13, Ubx m Fitc, Dpn gp RedX, PH3 rbt Amca, GsbN rat Cy5, T3 - A2.lsm:0054-0481-0634:Ch1-T1	16.562	947.074	15685.2	642116	380.62	1.63978											87	Image2 Oregon R St13, Ubx m Fitc, Dpn gp RedX, PH3 rbt Amca, GsbN rat Cy5, T3 - A2.lsm:0079-0373-0766:Ch1-T1	28.287	301.656	8532.9	349318	161.033	1.63952		87	Image3 SoxN St13, Ubx m Fitc, Dpn gp RedX, PH3 rbt Amca, GsbN rat Cy5, T3 - A2.lsm:0127-0626-0470:Ch1-T1	8.256	314.098	2593.33	106165	117.283	0.498285
	8	Image3.1 Oregon R St13, Ubx m Fitc, Dpn gp RedX, PH3 rbt Amca, GsbN rat Cy5, T3 - A2.lsm:0061-0376-0653:Ch1-T1	25.356	430.194	10907.8	446541	226.733	1.14034			16	Image3.1 Wor St13, Ubx m Fitc, Dpn gp RedX, PH3 rbt Amca, GsbN rat Cy5, T3 - A2.lsm:0058-0470-0617:Ch1-T1	34.809	699.265	24340.7	996452	380.62	2.54466											88	Image2 Oregon R St13, Ubx m Fitc, Dpn gp RedX, PH3 rbt Amca, GsbN rat Cy5, T3 - A2.lsm:0103-0387-0735:Ch1-T1	9.038	365.13	3300.08	135098	161.033	0.634083		88	Image3 SoxN St13, Ubx m Fitc, Dpn gp RedX, PH3 rbt Amca, GsbN rat Cy5, T3 - A2.lsm:0127-0593-0462:Ch1-T1	16.098	464.483	7477.06	306094	117.283	1.43665
	9	Image3.1 Oregon R St13, Ubx m Fitc, Dpn gp RedX, PH3 rbt Amca, GsbN rat Cy5, T3 - A2.lsm:0061-0394-0721:Ch1-T1	24.794	527.053	13067.6	534959	226.733	1.36613			17	Image3.1 Wor St13, Ubx m Fitc, Dpn gp RedX, PH3 rbt Amca, GsbN rat Cy5, T3 - A2.lsm:0058-0408-0689:Ch1-T1	22.375	725.927	16242.9	664949	380.62	1.69809											89	Image2 Oregon R St13, Ubx m Fitc, Dpn gp RedX, PH3 rbt Amca, GsbN rat Cy5, T3 - A2.lsm:0083-0404-0733:Ch1-T1	7.719	374.133	2887.95	118226	161.033	0.554894		89	Image3 SoxN St13, Ubx m Fitc, Dpn gp RedX, PH3 rbt Amca, GsbN rat Cy5, T3 - A2.lsm:0119-0561-0389:Ch1-T1	21.447	208.109	4463.36	182720	117.283	0.857596
	10	Image3.1 Oregon R St13, Ubx m Fitc, Dpn gp RedX, PH3 rbt Amca, GsbN rat Cy5, T3 - A2.lsm:0077-0414-0618:Ch1-T1	21.007	435.887	9156.9	374863	226.733	0.957294			18	Image3.1 Wor St13, Ubx m Fitc, Dpn gp RedX, PH3 rbt Amca, GsbN rat Cy5, T3 - A2.lsm:0046-0392-0715:Ch1-T1	40.696	538.234	21903.9	896698	380.62	2.28991											90	Image2 Oregon R St13, Ubx m Fitc, Dpn gp RedX, PH3 rbt Amca, GsbN rat Cy5, T3 - A2.lsm:0091-0385-0678:Ch1-T1	8.916	364.175	3246.98	132924	161.033	0.623879		90	Image3 SoxN St13, Ubx m Fitc, Dpn gp RedX, PH3 rbt Amca, GsbN rat Cy5, T3 - A2.lsm:0099-0589-0346:Ch1-T1	28.458	327.776	9327.79	381859	117.283	1.79226
	11	Image3.1 Oregon R St13, Ubx m Fitc, Dpn gp RedX, PH3 rbt Amca, GsbN rat Cy5, T3 - A2.lsm:0081-0489-0434:Ch1-T1	30.681	292.483	8973.6	367359	226.733	0.938131			19	Image3.1 Wor St13, Ubx m Fitc, Dpn gp RedX, PH3 rbt Amca, GsbN rat Cy5, T3 - A2.lsm:0054-0377-0707:Ch1-T1	33.978	689.765	23437.1	959463	380.62	2.4502											91	Image2 Oregon R St13, Ubx m Fitc, Dpn gp RedX, PH3 rbt Amca, GsbN rat Cy5, T3 - A2.lsm:0075-0346-0735:Ch1-T1	25.893	364.332	9433.64	386192	161.033	1.81259		91	Image3 SoxN St13, Ubx m Fitc, Dpn gp RedX, PH3 rbt Amca, GsbN rat Cy5, T3 - A2.lsm:0099-0552-0354:Ch1-T1	22.375	144.813	3240.26	132649	117.283	0.622588
	12	Image3.1 Oregon R St13, Ubx m Fitc, Dpn gp RedX, PH3 rbt Amca, GsbN rat Cy5, T3 - A2.lsm:0077-0464-0401:Ch1-T1	25.991	438.76	11403.7	466841	226.733	1.19218			20	Image3.1 Wor St13, Ubx m Fitc, Dpn gp RedX, PH3 rbt Amca, GsbN rat Cy5, T3 - A2.lsm:0058-0438-0741:Ch1-T1	21.349	945.294	20181.5	826187	380.62	2.10985											92	Image2 Oregon R St13, Ubx m Fitc, Dpn gp RedX, PH3 rbt Amca, GsbN rat Cy5, T3 - A2.lsm:0103-0339-0703:Ch1-T1	10.357	178.825	1852.13	75822	161.033	0.355871		92	Image3 SoxN St13, Ubx m Fitc, Dpn gp RedX, PH3 rbt Amca, GsbN rat Cy5, T3 - A2.lsm:0075-0582-0338:Ch1-T1	22.473	267.308	6007.24	245923	117.283	1.15424
	13	Image3.1 Oregon R St13, Ubx m Fitc, Dpn gp RedX, PH3 rbt Amca, GsbN rat Cy5, T3 - A2.lsm:0077-0403-0465:Ch1-T1	23.353	503.514	11758.3	481359	226.733	1.22925			21	Image3.1 Wor St13, Ubx m Fitc, Dpn gp RedX, PH3 rbt Amca, GsbN rat Cy5, T3 - A2.lsm:0062-0466-0744:Ch1-T1	21.789	889.982	19392	793864	380.62	2.0273											93	Image3 Oregon R St13, Ubx m Fitc, Dpn gp RedX, PH3 rbt Amca, GsbN rat Cy5, T3 - A2.lsm:0131-0506-0381:Ch1-T1	18.785	143.044	2687.03	110001	135.648	0.51629		93	Image3 SoxN St13, Ubx m Fitc, Dpn gp RedX, PH3 rbt Amca, GsbN rat Cy5, T3 - A2.lsm:0031-0608-0326:Ch1-T1	15.121	69.092	1044.71	42768	117.283	0.200732
	14	Image3.1 Oregon R St13, Ubx m Fitc, Dpn gp RedX, PH3 rbt Amca, GsbN rat Cy5, T3 - A2.lsm:0077-0440-0355:Ch1-T1	17.539	702.492	12320.9	504389	226.733	1.28807			22	Image3.1 Wor St13, Ubx m Fitc, Dpn gp RedX, PH3 rbt Amca, GsbN rat Cy5, T3 - A2.lsm:0050-0377-0655:Ch1-T1	32	380.801	12185.5	498849	380.62	1.27392											94	Image3 Oregon R St13, Ubx m Fitc, Dpn gp RedX, PH3 rbt Amca, GsbN rat Cy5, T3 - A2.lsm:0127-0567-0399:Ch1-T1	23.23	214.004	4971.4	203518	135.648	0.955212		94	Image3 SoxN St13, Ubx m Fitc, Dpn gp RedX, PH3 rbt Amca, GsbN rat Cy5, T3 - A2.lsm:0039-0581-0309:Ch1-T1	10.455	72.353	756.441	30967	117.283	0.145344
	15	Image3.1 Oregon R St13, Ubx m Fitc, Dpn gp RedX, PH3 rbt Amca, GsbN rat Cy5, T3 - A2.lsm:0069-0371-0427:Ch1-T1	20.91	514.807	10764.5	440675	226.733	1.12536			23	Image3.1 Wor St13, Ubx m Fitc, Dpn gp RedX, PH3 rbt Amca, GsbN rat Cy5, T3 - A2.lsm:0050-0351-0683:Ch1-T1	24.085	641.965	15461.9	632977	380.62	1.61644											95	Image3 Oregon R St13, Ubx m Fitc, Dpn gp RedX, PH3 rbt Amca, GsbN rat Cy5, T3 - A2.lsm:0131-0562-0362:Ch1-T1	17.514	207.874	3640.8	149046	135.648	0.699547		95	Image3 SoxN St13, Ubx m Fitc, Dpn gp RedX, PH3 rbt Amca, GsbN rat Cy5, T3 - A2.lsm:0039-0768-0516:Ch1-T1	23.572	92.18	2172.91	88954	117.283	0.417506
	16	Image3.1 Oregon R St13, Ubx m Fitc, Dpn gp RedX, PH3 rbt Amca, GsbN rat Cy5, T3 - A2.lsm:0073-0353-0462:Ch1-T1	36.25	562.996	20408.7	835486	226.733	2.13359			24	Image3.1 Wor St13, Ubx m Fitc, Dpn gp RedX, PH3 rbt Amca, GsbN rat Cy5, T3 - A2.lsm:0058-0404-0615:Ch1-T1	19.346	477.396	9235.92	378098	380.62	0.965555											96	Image3 Oregon R St13, Ubx m Fitc, Dpn gp RedX, PH3 rbt Amca, GsbN rat Cy5, T3 - A2.lsm:0131-0546-0323:Ch1-T1	15.975	110.664	1767.9	72374	135.648	0.339687		96	Image3 SoxN St13, Ubx m Fitc, Dpn gp RedX, PH3 rbt Amca, GsbN rat Cy5, T3 - A2.lsm:0127-0707-0429:Ch1-T1	32.781	207.539	6803.43	278517	117.283	1.30722
	17	Image3.1 Oregon R St13, Ubx m Fitc, Dpn gp RedX, PH3 rbt Amca, GsbN rat Cy5, T3 - A2.lsm:0069-0384-0320:Ch1-T1	22.449	515.227	11566.2	473494	226.733	1.20917			25	Image3.1 Wor St13, Ubx m Fitc, Dpn gp RedX, PH3 rbt Amca, GsbN rat Cy5, T3 - A2.lsm:0058-0514-0622:Ch1-T1	9.282	729.297	6769.62	277133	380.62	0.707719											97	Image3 Oregon R St13, Ubx m Fitc, Dpn gp RedX, PH3 rbt Amca, GsbN rat Cy5, T3 - A2.lsm:0037-0485-0313:Ch1-T1	14.437	330.992	4778.38	195616	135.648	0.918124		97	Image3 SoxN St13, Ubx m Fitc, Dpn gp RedX, PH3 rbt Amca, GsbN rat Cy5, T3 - A2.lsm:0127-0750-0412:Ch1-T1	21.227	158.666	3368.06	137881	117.283	0.647144
	18	Image3.1 Oregon R St13, Ubx m Fitc, Dpn gp RedX, PH3 rbt Amca, GsbN rat Cy5, T3 - A2.lsm:0081-0413-0389:Ch1-T1	20.543	571.74	11745.5	480833	226.733	1.22791			26	Image3.1 Wor St13, Ubx m Fitc, Dpn gp RedX, PH3 rbt Amca, GsbN rat Cy5, T3 - A2.lsm:0062-0682-0503:Ch1-T1	33.441	434.205	14520.2	594426	380.62	1.518											98	Image3 Oregon R St13, Ubx m Fitc, Dpn gp RedX, PH3 rbt Amca, GsbN rat Cy5, T3 - A2.lsm:0129-0511-0337:Ch1-T1	13.777	100.337	1382.34	56590	135.648	0.265605		98	Image3 SoxN St13, Ubx m Fitc, Dpn gp RedX, PH3 rbt Amca, GsbN rat Cy5, T3 - A2.lsm:0087-0780-0360:Ch1-T1	19.737	87.96	1736.1	71072	117.283	0.333576
	19	Image3.1 Oregon R St13, Ubx m Fitc, Dpn gp RedX, PH3 rbt Amca, GsbN rat Cy5, T3 - A2.lsm:0077-0506-0311:Ch1-T1	15.462	1035.71	16014.6	655602	226.733	1.67422			27	Image3.1 Wor St13, Ubx m Fitc, Dpn gp RedX, PH3 rbt Amca, GsbN rat Cy5, T3 - A2.lsm:0062-0680-0389:Ch1-T1	23.084	221.424	5111.32	209246	380.62	0.534355											99	Image3 Oregon R St13, Ubx m Fitc, Dpn gp RedX, PH3 rbt Amca, GsbN rat Cy5, T3 - A2.lsm:0129-0501-0290:Ch1-T1	9.722	100.538	977.435	40014	135.648	0.187806		99	Image3 SoxN St13, Ubx m Fitc, Dpn gp RedX, PH3 rbt Amca, GsbN rat Cy5, T3 - A2.lsm:0067-0706-0351:Ch1-T1	16.488	285.984	4715.43	193039	117.283	0.906028
	20	Image3.1 Oregon R St13, Ubx m Fitc, Dpn gp RedX, PH3 rbt Amca, GsbN rat Cy5, T3 - A2.lsm:0061-0532-0299:Ch1-T1	16.782	186.534	3130.34	128149	226.733	0.327256			28	Image3.1 Wor St13, Ubx m Fitc, Dpn gp RedX, PH3 rbt Amca, GsbN rat Cy5, T3 - A2.lsm:0054-0616-0320:Ch1-T1	15.927	1135.42	18083.4	740295	380.62	1.8905											100	Image3 Oregon R St13, Ubx m Fitc, Dpn gp RedX, PH3 rbt Amca, GsbN rat Cy5, T3 - A2.lsm:0113-0521-0370:Ch1-T1	9.6	139.901	1343.04	54981	135.648	0.258053		100	Image3 SoxN St13, Ubx m Fitc, Dpn gp RedX, PH3 rbt Amca, GsbN rat Cy5, T3 - A2.lsm:0123-0683-0365:Ch1-T1	20.837	286.735	5974.56	244585	117.283	1.14796
	21	Image3.1 Oregon R St13, Ubx m Fitc, Dpn gp RedX, PH3 rbt Amca, GsbN rat Cy5, T3 - A2.lsm:0077-0424-0292:Ch1-T1	13.777	626.954	8637.55	353602	226.733	0.902999			29	Image3.1 Wor St13, Ubx m Fitc, Dpn gp RedX, PH3 rbt Amca, GsbN rat Cy5, T3 - A2.lsm:0070-0575-0360:Ch1-T1	18.833	622.933	11732	480281	380.62	1.2265											101	Image3 Oregon R St13, Ubx m Fitc, Dpn gp RedX, PH3 rbt Amca, GsbN rat Cy5, T3 - A2.lsm:0120-0382-0284:Ch1-T1	27.847	319.207	8889.01	363896	135.648	1.70795		101	Image3 SoxN St13, Ubx m Fitc, Dpn gp RedX, PH3 rbt Amca, GsbN rat Cy5, T3 - A2.lsm:0111-0814-0423:Ch1-T1	31.975	68.678	2195.99	89899	117.283	0.421941
	22	Image3.1 Oregon R St13, Ubx m Fitc, Dpn gp RedX, PH3 rbt Amca, GsbN rat Cy5, T3 - A2.lsm:0069-0387-0264:Ch1-T1	19.664	338.886	6663.85	272803	226.733	0.696662			30	Image3.1 Wor St13, Ubx m Fitc, Dpn gp RedX, PH3 rbt Amca, GsbN rat Cy5, T3 - A2.lsm:0066-0561-0322:Ch1-T1	17.783	488.283	8683.18	355470	380.62	0.90777											102	Image3 Oregon R St13, Ubx m Fitc, Dpn gp RedX, PH3 rbt Amca, GsbN rat Cy5, T3 - A2.lsm:0112-0408-0274:Ch1-T1	17.343	521.555	9045.54	370304	135.648	1.73802		102	Image3 SoxN St13, Ubx m Fitc, Dpn gp RedX, PH3 rbt Amca, GsbN rat Cy5, T3 - A2.lsm:0111-0802-0624:Ch1-T1	29.679	91.674	2720.81	111384	117.283	0.522781
	23	Image3.1 Oregon R St13, Ubx m Fitc, Dpn gp RedX, PH3 rbt Amca, GsbN rat Cy5, T3 - A2.lsm:0073-0449-0723:Ch1-T1	20.861	606.423	12650.5	517885	226.733	1.32253			31	Image3.1 Wor St13, Ubx m Fitc, Dpn gp RedX, PH3 rbt Amca, GsbN rat Cy5, T3 - A2.lsm:0062-0510-0356:Ch1-T1	22.204	589.332	13085.8	535703	380.62	1.36803											103	Image3 Oregon R St13, Ubx m Fitc, Dpn gp RedX, PH3 rbt Amca, GsbN rat Cy5, T3 - A2.lsm:0100-0367-0259:Ch1-T1	27.896	410.837	11460.7	469176	135.648	2.20208		103	Image3 SoxN St13, Ubx m Fitc, Dpn gp RedX, PH3 rbt Amca, GsbN rat Cy5, T3 - A2.lsm:0111-0779-0590:Ch1-T1	21.301	173.545	3696.61	151331	117.283	0.710272
	24	Image3.1 Oregon R St13, Ubx m Fitc, Dpn gp RedX, PH3 rbt Amca, GsbN rat Cy5, T3 - A2.lsm:0073-0454-0762:Ch1-T1	27.359	541.335	14810.2	606295	226.733	1.54831			32	Image3.1 Wor St13, Ubx m Fitc, Dpn gp RedX, PH3 rbt Amca, GsbN rat Cy5, T3 - A2.lsm:0046-0536-0322:Ch1-T1	8.843	905.994	8011.43	327970	380.62	0.837543											104	Image3 Oregon R St13, Ubx m Fitc, Dpn gp RedX, PH3 rbt Amca, GsbN rat Cy5, T3 - A2.lsm:0108-0342-0213:Ch1-T1	24.061	399.812	9619.85	393815	135.648	1.84837		104	Image3 SoxN St13, Ubx m Fitc, Dpn gp RedX, PH3 rbt Amca, GsbN rat Cy5, T3 - A2.lsm:0119-0827-0582:Ch1-T1	21.032	70.278	1478.07	60509	117.283	0.283999
	25	Image3.1 Oregon R St13, Ubx m Fitc, Dpn gp RedX, PH3 rbt Amca, GsbN rat Cy5, T3 - A2.lsm:0057-0409-0776:Ch1-T1	32.122	387.519	12447.9	509588	226.733	1.30134			33	Image3.1 Wor St13, Ubx m Fitc, Dpn gp RedX, PH3 rbt Amca, GsbN rat Cy5, T3 - A2.lsm:0026-0573-0468:Ch1-T1	19.713	341.451	6730.97	275551	380.62	0.703679											105	Image3 Oregon R St13, Ubx m Fitc, Dpn gp RedX, PH3 rbt Amca, GsbN rat Cy5, T3 - A2.lsm:0108-0334-0262:Ch1-T1	26.992	183.547	4954.32	202819	135.648	0.951931		105	Image3 SoxN St13, Ubx m Fitc, Dpn gp RedX, PH3 rbt Amca, GsbN rat Cy5, T3 - A2.lsm:0103-0784-0662:Ch1-T1	13.826	114.809	1587.34	64982	117.283	0.304993
	26	Image3.1 Oregon R St13, Ubx m Fitc, Dpn gp RedX, PH3 rbt Amca, GsbN rat Cy5, T3 - A2.lsm:0061-0386-0697:Ch1-T1	9.356	459.084	4295.03	175829	226.733	0.449018																					106	Image3 Oregon R St13, Ubx m Fitc, Dpn gp RedX, PH3 rbt Amca, GsbN rat Cy5, T3 - A2.lsm:0100-0321-0238:Ch1-T1	27.627	391.017	10802.7	442240	135.648	2.07565		106	Image3 SoxN St13, Ubx m Fitc, Dpn gp RedX, PH3 rbt Amca, GsbN rat Cy5, T3 - A2.lsm:0091-0751-0718:Ch1-T1	20.226	100.693	2036.6	83374	117.283	0.391316
	27	Image3.1 Oregon R St13, Ubx m Fitc, Dpn gp RedX, PH3 rbt Amca, GsbN rat Cy5, T3 - A2.lsm:0077-0539-0733:Ch1-T1	18.394	945.671	17394.5	712090	226.733	1.81848																					107	Image3 Oregon R St13, Ubx m Fitc, Dpn gp RedX, PH3 rbt Amca, GsbN rat Cy5, T3 - A2.lsm:0134-0502-0592:Ch1-T1	24.036	281.562	6767.76	277057	135.648	1.30037		107	Image3 SoxN St13, Ubx m Fitc, Dpn gp RedX, PH3 rbt Amca, GsbN rat Cy5, T3 - A2.lsm:0115-0734-0626:Ch1-T1	37.594	237.973	8946.26	366240	117.283	1.71895
	28	Image3.1 Oregon R St13, Ubx m Fitc, Dpn gp RedX, PH3 rbt Amca, GsbN rat Cy5, T3 - A2.lsm:0073-0517-0592:Ch1-T1	15.707	258.261	4056.45	166062	226.733	0.424075																					108	Image3 Oregon R St13, Ubx m Fitc, Dpn gp RedX, PH3 rbt Amca, GsbN rat Cy5, T3 - A2.lsm:0138-0499-0627:Ch1-T1	21.227	332.855	7065.63	289251	135.648	1.3576		108	Image3 SoxN St13, Ubx m Fitc, Dpn gp RedX, PH3 rbt Amca, GsbN rat Cy5, T3 - A2.lsm:0115-0736-0687:Ch1-T1	23.963	275.917	6611.87	270675	117.283	1.27041
[truncated: 33 more rows]
[truncated: 533 more columns]

## Sheet: Fig 4
Wor Level																									SoxN Level
Brain NBS/St14				Average																					Brain NBS/St14								Slid1
Ctrl1				110686				Mut 1	esc mut																Ctrl1				Int. Average	80009.5			Mut 1	esc mut						0.612315	0.624223	Brain	Area	Mean	IntDen	% IntDen	SD IntDen	SD ratio IntDen
[truncated: 412 more rows]
[truncated: 92 more columns]

## Sheet: Fig S4
AFT	Lineage size
[truncated: 27 more rows]

## Sheet: Fig 5
Brain B1-3
[truncated: 38 more rows]
